# Supplementary material for: Crystal structure and characterization of the sul­fa­methazine–pi­peri­dine salt
Source: Acta Crystallogr C Struct Chem. 2022 Feb 27;79(Pt 3):71–6. doi: 10.1107/S2053229622012050 (PMC9985947; doi:10.1107/S2053229622012050)
Supplement: Supplementary file 1 [file c-79-00071-sup1.cif]

##############################################################################
#                                                                            #
# This CIF contains the data in a paper accepted for publication in          #
# Acta Crystallographica Section C. It conforms to the requirements of       #
# Notes for Authors for Acta Crystallographica Section C, and has been       #
# peer reviewed under the auspices of the IUCr Commission on Journals.       #
#                                                                            #
# Full details of the Crystallographic Information File format               #
# are given in the paper "The Crystallographic Information File (CIF):       #
# a New Standard Archive File for Crystallography" by S. R. Hall, F. H.      #
# Allen and I. D. Brown [Acta Cryst. (1991), A47, 655-685].                  #
#                                                                            #
# The current version of the core CIF dictionary is obtainable from          #
# ftp://ftp.iucr.org/pub/cif_core.dic.                                       #
#                                                                            #
# Software is freely available for graphical display of the structure(s)     #
# in this CIF. For information consult the CIF software page                 #
# http://www.iucr.org/resources/cif/software.                                #
#                                                                            #
# This file may be used for bona fide research purposes within the           #
# scientific community so long as proper attribution is given to the journal # 
# article from which it was obtained.                                        #
#                                                                            #
##############################################################################
data_I
_audit_creation_method     'WinGX routine CIF_UPDATE'
_audit_conform_dict_name     cif_core.dic
_audit_conform_dict_version     2.4.5
_database_code_depnum_ccdc_archive     'CCDC 2214090'
_chemical_name_systematic
;
Piperidin-1-ium 4-{[(4,6-dimethylpyrimidin-2-yl)azanidyl]sulfonyl}aniline
;
_chemical_name_common
;
Piperidinium sulfamethazinate
;
_chemical_formula_moiety     'C5 H12 N +, C12 H13 N4 O2 S -'
_chemical_formula_sum     'C17 H25 N5 O2 S'
_chemical_formula_iupac     'C5 H12 N +, C12 H13 N4 O2 S -'
_chemical_formula_weight     363.48
_symmetry_cell_setting     monoclinic
_symmetry_space_group_name_H-M     'P 21/n'
_symmetry_space_group_name_Hall     '-P 2yn'
loop_
    _symmetry_equiv_pos_as_xyz
    'x, y, z'
    '-x+1/2, y+1/2, -z+1/2'
    '-x, -y, -z'
    'x-1/2, -y-1/2, z-1/2'
_cell_length_a     10.5713(7)
_cell_length_b     12.1313(8)
_cell_length_c     14.3623(10)
_cell_angle_alpha     90
_cell_angle_beta     97.182(7)
_cell_angle_gamma     90
_cell_volume     1827.4(2)
_cell_formula_units_Z     4
_cell_measurement_reflns_used     4261
_cell_measurement_theta_min     3.6525
_cell_measurement_theta_max     29.4015
_cell_measurement_temperature     130(2)
_exptl_crystal_description     prism
_exptl_crystal_colour     colourless
_exptl_crystal_size_max     0.53
_exptl_crystal_size_mid     0.43
_exptl_crystal_size_min     0.34
_exptl_crystal_density_diffrn     1.321
_exptl_crystal_F_000     776
loop_
    _exptl_crystal_face_index_h
    _exptl_crystal_face_index_k
    _exptl_crystal_face_index_l
    _exptl_crystal_face_perp_dist
    -4 -2 20 0.1811
    4 2 -20 0.1811
    -2 16 6 0.1706
    2 -16 -6 0.1706
    -13 7 -4 0.204
    13 -7 4 0.204
    9 13 1 0.1839
    -9 -13 -1 0.1839
_exptl_absorpt_coefficient_mu     0.198
_exptl_absorpt_correction_type     analytical
_exptl_absorpt_process_details
;
(CrysAlis PRO; Agilent, 2013)
;
_exptl_absorpt_correction_T_min     0.93
_exptl_absorpt_correction_T_max     0.945
_diffrn_ambient_temperature     130(2)
_diffrn_radiation_type     MoK\a
_diffrn_radiation_wavelength     0.71073
_diffrn_radiation_monochromator     graphite
_diffrn_measurement_device_type     'Agilent Xcalibur Atlas Gemini'
_diffrn_measurement_method     '\w scans'
_diffrn_detector_area_resol_mean     10.4685
_diffrn_reflns_number     10086
_diffrn_reflns_av_R_equivalents     0.0247
_diffrn_reflns_av_unetI/netI     0.0331
_diffrn_reflns_theta_min     3.881
_diffrn_reflns_theta_max     29.402
_diffrn_reflns_theta_full     25.242
_diffrn_measured_fraction_theta_max     0.853
_diffrn_measured_fraction_theta_full     0.997
_diffrn_reflns_limit_h_min     -14
_diffrn_reflns_limit_h_max     10
_diffrn_reflns_limit_k_min     -15
_diffrn_reflns_limit_k_max     15
_diffrn_reflns_limit_l_min     -19
_diffrn_reflns_limit_l_max     19
_refine_special_details
;
Structure solution and refinement were carried out with the
programs SHELXT (Sheldrick, 2015<i>a</i>) and SHELXL (Sheldrick,
2015<i>b</i>). Full-matrix
least-squares refinement was carried out by minimizing (<i>Fo^2^ -
Fc^2^</i>)^2^. All nonhydrogen atoms were refined anisotropically.
;
_reflns_number_total     4298
_reflns_number_gt     3667
_reflns_threshold_expression     'I > 2\s(I)'
_refine_ls_structure_factor_coef     Fsqd
_refine_ls_matrix_type     full
_refine_ls_R_factor_all     0.0456
_refine_ls_R_factor_gt     0.037
_refine_ls_wR_factor_gt     0.0961
_refine_ls_wR_factor_ref     0.1015
_refine_ls_goodness_of_fit_ref     1.04
_refine_ls_restrained_S_all     1.04
_refine_ls_number_reflns     4298
_refine_ls_number_parameters     241
_refine_ls_number_restraints     0
_refine_ls_hydrogen_treatment     mixed
_refine_ls_weighting_scheme     calc
_refine_ls_weighting_details
              'w=1/[\s^2^(Fo^2^)+(0.0483P)^2^+0.7985P] where P=(Fo^2^+2Fc^2^)/3'
_atom_sites_solution_hydrogens     mixed
_refine_ls_shift/su_max     0
_refine_ls_shift/su_mean     0
_refine_diff_density_max     0.372
_refine_diff_density_min     -0.435
_refine_ls_extinction_method
;
SHELXL2018 (Sheldrick, 2015<i>b</i>)
;
_refine_ls_extinction_coef     0.0340(19)
_refine_ls_extinction_expression
                                    Fc^*^=kFc[1+0.001xFc^2^\l^3^/sin(2\q)]^-1/4^
loop_
    _atom_type_symbol
    _atom_type_description
    _atom_type_scat_dispersion_real
    _atom_type_scat_dispersion_imag
    _atom_type_scat_source
    C C 0.0033 0.0016 'International Tables Vol C Tables 4.2.6.8 and 6.1.1.4'
    H H 0 0 'International Tables Vol C Tables 4.2.6.8 and 6.1.1.4'
    N N 0.0061 0.0033 'International Tables Vol C Tables 4.2.6.8 and 6.1.1.4'
    O O 0.0106 0.006 'International Tables Vol C Tables 4.2.6.8 and 6.1.1.4'
    S S 0.1246 0.1234 'International Tables Vol C Tables 4.2.6.8 and 6.1.1.4'
_computing_data_collection
;
CrysAlis PRO (Agilent, 2013)
;
_computing_cell_refinement
;
CrysAlis PRO (Agilent, 2013)
;
_computing_data_reduction
;
CrysAlis PRO (Agilent, 2013)
;
_computing_structure_solution
;
SHELXT2018 (Sheldrick, 2015<i>a</i>)'
;
_computing_structure_refinement
;
SHELXL2018 (Sheldrick, 2015<i>b</i>)'
;
_computing_molecular_graphics
;
ORTEP for Windows (Farrugia, 2012)
;
_computing_publication_material
;
ORTEP for Windows (Farrugia, 2012)
;
loop_
    _atom_site_type_symbol
    _atom_site_label
    _atom_site_fract_x
    _atom_site_fract_y
    _atom_site_fract_z
    _atom_site_U_iso_or_equiv
    _atom_site_adp_type
    _atom_site_calc_flag
    _atom_site_occupancy
    _atom_site_disorder_assembly
    _atom_site_disorder_group
    C C1 0.60035(12) 0.22230(11) 0.25758(9) 0.0157(3) Uani d 1 . .
    C C2 0.67492(13) 0.28748(11) 0.32312(9) 0.0182(3) Uani d 1 . .
    H H2 0.65524 0.363375 0.329028 0.022 Uiso calc 1 . .
    C C3 0.77718(13) 0.24215(12) 0.37940(9) 0.0197(3) Uani d 1 . .
    H H3 0.82675 0.286949 0.424364 0.024 Uiso calc 1 . .
    C C4 0.80861(13) 0.13058(12) 0.37083(9) 0.0181(3) Uani d 1 . .
    C C5 0.73159(14) 0.06562(12) 0.30567(10) 0.0202(3) Uani d 1 . .
    H H5 0.750755 -0.010311 0.299307 0.024 Uiso calc 1 . .
    C C6 0.62780(13) 0.11129(12) 0.25051(9) 0.0186(3) Uani d 1 . .
    H H6 0.57522 0.066153 0.207624 0.022 Uiso calc 1 . .
    C C7 0.34585(12) 0.32016(11) 0.31808(9) 0.0162(3) Uani d 1 . .
    C C8 0.22968(13) 0.35756(13) 0.43981(10) 0.0207(3) Uani d 1 . .
    C C9 0.22099(13) 0.24615(13) 0.45791(10) 0.0218(3) Uani d 1 . .
    H H9 0.174167 0.219714 0.505634 0.026 Uiso calc 1 . .
    C C10 0.28327(13) 0.17430(13) 0.40372(10) 0.0206(3) Uani d 1 . .
    C C11 0.16802(17) 0.44169(15) 0.49643(11) 0.0319(4) Uani d 1 . .
    H H11A 0.096558 0.407673 0.523126 0.048 Uiso calc 1 . .
    H H11B 0.136598 0.503284 0.455826 0.048 Uiso calc 1 . .
    H H11C 0.230717 0.468944 0.547253 0.048 Uiso calc 1 . .
    C C12 0.28810(16) 0.05272(13) 0.42176(12) 0.0293(4) Uani d 1 . .
    H H12A 0.375567 0.031146 0.445425 0.044 Uiso calc 1 . .
    H H12B 0.260541 0.013203 0.363215 0.044 Uiso calc 1 . .
    H H12C 0.231349 0.034225 0.468445 0.044 Uiso calc 1 . .
    C C13 0.10554(16) 0.15893(13) 0.06282(10) 0.0260(3) Uani d 1 . .
    H H13A 0.026839 0.120407 0.03583 0.031 Uiso calc 1 . .
    H H13B 0.172866 0.143158 0.022577 0.031 Uiso calc 1 . .
    C C14 0.08120(17) 0.28175(14) 0.06426(11) 0.0302(4) Uani d 1 . .
    H H14A 0.049704 0.307106 0.000019 0.036 Uiso calc 1 . .
    H H14B 0.162193 0.32063 0.084921 0.036 Uiso calc 1 . .
    C C15 -0.01636(15) 0.31071(15) 0.13004(11) 0.0294(4) Uani d 1 . .
    H H15A -0.023773 0.391834 0.13455 0.035 Uiso calc 1 . .
    H H15B -0.100831 0.281017 0.104464 0.035 Uiso calc 1 . .
    C C16 0.02347(15) 0.26287(14) 0.22704(10) 0.0264(3) Uani d 1 . .
    H H16A 0.101906 0.300294 0.25596 0.032 Uiso calc 1 . .
    H H16B -0.044486 0.276703 0.267176 0.032 Uiso calc 1 . .
    C C17 0.04779(15) 0.14019(14) 0.22257(11) 0.0258(3) Uani d 1 . .
    H H17A 0.077358 0.11204 0.286279 0.031 Uiso calc 1 . .
    H H17B -0.032413 0.101686 0.198981 0.031 Uiso calc 1 . .
    N N1 0.91410(13) 0.08717(12) 0.42253(9) 0.0247(3) Uani d 1 . .
    H H1D 0.9330(18) 0.0180(17) 0.4128(13) 0.03 Uiso d 1 . .
    H H1E 0.9426(18) 0.1211(16) 0.4712(13) 0.03 Uiso d 1 . .
    N N2 0.29435(11) 0.39582(10) 0.37202(8) 0.0184(3) Uani d 1 . .
    N N3 0.34236(11) 0.21007(10) 0.33225(8) 0.0189(3) Uani d 1 . .
    N N4 0.14602(12) 0.11727(11) 0.15932(8) 0.0193(3) Uani d 1 . .
    H H4D 0.2191(17) 0.1505(15) 0.1814(12) 0.023 Uiso d 1 . .
    H H4E 0.1647(16) 0.0409(16) 0.1552(12) 0.023 Uiso d 1 . .
    N N5 0.40244(11) 0.36429(10) 0.24673(8) 0.0171(2) Uani d 1 . .
    O O1 0.53436(9) 0.35578(9) 0.12003(7) 0.0208(2) Uani d 1 . .
    O O2 0.39831(9) 0.19763(8) 0.13606(7) 0.0210(2) Uani d 1 . .
    S S1 0.47516(3) 0.28499(3) 0.18398(2) 0.01499(11) Uani d 1 . .
loop_
    _atom_site_aniso_label
    _atom_site_aniso_U_11
    _atom_site_aniso_U_22
    _atom_site_aniso_U_33
    _atom_site_aniso_U_12
    _atom_site_aniso_U_13
    _atom_site_aniso_U_23
    C1 0.0145(6) 0.0194(7) 0.0136(6) 0.0011(5) 0.0033(5) 0.0008(5)
    C2 0.0187(6) 0.0172(7) 0.0190(6) 0.0011(5) 0.0037(5) -0.0033(5)
    C3 0.0177(6) 0.0235(7) 0.0174(6) 0.0004(6) 0.0011(5) -0.0052(6)
    C4 0.0174(6) 0.0242(7) 0.0133(6) 0.0023(6) 0.0040(5) 0.0021(5)
    C5 0.0236(7) 0.0165(7) 0.0204(6) 0.0032(6) 0.0029(6) -0.0003(5)
    C6 0.0204(6) 0.0181(7) 0.0169(6) -0.0013(5) 0.0009(5) -0.0024(5)
    C7 0.0132(6) 0.0180(6) 0.0173(6) 0.0013(5) 0.0016(5) 0.0004(5)
    C8 0.0171(6) 0.0281(8) 0.0169(6) 0.0016(6) 0.0030(5) -0.0011(6)
    C9 0.0195(7) 0.0289(8) 0.0177(6) -0.0030(6) 0.0050(5) 0.0028(6)
    C10 0.0192(7) 0.0227(7) 0.0197(6) -0.0025(6) 0.0015(5) 0.0034(6)
    C11 0.0355(9) 0.0340(9) 0.0294(8) 0.0050(7) 0.0166(7) -0.0025(7)
    C12 0.0358(9) 0.0225(8) 0.0308(8) -0.0035(7) 0.0084(7) 0.0068(7)
    C13 0.0318(8) 0.0285(8) 0.0181(6) 0.0017(7) 0.0043(6) -0.0007(6)
    C14 0.0371(9) 0.0297(9) 0.0244(7) 0.0091(7) 0.0069(7) 0.0055(6)
    C15 0.0236(7) 0.0357(9) 0.0283(8) 0.0084(7) 0.0010(6) -0.0010(7)
    C16 0.0231(7) 0.0335(9) 0.0232(7) 0.0034(7) 0.0052(6) -0.0040(7)
    C17 0.0236(7) 0.0333(9) 0.0219(7) -0.0025(6) 0.0083(6) 0.0011(6)
    N1 0.0245(6) 0.0269(7) 0.0210(6) 0.0074(5) -0.0038(5) -0.0020(5)
    N2 0.0175(5) 0.0192(6) 0.0189(5) 0.0019(5) 0.0039(5) 0.0001(5)
    N3 0.0195(6) 0.0176(6) 0.0204(5) -0.0003(5) 0.0057(5) 0.0014(5)
    N4 0.0187(6) 0.0190(6) 0.0203(6) -0.0033(5) 0.0027(5) -0.0008(5)
    N5 0.0177(5) 0.0164(6) 0.0178(5) 0.0025(4) 0.0049(4) 0.0018(4)
    O1 0.0222(5) 0.0247(5) 0.0163(4) -0.0002(4) 0.0057(4) 0.0045(4)
    O2 0.0193(5) 0.0237(5) 0.0193(5) -0.0016(4) -0.0008(4) -0.0033(4)
    S1 0.01488(17) 0.01668(18) 0.01356(16) 0.00063(12) 0.00244(12) 0.00128(12)
_geom_special_details
;
 All esds (except the esd in the dihedral angle between two l.s. planes)
 are estimated using the full covariance matrix.  The cell esds are taken
 into account individually in the estimation of esds in distances, angles
 and torsion angles; correlations between esds in cell parameters are only
 used when they are defined by crystal symmetry.  An approximate (isotropic)
 treatment of cell esds is used for estimating esds involving l.s. planes.
;
loop_
    _geom_bond_atom_site_label_1
    _geom_bond_atom_site_label_2
    _geom_bond_site_symmetry_2
    _geom_bond_distance
    _geom_bond_publ_flag
    C1 C6 . 1.3840(19) ?
    C1 C2 . 1.3954(18) ?
    C1 S1 . 1.7600(13) ?
    C2 C3 . 1.3806(19) ?
    C2 H2 . 0.95 ?
    C3 C4 . 1.403(2) ?
    C3 H3 . 0.95 ?
    C4 N1 . 1.3657(18) ?
    C4 C5 . 1.403(2) ?
    C5 C6 . 1.3860(19) ?
    C5 H5 . 0.95 ?
    C6 H6 . 0.95 ?
    C7 N3 . 1.3522(18) ?
    C7 N2 . 1.3581(18) ?
    C7 N5 . 1.3594(17) ?
    C8 N2 . 1.3406(18) ?
    C8 C9 . 1.382(2) ?
    C8 C11 . 1.503(2) ?
    C9 C10 . 1.388(2) ?
    C9 H9 . 0.95 ?
    C10 N3 . 1.3388(18) ?
    C10 C12 . 1.497(2) ?
    C11 H11A . 0.98 ?
    C11 H11B . 0.98 ?
    C11 H11C . 0.98 ?
    C12 H12A . 0.98 ?
    C12 H12B . 0.98 ?
    C12 H12C . 0.98 ?
    C13 N4 . 1.4870(19) ?
    C13 C14 . 1.513(2) ?
    C13 H13A . 0.99 ?
    C13 H13B . 0.99 ?
    C14 C15 . 1.524(2) ?
    C14 H14A . 0.99 ?
    C14 H14B . 0.99 ?
    C15 C16 . 1.519(2) ?
    C15 H15A . 0.99 ?
    C15 H15B . 0.99 ?
    C16 C17 . 1.513(2) ?
    C16 H16A . 0.99 ?
    C16 H16B . 0.99 ?
    C17 N4 . 1.4888(19) ?
    C17 H17A . 0.99 ?
    C17 H17B . 0.99 ?
    N1 H1D . 0.88(2) ?
    N1 H1E . 0.835(19) ?
    N4 H4D . 0.893(18) ?
    N4 H4E . 0.951(19) ?
    N5 S1 . 1.5817(12) ?
    O1 S1 . 1.4548(10) ?
    O2 S1 . 1.4551(10) ?
loop_
    _geom_angle_atom_site_label_1
    _geom_angle_atom_site_label_2
    _geom_angle_atom_site_label_3
    _geom_angle_site_symmetry_1
    _geom_angle_site_symmetry_3
    _geom_angle
    _geom_angle_publ_flag
    C6 C1 C2 . . 119.67(12) ?
    C6 C1 S1 . . 121.68(10) ?
    C2 C1 S1 . . 118.63(11) ?
    C3 C2 C1 . . 120.27(13) ?
    C3 C2 H2 . . 119.9 ?
    C1 C2 H2 . . 119.9 ?
    C2 C3 C4 . . 120.65(13) ?
    C2 C3 H3 . . 119.7 ?
    C4 C3 H3 . . 119.7 ?
    N1 C4 C3 . . 120.71(13) ?
    N1 C4 C5 . . 120.82(14) ?
    C3 C4 C5 . . 118.44(12) ?
    C6 C5 C4 . . 120.57(13) ?
    C6 C5 H5 . . 119.7 ?
    C4 C5 H5 . . 119.7 ?
    C1 C6 C5 . . 120.35(13) ?
    C1 C6 H6 . . 119.8 ?
    C5 C6 H6 . . 119.8 ?
    N3 C7 N2 . . 124.15(12) ?
    N3 C7 N5 . . 121.69(12) ?
    N2 C7 N5 . . 114.17(12) ?
    N2 C8 C9 . . 121.82(13) ?
    N2 C8 C11 . . 116.92(14) ?
    C9 C8 C11 . . 121.25(13) ?
    C8 C9 C10 . . 117.48(13) ?
    C8 C9 H9 . . 121.3 ?
    C10 C9 H9 . . 121.3 ?
    N3 C10 C9 . . 121.72(14) ?
    N3 C10 C12 . . 116.29(13) ?
    C9 C10 C12 . . 122.00(14) ?
    C8 C11 H11A . . 109.5 ?
    C8 C11 H11B . . 109.5 ?
    H11A C11 H11B . . 109.5 ?
    C8 C11 H11C . . 109.5 ?
    H11A C11 H11C . . 109.5 ?
    H11B C11 H11C . . 109.5 ?
    C10 C12 H12A . . 109.5 ?
    C10 C12 H12B . . 109.5 ?
    H12A C12 H12B . . 109.5 ?
    C10 C12 H12C . . 109.5 ?
    H12A C12 H12C . . 109.5 ?
    H12B C12 H12C . . 109.5 ?
    N4 C13 C14 . . 110.59(12) ?
    N4 C13 H13A . . 109.5 ?
    C14 C13 H13A . . 109.5 ?
    N4 C13 H13B . . 109.5 ?
    C14 C13 H13B . . 109.5 ?
    H13A C13 H13B . . 108.1 ?
    C13 C14 C15 . . 111.41(14) ?
    C13 C14 H14A . . 109.3 ?
    C15 C14 H14A . . 109.3 ?
    C13 C14 H14B . . 109.3 ?
    C15 C14 H14B . . 109.3 ?
    H14A C14 H14B . . 108 ?
    C16 C15 C14 . . 110.42(13) ?
    C16 C15 H15A . . 109.6 ?
    C14 C15 H15A . . 109.6 ?
    C16 C15 H15B . . 109.6 ?
    C14 C15 H15B . . 109.6 ?
    H15A C15 H15B . . 108.1 ?
    C17 C16 C15 . . 111.47(13) ?
    C17 C16 H16A . . 109.3 ?
    C15 C16 H16A . . 109.3 ?
    C17 C16 H16B . . 109.3 ?
    C15 C16 H16B . . 109.3 ?
    H16A C16 H16B . . 108 ?
    N4 C17 C16 . . 110.17(12) ?
    N4 C17 H17A . . 109.6 ?
    C16 C17 H17A . . 109.6 ?
    N4 C17 H17B . . 109.6 ?
    C16 C17 H17B . . 109.6 ?
    H17A C17 H17B . . 108.1 ?
    C4 N1 H1D . . 117.9(12) ?
    C4 N1 H1E . . 116.8(13) ?
    H1D N1 H1E . . 122.6(18) ?
    C8 N2 C7 . . 117.23(12) ?
    C10 N3 C7 . . 117.36(12) ?
    C13 N4 C17 . . 111.33(12) ?
    C13 N4 H4D . . 108.2(11) ?
    C17 N4 H4D . . 109.7(11) ?
    C13 N4 H4E . . 108.2(10) ?
    C17 N4 H4E . . 112.7(10) ?
    H4D N4 H4E . . 106.5(15) ?
    C7 N5 S1 . . 118.76(10) ?
    O1 S1 O2 . . 112.96(6) ?
    O1 S1 N5 . . 106.19(6) ?
    O2 S1 N5 . . 115.47(6) ?
    O1 S1 C1 . . 106.49(6) ?
    O2 S1 C1 . . 107.62(6) ?
    N5 S1 C1 . . 107.65(6) ?
loop_
    _geom_torsion_atom_site_label_1
    _geom_torsion_atom_site_label_2
    _geom_torsion_atom_site_label_3
    _geom_torsion_atom_site_label_4
    _geom_torsion_site_symmetry_1
    _geom_torsion_site_symmetry_2
    _geom_torsion_site_symmetry_3
    _geom_torsion_site_symmetry_4
    _geom_torsion
    _geom_torsion_publ_flag
    C6 C1 C2 C3 . . . . 1.3(2) ?
    S1 C1 C2 C3 . . . . -177.34(10) ?
    C1 C2 C3 C4 . . . . 0.8(2) ?
    C2 C3 C4 N1 . . . . 176.12(13) ?
    C2 C3 C4 C5 . . . . -1.8(2) ?
    N1 C4 C5 C6 . . . . -177.21(13) ?
    C3 C4 C5 C6 . . . . 0.7(2) ?
    C2 C1 C6 C5 . . . . -2.4(2) ?
    S1 C1 C6 C5 . . . . 176.21(11) ?
    C4 C5 C6 C1 . . . . 1.4(2) ?
    N2 C8 C9 C10 . . . . 0.7(2) ?
    C11 C8 C9 C10 . . . . -178.52(13) ?
    C8 C9 C10 N3 . . . . -4.5(2) ?
    C8 C9 C10 C12 . . . . 175.53(14) ?
    N4 C13 C14 C15 . . . . -55.83(18) ?
    C13 C14 C15 C16 . . . . 53.48(19) ?
    C14 C15 C16 C17 . . . . -54.01(18) ?
    C15 C16 C17 N4 . . . . 56.68(17) ?
    C9 C8 N2 C7 . . . . 3.38(19) ?
    C11 C8 N2 C7 . . . . -177.37(12) ?
    N3 C7 N2 C8 . . . . -4.15(19) ?
    N5 C7 N2 C8 . . . . 175.69(11) ?
    C9 C10 N3 C7 . . . . 3.89(19) ?
    C12 C10 N3 C7 . . . . -176.15(13) ?
    N2 C7 N3 C10 . . . . 0.54(19) ?
    N5 C7 N3 C10 . . . . -179.28(12) ?
    C14 C13 N4 C17 . . . . 58.69(17) ?
    C16 C17 N4 C13 . . . . -58.96(16) ?
    N3 C7 N5 S1 . . . . -4.87(17) ?
    N2 C7 N5 S1 . . . . 175.29(9) ?
    C7 N5 S1 O1 . . . . -175.12(10) ?
    C7 N5 S1 O2 . . . . 58.85(12) ?
    C7 N5 S1 C1 . . . . -61.39(11) ?
    C6 C1 S1 O1 . . . . -109.20(12) ?
    C2 C1 S1 O1 . . . . 69.41(12) ?
    C6 C1 S1 O2 . . . . 12.19(13) ?
    C2 C1 S1 O2 . . . . -169.20(10) ?
    C6 C1 S1 N5 . . . . 137.27(12) ?
    C2 C1 S1 N5 . . . . -44.12(12) ?
loop_
    _geom_hbond_atom_site_label_D
    _geom_hbond_atom_site_label_H
    _geom_hbond_atom_site_label_A
    _geom_hbond_site_symmetry_A
    _geom_hbond_distance_DH
    _geom_hbond_distance_HA
    _geom_hbond_distance_DA
    _geom_hbond_angle_DHA
    _geom_hbond_publ_flag
    C9 H9 O1 4_566 0.95 2.52 3.4629(18) 174.7 no
    N1 H1D O1 2_645 0.88(2) 2.06(2) 2.9383(18) 175.1(17) yes
    N1 H1E O1 4_666 0.835(19) 2.251(19) 3.0397(17) 157.6(18) yes
    N4 H4D N3 . 0.893(18) 2.492(18) 3.2334(17) 140.8(14) no
    N4 H4D O2 . 0.893(18) 2.157(18) 2.8980(16) 140.0(15) yes
    N4 H4E N2 2_545 0.951(19) 1.865(19) 2.8085(18) 171.0(15) yes
    N4 H4E N5 2_545 0.951(19) 2.706(18) 3.4168(17) 132.0(13) no
_shelx_estimated_absorpt_T_min     0.902
_shelx_estimated_absorpt_T_max     0.936
_shelx_hkl_file
;
   0   0   3 92.8667 31.9069   2
   0   0  -4 170048. 1213.83   2
   0   0   4 161434. 1217.64   2
   0   0   5 83.0399 35.6413   3
   0   0  -5 68.9323 49.2980   2
   0   0   5 50.6136 51.3076   2
   0   0   6 1910.23 169.560   2
   0   0   6 1938.05 131.655   3
   0   0  -6 1912.78 164.796   2
   0   0   7 177.435 80.6008   2
   0   0   7 129.123 54.0922   3
   0   0  -7 273.338 70.2336   2
   0   0   8 688.357 91.8932   3
   0   0   8 681.971 129.164   2
   0   0   9-37.0582 103.278   2
   0   0   9 3.60775 49.2281   3
   0   0  10 19336.3 689.935   2
   0   0  10 18854.2 502.695   3
   0   0  11-132.573 136.744   2
   0   0  11 28.3895 63.2555   3
   0   0  12 6419.36 452.440   2
   0   0  13 51.7571 122.184   2
   0   0 -14 24892.5 974.392   1
   0   0  14 23267.4 942.067   2
   0   0  15 97.5659 140.304   2
   0   0 -15 411.896 190.993   1
   0   0  16 158412. 2660.84   2
   0   0 -16 146552. 2476.00   1
   0   0 -17 2530.48 423.240   1
   0   0 -18 2285.03 387.986   1
   0   0 -19-54.0061 190.463   1
   0   1   3 38968.1 638.217   2
   0   1   3 38656.6 554.397   3
   0  -1   4 86982.1 812.807   2
   0   1  -4 87899.6 937.626   1
   0   1   4 86424.5 886.682   3
   0  -1  -5 98836.3 1149.08   2
   0   1   5 98055.0 1222.47   2
   0   1   5 100591. 1019.26   3
   0   1   6 836.247 111.028   3
   0   1   6 873.670 142.888   2
   0  -1   6 901.037 108.530   2
   0  -1  -6 828.962 121.976   2
   0  -1  -7 48876.1 904.072   2
   0  -1   7 47127.6 810.384   2
   0   1   7 46911.8 797.055   3
   0   1   7 47637.3 985.411   2
   0  -1   8 525.077 113.541   2
   0   1   8 617.375 111.109   3
   0   1   8 506.471 143.072   2
   0  -1   8 570.469 76.4359   3
   0  -1  -8 296.937 94.7177   2
   0  -1   9 7914.20 385.520   2
   0  -1  -9 7271.63 393.751   2
   0   1   9 7285.41 341.792   3
   0   1   9 6885.42 414.893   2
   0  -1 -10 3351.11 297.236   2
   0  -1  10 2830.27 170.631   3
   0   1 -10 3045.49 296.173   1
   0   1  10 2795.56 300.931   2
   0  -1  10 3213.52 266.904   2
   0  -1  11 12418.2 546.768   2
   0  -1  11 11701.0 362.840   3
   0  -1 -11 12258.4 557.514   2
   0   1 -11 12249.9 600.892   1
   0   1  11 12130.0 627.567   2
   0   1  12 2362.66 308.788   2
   0  -1  12 2040.70 243.402   2
   0  -1 -12 2533.67 271.380   2
   0   1 -12 2365.28 297.470   1
   0  -1  12 1941.11 156.137   3
   0   1 -13 5340.77 439.134   1
   0  -1  13 5157.79 399.632   2
   0   1  13 4881.00 448.115   2
   0  -1  14 5227.51 425.263   2
   0   1 -14 5070.06 450.366   1
   0   1  14 4940.52 464.129   2
   0  -1  15 91.3937 151.631   2
   0   1  15 318.800 193.927   2
   0   1 -15 364.035 206.456   1
   0   1  16 981.131 285.991   2
   0   1 -16 752.402 238.300   1
   0  -1 -17 843.169 251.212   1
   0   1 -17 407.111 183.858   1
   0  -1 -18 6770.91 598.716   1
   0   1 -18 6496.34 590.438   1
   0   1 -19 8970.53 703.072   1
   0   2   2 233118. 1778.21   2
   0   2  -2 256513. 1431.17   1
   0   2   3 5804.48 299.622   2
   0  -2   3 5832.94 219.674   1
   0   2  -3 6043.88 241.657   1
   0  -2  -4 51973.9 814.188   3
   0   2   4 51635.2 958.945   2
   0   2  -4 53653.1 779.210   1
   0   2   5 35939.7 735.282   3
   0  -2  -5 35247.1 760.218   2
   0   2   5 36679.6 848.816   2
   0   2  -5 36169.1 693.610   1
   0  -2  -5 36275.8 697.033   3
   0  -2   6 20416.3 462.294   2
   0   2  -6 18891.7 540.293   1
   0  -2  -6 19820.3 595.272   2
   0   2   6 18549.8 552.324   3
   0  -2  -7-88.4340 87.5626   2
   0   2   7-94.5897 106.793   2
   0   2  -8 10620.0 473.693   1
   0   2   8 10031.8 535.486   2
   0  -2  -8 11728.6 515.789   2
   0  -2   8 10794.4 393.506   2
   0   2   9 508.403 148.846   2
   0   2  -9 850.603 152.022   1
   0  -2  -9 796.252 157.578   2
   0  -2   9 783.026 119.837   2
   0  -2  10 11301.5 458.792   2
   0  -2 -10 10890.9 540.003   2
   0   2 -10 11069.5 545.352   1
   0   2  10 10075.3 584.544   2
   0  -2  10 10903.5 298.843   3
   0  -2 -11 17073.3 698.240   2
   0  -2  11 18260.4 616.319   2
   0  -2  11 15905.7 367.572   3
   0   2  11 16136.9 771.928   2
   0   2 -11 17526.1 722.181   1
   0  -2  12 248.798 52.8392   3
   0   2  12 254.026 160.709   2
   0   2 -12 397.886 175.315   1
   0  -2  12 314.286 120.085   2
   0  -2 -12 533.895 151.712   2
   0   2  13 112.445 150.680   2
   0  -2  13 174.704 95.6289   2
   0   2 -13 197.325 137.899   1
   0   2 -14 50948.2 1378.79   1
   0   2  14 53712.8 1587.59   2
   0  -2  15 45231.1 1203.10   2
   0   2  15 49021.2 1584.31   2
   0   2 -15 47722.9 1382.76   1
   0   2  16 28482.5 1269.87   2
   0   2 -16 27513.1 1108.61   1
   0   2  17 5517.21 590.705   2
   0   2 -17 4723.10 491.097   1
   0  -2 -18 771.493 278.336   1
   0   2 -18 1018.38 294.444   1
   0   2 -19 3426.86 449.483   1
   0   3   0 36.8772 49.7106   2
   0   3   0 5.39659 45.5595   1
   0   3   1 5366.95 301.696   2
   0   3  -1 5009.13 245.291   1
   0  -3   2 104478. 1047.84   1
   0   3   2 105805. 1407.42   2
   0   3  -2 104003. 1127.27   1
   0  -3   3 3674.09 199.612   1
   0   3   3 3813.61 288.368   2
   0   3  -3 3771.09 221.117   1
   0  -3   4 10617.8 346.879   1
   0   3   4 10797.3 496.659   2
   0   3  -4 10309.0 377.632   1
   0  -3  -4 10620.0 440.805   3
   0  -3   5 14065.6 424.131   1
   0   3   5 12876.3 570.399   2
   0  -3  -5 12866.6 486.378   3
   0   3  -5 13164.9 449.423   1
   0   3   6 4412.99 356.161   2
   0  -3  -6 4702.04 321.529   2
   0  -3  -6 4750.61 303.875   3
   0   3  -6 4575.58 287.261   1
   0   3  -7 22930.2 666.128   1
   0  -3  -7 23608.7 740.822   2
   0  -3  -7 22386.1 653.634   3
   0  -3   7 23128.8 519.076   2
   0   3   7 22958.1 830.163   2
   0  -3  -8 31735.8 905.397   2
   0  -3   8 30185.3 625.188   2
   0   3  -8 31437.3 832.819   1
   0   3   9 44048.4 1257.86   2
   0  -3  -9 47879.2 1153.61   2
   0   3  -9 44570.5 1043.56   1
   0  -3   9 45098.2 813.897   2
   0  -3 -10 15681.6 671.541   2
   0  -3  10 15571.5 504.975   2
   0   3 -10 14971.6 639.365   1
   0   3  10 14885.1 759.700   2
   0  -3 -11 10873.0 575.434   2
   0  -3  11 11191.8 455.853   2
   0   3 -11 10733.1 577.050   1
   0   3  11 10385.7 655.948   2
   0  -3  12 729.954 79.1939   3
   0  -3  12 1064.77 163.884   2
   0   3 -12 732.502 202.327   1
   0   3  12 932.869 248.372   2
   0  -3  13 13739.0 564.627   2
   0   3 -13 13175.9 692.824   1
   0   3  13 12520.2 778.236   2
   0  -3  14 19433.1 705.738   2
   0   3  14 19191.1 1016.63   2
   0   3 -14 17535.4 821.579   1
   0   3  15 2519.08 414.283   2
   0   3 -15 2249.54 345.389   1
   0   3 -16 27834.0 1147.17   1
   0   3  16 25967.2 1259.81   2
   0   3 -17 3675.12 453.037   1
   0   3  17 3903.16 534.377   2
   0   3 -18 20298.0 1030.78   1
   0   3 -19 4107.49 487.792   1
   0   4   0 52467.8 1011.98   2
   0   4   0 48398.4 916.624   1
   0  -4   1 203018. 1868.19   2
   0   4   1 202940. 2106.18   2
   0  -4   1 202226. 1688.80   1
   0   4  -1 201010. 1802.83   1
   0  -4   2 1305.34 149.878   2
   0  -4   2 990.856 121.446   1
   0   4   2 1052.01 163.267   2
   0   4  -2 984.923 140.045   1
   0   4   3 1344.15 210.933   2
   0  -4   3 1169.59 128.773   1
   0  -4   3 1210.93 138.926   2
   0   4  -3 1676.20 176.243   1
   0  -4   4 20839.3 537.706   1
   0   4  -4 20841.4 598.887   1
   0   4   4 21073.7 778.179   2
   0  -4   5 8985.92 355.181   1
   0  -4  -5 7994.72 435.462   3
   0   4   5 8710.69 521.996   2
   0   4  -5 8134.45 387.211   1
   0   4  -6 64125.7 1132.17   1
   0  -4   6 64378.5 995.887   1
   0  -4  -6 63568.3 1226.27   3
   0   4   6 63005.4 1438.00   2
   0  -4  -7 78043.6 1357.30   3
   0   4   7 79537.8 1683.92   2
   0   4  -7 79251.0 1304.23   1
   0  -4  -7 82352.0 1499.46   2
   0   4   8 84066.8 1792.33   2
   0  -4  -8 82493.3 1394.12   3
   0   4  -8 82025.0 1384.68   1
   0  -4   8 80159.7 1025.67   2
   0   4  -9 118840. 1744.42   1
   0  -4   9 127321. 1319.27   2
   0   4   9 120476. 2214.12   2
   0  -4  -9 125699. 1976.72   2
   0   4 -10 15755.6 666.440   1
   0  -4 -10 17056.7 745.652   2
   0   4  10 15856.8 850.928   2
   0  -4  10 16230.8 496.298   2
   0  -4  11 308.001 91.9992   2
   0   4 -11 142.486 122.867   1
   0   4  11 245.155 161.071   2
   0   4  12 347.510 153.238   2
   0  -4  12 583.315 118.079   2
   0   4 -13 8321.66 554.662   1
   0   4  13 8988.28 709.239   2
   0  -4  13 10382.3 457.668   2
   0  -4  14 14989.6 576.353   2
   0   4 -14 13573.6 734.006   1
   0   4  14 14392.9 912.463   2
   0   4 -15 23545.4 1011.33   1
   0   4  15 23719.1 1207.46   2
   0   4  16 27.9693 231.963   2
   0   4 -16 239.190 178.044   1
   0   4  17 18752.5 1129.18   2
   0   4 -17 20423.2 1014.02   1
   0   4 -18 549.181 272.930   1
   0   5   0 102.815 84.6266   2
   0  -5   0-58.3316 75.1339   2
   0  -5   0-70.0184 86.8118   1
   0   5   0-66.6812 102.079   1
   0  -5  -1 60963.5 1167.57   1
   0   5   1 63693.1 1318.43   2
   0   5  -1 62874.6 1125.36   1
   0  -5   1 61766.7 1127.68   2
   0  -5   1 60146.0 1023.72   1
   0  -5   2 76513.2 1153.70   1
   0  -5   2 77206.7 1254.61   2
   0   5   2 79072.3 1536.49   2
   0  -5   3 50031.7 916.174   1
   0   5  -3 48749.8 1001.31   1
   0   5   3 49075.6 1239.41   2
   0  -5   3 49386.9 965.140   2
   0  -5   4 15986.6 540.635   2
   0  -5   4 15632.6 509.330   1
   0   5   4 15944.3 736.686   2
   0   5  -4 15585.3 577.339   1
   0   5  -5 29180.4 799.139   1
   0  -5  -5 30263.9 917.545   3
   0   5   5 28717.9 1020.45   2
   0  -5   5 29628.5 700.445   1
   0   5   6 1626.50 267.743   2
   0   5  -6 1667.89 198.370   1
   0  -5  -6 1858.37 241.494   3
   0  -5   6 2169.06 196.492   1
   0  -5  -7 119.499 118.948   3
   0   5   7 141.899 155.623   2
   0   5  -7 226.244 88.4587   1
   0  -5   7 552.209 123.905   1
   0  -5  -7 458.505 129.120   2
   0   5   8 228.232 155.617   2
   0   5  -8 24.1612 120.645   1
   0  -5  -8 43.4138 131.544   2
   0  -5  -8 16.6260 112.546   3
   0  -5  -9 1206.52 207.077   3
   0   5   9 1448.49 279.488   2
   0   5  -9 1180.57 198.668   1
   0  -5  10 15329.3 478.230   2
   0   5  10 14793.4 856.002   2
   0   5 -10 14683.5 672.976   1
   0   5 -11 8841.22 546.353   1
   0   5  11 8403.46 675.466   2
   0  -5  11 9125.78 381.947   2
   0   5 -12 3983.29 384.432   1
   0  -5  12 4579.55 278.399   2
   0   5  12 4382.75 506.763   2
   0   5  13 1576.84 340.005   2
   0  -5  13 2016.38 197.640   2
   0   5 -13 1837.50 291.935   1
   0   5 -14 432.105 190.317   1
   0   5  14 108.157 206.547   2
   0   5  15 5236.01 616.447   2
   0   5 -15 4842.11 471.469   1
   0   5 -16 192.908 174.387   1
   0   5  16-30.6890 210.440   2
   0   5 -17 8826.19 684.869   1
   0   5  17 7037.89 743.463   2
   0   5  18-7.62809 247.261   2
   0  -6   0 33634.6 951.345   2
   0   6   0 31911.9 983.179   2
   0  -6   0 31444.3 859.272   1
   0   6  -1 20258.9 705.906   1
   0  -6   1 21782.7 743.245   2
   0   6   1 21396.3 839.479   2
   0  -6   1 19295.4 639.128   1
   0   6   2 3273.94 352.680   2
   0   6  -2 3452.96 302.782   1
   0  -6   2 2946.24 248.960   1
   0  -6   2 3238.57 282.138   2
   0  -6  -2 3350.00 301.456   1
   0   6  -3 46781.3 1082.09   1
   0  -6   3 48888.2 1062.49   2
   0   6   3 49987.2 1372.95   2
   0  -6   3 47894.7 972.797   1
   0  -6   4 27297.3 782.735   2
   0   6  -4 26845.0 820.339   1
   0   6   4 28223.9 1058.43   2
   0  -6   4 28196.9 745.596   1
   0   6   5 3861.56 408.835   2
   0  -6   5 3589.58 265.334   1
   0   6  -5 3715.79 317.103   1
   0  -6   5 3430.91 278.541   2
   0  -6  -5 3572.97 344.282   3
   0   6   6 1803.43 322.740   2
   0  -6  -6 1700.10 265.697   3
   0  -6   6 1727.24 192.491   1
   0   6  -6 1882.02 245.183   1
   0  -6   6 1705.53 202.242   2
   0   6   7 109957. 2251.57   2
   0  -6  -7 108312. 1891.68   3
   0   6  -7 111722. 1790.23   1
   0  -6   7 111695. 1496.36   1
   0   6  -8 1239.69 205.884   1
   0   6   8 1246.02 291.639   2
   0  -6   8 938.822 157.012   1
   0  -6  -8 1325.08 239.474   3
   0   6  -9 44106.2 1173.66   1
   0  -6  -9 43513.5 1213.78   3
   0   6   9 41973.9 1485.19   2
   0  -6  10 63.8396 74.2190   2
   0   6  10 69.6624 171.788   2
   0  -6 -10 2.48911 127.033   3
   0   6 -10-73.1217 128.697   1
   0  -6  11 227.801 80.8700   2
   0   6  11-93.5015 203.695   2
   0   6 -11 32.9053 135.399   1
   0  -6  12 1688.67 168.480   2
   0   6 -12 1478.96 252.982   1
   0   6  12 1736.58 363.950   2
   0   6  13 7980.30 733.260   2
   0   6 -13 8374.49 587.786   1
   0   6 -14 622.861 217.094   1
   0   6  14 681.909 243.677   2
   0   6  15 3630.21 510.634   2
   0   6 -15 3800.28 427.999   1
   0   6  16 184.040 245.241   2
   0   6 -16 756.563 247.202   1
   0   6  17 800.802 299.201   2
   0   6  18 1111.51 296.352   2
   0  -7   0 217.798 115.892   2
   0   7   0 132.169 128.052   2
   0  -7   0-66.3358 118.698   1
   0   7   1 54138.4 1433.06   2
   0  -7  -1 52884.8 1294.94   2
   0  -7  -1 54282.2 1302.99   1
   0  -7   1 54784.1 1270.10   2
   0   7  -1 52780.2 1279.94   1
   0  -7   1 51987.4 1146.11   1
   0  -7   2 15104.4 653.959   2
   0  -7   2 13854.6 573.658   1
   0   7   2 15438.4 803.134   2
   0  -7  -2 14879.5 712.333   1
   0   7  -3 25034.5 858.657   1
   0   7   3 26811.2 1091.50   2
   0  -7   3 25367.4 774.250   1
   0  -7  -3 25228.3 939.541   1
   0  -7   3 26295.3 845.725   2
   0  -7   4 25462.4 820.702   2
   0   7  -4 24059.6 834.224   1
   0  -7  -4 26130.4 1010.95   1
   0   7   4 26681.4 1093.72   2
   0  -7   4 26192.3 781.821   1
   0  -7  -5 63630.3 1608.92   1
   0  -7   5 63679.5 1287.17   2
   0  -7  -5 62646.2 1544.88   3
   0   7   5 64822.4 1766.24   2
   0  -7   5 64635.1 1218.81   1
   0   7  -5 60267.2 1337.66   1
   0  -7   6 32459.3 849.973   1
   0   7  -6 33738.3 1031.26   1
   0  -7   6 32555.1 912.590   2
   0  -7  -6 33227.6 1126.03   3
   0   7   6 32567.6 1281.97   2
   0  -7  -7 135526. 2266.75   3
   0  -7   7 136804. 1844.07   2
   0  -7   7 143439. 1787.20   1
   0   7  -7 142556. 2114.74   1
   0   7   7 141288. 2720.81   2
   0  -7   8 2701.89 260.653   2
   0  -7  -8 3604.57 389.836   3
   0   7  -8 2619.04 313.189   1
   0   7   8 3023.89 438.863   2
   0  -7   8 3065.33 263.157   1
   0  -7   9 78505.7 1345.11   1
   0   7   9 75826.1 2083.06   2
   0  -7   9 82107.2 1369.72   2
   0   7  -9 81968.3 1714.20   1
   0  -7  -9 76429.2 1707.44   3
   0   7 -10 39378.4 1218.85   1
   0   7  10 36711.2 1496.03   2
   0  -7  10 36340.9 890.173   2
   0  -7 -10 37545.5 1201.12   3
   0  -7  11 23553.7 631.473   2
   0   7 -11 21810.2 925.655   1
   0   7  11 20280.5 1129.76   2
   0  -7  11 18646.9 614.593   2
   0  -7  12 8115.81 359.201   2
   0   7 -12 7611.43 558.158   1
   0   7  12 8116.57 747.088   2
   0   7 -13 393.580 158.067   1
   0   7  13 209.556 218.023   2
   0   7 -14 25504.7 1073.82   1
   0   7  14 28055.0 1444.07   2
   0   7 -15 70.1903 142.511   1
   0   7  15 338.397 259.465   2
   0   7  16 2027.25 447.280   2
   0   7  17 6273.72 734.758   2
   0  -8   0 4506.31 410.936   2
   0  -8   0 4675.71 395.662   1
   0   8   0 4140.93 426.536   2
   0  -8  -1 4545.98 414.967   1
   0  -8  -1 4414.93 400.619   2
   0  -8   1 4645.63 376.969   1
   0   8  -1 4061.14 391.293   1
   0   8   1 4406.40 454.336   2
   0  -8   1 4227.11 387.715   2
   0  -8   2 9941.08 576.178   2
   0  -8  -2 9650.65 608.148   2
   0   8  -2 9026.44 560.055   1
   0  -8  -2 10087.1 628.894   1
   0   8   2 9917.88 687.513   2
   0  -8   2 9424.31 515.257   1
   0   8   3 556.890 186.394   2
   0  -8  -3 508.386 173.789   2
   0  -8  -3 1091.73 232.748   1
   0   8  -3 806.160 179.347   1
   0  -8   3 395.522 115.156   1
   0  -8   3 983.504 191.999   2
   0  -8   4 10070.5 558.295   2
   0  -8  -4 10171.1 642.855   1
   0   8   4 11216.0 766.975   2
   0  -8   4 10598.3 537.607   1
   0  -8  -4 9698.91 654.714   3
   0   8  -4 10353.8 600.189   1
   0   8  -5 4941.62 429.359   1
   0  -8   5 4086.84 340.270   1
   0  -8   5 4152.47 356.953   2
   0  -8  -5 4673.44 477.216   3
   0   8   5 3690.31 476.603   2
   0  -8   6 32194.5 905.670   1
   0   8   6 31573.6 1340.22   2
   0  -8   6 32489.1 975.257   2
   0  -8  -6 31893.7 1184.73   3
   0   8  -6 30972.3 1044.34   1
   0  -8  -7 47390.0 1459.89   3
   0  -8   7 48867.0 1174.14   2
   0  -8   7 48270.9 1080.12   1
   0   8  -7 46899.6 1293.76   1
   0   8   7 48521.1 1687.13   2
   0   8  -8 51117.7 1392.66   1
   0  -8   8 50728.4 1174.73   2
   0   8   8 51027.4 1772.84   2
   0  -8  -8 48893.1 1447.26   3
   0  -8   8 50918.0 1083.41   1
   0   8  -9 57369.5 1491.60   1
   0  -8   9 52867.0 1170.79   2
   0   8   9 54705.0 1883.05   2
   0  -8   9 52705.2 1090.39   1
   0  -8  -9 55485.7 1539.62   3
   0   8  10 46891.8 1777.90   2
   0  -8  10 46318.1 1049.97   2
   0   8 -10 48634.9 1415.25   1
   0  -8 -10 46475.7 1405.40   3
   0   8 -11 8505.86 619.096   1
   0  -8 -11 7744.05 592.134   3
   0   8  11 7238.42 737.407   2
   0   8 -12 10306.1 697.583   1
   0   8  12 8871.54 825.987   2
   0   8 -13 340.314 206.027   1
   0   8  13 22.4991 224.060   2
   0   8 -14 2428.93 376.321   1
   0   8  14 1860.00 458.155   2
   0   8  15 2271.23 489.296   2
   0   8  16-68.9734 322.421   2
   0  -9   0-104.015 192.431   3
   0  -9   0 41.4491 108.355   1
   0  -9   0-35.6038 96.9986   2
   0  -9  -1 7230.53 544.883   1
   0  -9  -1 6739.36 564.487   3
   0   9   1 6626.71 575.461   2
   0  -9   1 7545.82 537.108   2
   0  -9   1 7401.01 505.858   1
   0   9  -2 161.696 122.283   1
   0  -9  -2 485.326 173.625   3
   0  -9   2 242.823 139.154   2
   0  -9   2 246.959 126.917   1
   0  -9  -2 345.331 142.331   1
   0   9   2 186.017 152.810   2
   0  -9   3 590.001 149.387   1
   0   9  -3 804.435 191.989   1
   0  -9  -3 370.714 218.050   3
   0  -9   3 644.689 178.160   2
   0   9   3 748.390 247.940   2
   0  -9   4 5928.25 462.423   2
   0   9  -4 5897.20 487.095   1
   0   9   4 6847.31 640.650   2
   0  -9   4 6093.58 429.350   1
   0  -9  -4 5369.90 519.989   3
   0   9  -5 53586.5 1429.29   1
   0  -9  -5 51473.5 1580.47   3
   0  -9   5 53766.2 1341.77   2
   0  -9   5 58447.8 1297.24   1
   0   9   5 54958.9 1813.63   2
   0   9  -6 6722.84 522.401   1
   0  -9   6 6648.94 435.522   1
   0  -9   6 5416.00 430.259   2
   0   9   6 6553.37 665.567   2
   0  -9  -6 6900.41 612.740   3
   0  -9   7 8517.14 469.276   1
   0  -9  -7 8325.35 651.852   3
   0   9   7 8470.81 763.483   2
   0   9  -7 8341.21 583.792   1
   0  -9   7 8241.17 500.017   2
   0  -9   8 12467.5 599.778   2
   0  -9  -8 12631.7 779.607   3
   0   9  -8 13003.1 734.650   1
   0   9   8 12235.0 921.372   2
   0  -9   8 13994.4 577.604   1
   0  -9  -9 9594.87 701.497   3
   0   9  -9 9046.83 635.304   1
   0   9   9 7935.90 774.062   2
   0  -9   9 9313.64 501.117   2
   0   9  10 2785.96 491.967   2
   0  -9 -10 3575.60 440.623   3
   0   9 -10 3487.40 416.386   1
   0   9 -11 5038.58 502.601   1
   0  -9 -11 5123.90 524.898   3
   0   9  11 4819.29 616.008   2
   0   9  12-124.554 246.491   2
   0   9 -12 51.2456 141.289   1
   0   9  13 672.789 236.311   2
   0   9 -13 586.062 226.488   1
   0   9  14 16849.5 1225.36   2
   0   9  15-334.984 394.246   2
   0 -10   0 4317.06 490.993   3
   0 -10  -1 11597.1 793.424   3
   0 -10   1 11747.9 786.964   3
   0 -10  -2 28279.1 1213.47   3
   0  10  -2 30217.6 1192.02   1
   0 -10   2 30759.7 1046.19   1
   0  10   2 30411.7 1306.01   2
   0  10  -3 1960.22 305.554   1
   0  10   3 1660.45 336.241   2
   0 -10   3 2544.41 326.907   2
   0 -10   3 1855.26 244.610   1
   0 -10  -3 1413.44 286.706   3
   0 -10  -4 21385.6 1080.67   3
   0  10  -4 19350.2 882.118   1
   0  10   4 21267.6 1174.46   2
   0 -10   4 22529.1 839.240   1
   0 -10   4 21107.8 892.323   2
   0 -10   5 4382.84 384.026   1
   0 -10  -5 3296.96 477.561   3
   0  10  -5 3146.04 403.224   1
   0 -10   5 3758.81 388.050   2
   0  10   5 3572.68 547.460   2
   0  10  -6 42741.9 1362.27   1
   0  10   6 43300.0 1723.42   2
   0 -10   6 40898.5 1177.19   2
   0 -10  -6 41062.2 1481.86   3
   0 -10   6 43120.2 1100.89   1
   0 -10   7 11168.0 594.499   2
   0  10   7 10104.1 869.255   2
   0 -10  -7 10886.7 780.694   3
   0  10  -7 12062.9 743.442   1
   0  10  -8 5395.84 518.863   1
   0  10   8 5425.37 681.768   2
   0 -10   8 5641.49 417.310   2
   0 -10  -8 5229.63 538.487   3
   0  10   9 49669.2 1961.10   2
   0  10  -9 54407.9 1611.10   1
   0 -10  10-68.0830 154.039   3
   0 -10 -10 103.886 200.453   3
   0  10 -10 15.1416 167.343   1
   0  10  10 565.296 269.010   2
   0  10 -11 269.362 211.935   1
   0  10  11 14.0199 216.200   2
   0 -10  11 29.6316 134.538   3
   0 -10 -11 97.7765 206.105   3
   0  10  12 8020.30 848.672   2
   0  10 -12 10174.6 752.662   1
   0  10  13 234.739 311.156   2
   0  10  14 3765.86 617.030   2
   0 -11   0 420.711 232.411   3
   0 -11   1 6614.67 634.449   3
   0 -11  -1 6383.82 616.862   3
   0 -11   2 17885.9 1011.18   3
   0  11   2 20111.7 1113.82   2
   0 -11  -2 18523.9 1043.16   3
   0  11  -3 38544.1 1382.52   1
   0 -11   3 35526.2 1408.12   3
   0  11   3 39933.9 1594.58   2
   0 -11  -3 37087.1 1460.92   3
   0  11   4 3708.31 508.931   2
   0  11  -4 3814.02 434.374   1
   0 -11   4 3479.75 441.369   3
   0 -11  -4 4228.67 526.330   3
   0  11   5 4240.10 572.101   2
   0 -11   5 3439.14 440.974   3
   0  11  -5 3901.76 434.647   1
   0 -11  -5 3792.70 480.058   3
   0 -11   6 3798.91 463.357   3
   0  11   6 4895.63 626.526   2
   0 -11  -6 5408.72 582.607   3
   0  11  -6 4644.33 473.059   1
   0 -11  -7 1076.81 287.867   3
   0  11   7 1399.15 360.500   2
   0  11  -7 854.385 230.345   1
   0 -11   7 512.096 182.323   3
   0  11   8 1056.95 296.761   2
   0 -11   8 879.616 225.758   3
   0 -11  -8 1259.06 309.094   3
   0  11  -8 1325.44 291.617   1
   0  11   9 222.410 275.770   2
   0 -11   9 171.100 154.495   3
   0 -11  -9 215.292 196.603   3
   0  11  -9 504.516 202.100   1
   0 -11  10 5608.89 516.698   3
   0  11 -10 7765.61 659.744   1
   0 -11 -10 6762.81 648.079   3
   0  11  10 6519.55 793.236   2
   0  11  11 181.675 299.271   2
   0 -11 -11 166.996 177.118   3
   0  11  12 8130.49 904.422   2
   0 -12   0 64630.2 1991.17   3
   0 -12  -1 3483.11 493.657   3
   0 -12   1 4045.59 534.570   3
   0 -12  -2 38119.4 1539.63   3
   0 -12   2 38399.5 1535.59   3
   0 -12   3-37.0372 214.938   3
   0 -12  -3-44.5736 227.327   3
   0  12   4 687.007 346.447   2
   0 -12  -4 967.800 317.357   3
   0 -12   4 103.831 215.606   3
   0  12  -4 516.282 223.347   1
   0 -12  -5 345.562 247.631   3
   0 -12   5 161.848 182.728   3
   0  12   5 405.219 294.298   2
   0  12  -5 531.157 246.654   1
   0  12   6 23271.4 1348.22   2
   0  12  -6 24937.9 1132.03   1
   0 -12   6 23434.2 1178.87   3
   0 -12  -6 24394.4 1262.12   3
   0 -12   7-17.1512 216.307   3
   0 -12  -7 76.2440 218.230   3
   0  12   7 286.497 256.926   2
   0  12  -7 310.318 164.188   1
   0 -12  -8 2151.69 417.695   3
   0 -12   8 1387.74 301.418   3
   0  12   8 1331.60 378.633   2
   0  12  -8 1620.38 335.558   1
   0  12  -9-307.881 201.746   1
   0 -12   9 236.590 150.999   3
   0  12   9-24.8727 266.156   2
   0 -12  -9-158.075 248.950   3
   0  12  10 1659.07 460.220   2
   0 -12  10 1940.33 317.333   3
   0 -12 -10 2075.76 408.979   3
   0 -12 -11 5520.60 624.741   3
   0 -13   0 459.973 236.073   3
   0 -13   1 4805.44 593.276   3
   0 -13  -1 4413.03 570.917   3
   0 -13  -2 18767.0 1132.18   3
   0 -13   2 19071.9 1124.01   3
   0 -13  -3 20270.6 1168.69   3
   0 -13   3 19486.8 1132.88   3
   0 -13   4 2419.95 421.041   3
   0 -13  -4 3144.66 486.965   3
   0 -13   5 1096.37 259.240   3
   0 -13  -5 2069.63 420.656   3
   0  13   5 2160.52 457.342   2
   0  13   6-78.0214 253.803   2
   0 -13   6-327.418 319.027   3
   0 -13  -6-19.5976 250.599   3
   0  13  -6 154.185 208.539   1
   0  13   7 394.317 233.001   2
   0 -13  -7 940.921 296.577   3
   0 -13   7 399.623 172.663   3
   0 -13  -8 715.141 264.718   3
   0 -13   8 310.173 204.378   3
   0  13   8 853.745 344.952   2
   0 -13  -9 173.636 198.400   3
   0 -13   9-143.491 214.531   3
   0  13   9-227.101 358.677   2
   0 -13 -10 375.104 242.870   3
   0 -14   0 31388.1 1512.01   3
   0 -14   1 2754.79 488.346   3
   0 -14  -1 2421.22 450.492   3
   0 -14  -2 12989.4 983.128   3
   0 -14   2 12437.0 958.085   3
   0 -14  -3 295.442 314.789   3
   0 -14   3 13.1334 234.893   3
   0 -14   4 1329.59 327.316   3
   0 -14  -4 2039.01 431.008   3
   0 -14   5 8059.01 762.505   3
   0 -14  -5 9828.35 880.179   3
   0 -14  -6 5774.61 679.011   3
   0 -14   6 5358.47 598.080   3
   0 -14   7 772.163 252.989   3
   0  14   7 1415.90 437.508   2
   0 -14   8 23402.1 1169.91   3
   0 -15   0-138.921 293.143   3
   0 -15   1 75.5700 273.199   3
   0 -15  -1-197.581 286.116   3
   0 -15   2 12785.9 989.325   3
   0 -15  -2 12687.6 1001.49   3
   0 -15   3 3434.18 537.735   3
   0 -15   4-34.2123 269.301   3
   0 -15   5 117.631 254.718   3
   0 -15   6 2971.40 466.138   3
   0 -15   7 195.335 231.001   3
   0 -15   8 960.037 201.680   3
   1   0 -19 20294.9 1004.26   1
   1   0 -18 286.343 196.823   1
   1   0 -17 9162.86 642.352   1
  -1   0  17 9100.01 690.291   2
  -1   0  16-144.661 239.712   2
   1   0 -16-251.320 215.540   1
  -1   0  15 3639.48 409.622   2
  -1   0  14-101.981 155.680   2
  -1   0  13 45061.5 1262.07   2
  -1   0  13 45542.9 965.819   3
  -1   0  12-45.9457 144.849   2
  -1   0  12 35.3060 93.3890   3
  -1   0  11 132061. 1966.47   2
  -1   0  11 123443. 1488.60   3
  -1   0  10 55.9919 65.7296   3
  -1   0  10 29.0649 96.5769   2
  -1   0   9 2279.81 188.899   3
  -1   0   9 2294.06 250.345   2
  -1   0   8-12.2066 73.0502   2
  -1   0   7 7442.97 387.835   2
  -1   0   6 388.827 94.3258   2
  -1   0   5 38597.1 761.238   2
  -1   0   4 24.8057 58.8103   2
  -1   0   3 284687. 1743.51   2
   1   0   2 71.9973 28.4415   2
  -1   0  -3 247545. 1212.85   2
   1   0   3 260040. 1364.26   2
  -1   0  -4 16.0105 31.3997   2
   1   0   4-27.7113 43.5087   2
   1   0   5 865.657 104.435   2
  -1   0  -5 824.813 92.7198   2
   1   0   6 202.436 80.5109   2
  -1   0  -6 5.90580 43.2850   2
   1   0   7 153871. 1579.24   2
  -1   0  -7 143859. 1360.49   2
  -1   0  -8 5.05098 52.6308   2
   1   0   8 216.154 114.856   2
   1   0   9 2101.68 219.813   2
  -1   0  -9 2029.39 189.814   2
  -1   0 -10 74.0705 61.4414   2
   1   0  10-92.5806 89.9516   2
  -1   0 -11 428.667 118.263   2
   1   0  11 380.450 134.001   2
   1   0  12 165.252 142.195   2
  -1   0 -12 4.90685 116.805   1
  -1   0 -13 52082.8 1387.73   1
   1   0  13 55564.5 1349.72   2
   1   0  14 462.776 193.641   2
  -1   0 -14 1053.44 271.210   1
   1   0  15 19825.8 875.338   2
  -1   0 -15 19589.9 912.980   1
  -1   0 -16 542.757 208.398   1
  -1   0 -17 2733.98 407.327   1
  -1   0 -18-65.6394 196.179   1
   1   1 -19 19093.3 975.038   1
   1  -1 -19 18932.8 988.968   1
   1   1 -18 5527.10 542.927   1
   1  -1 -18 5156.50 530.914   1
   1   1 -17 37388.7 1291.52   1
  -1   1  17 37868.4 1446.32   2
   1   1 -16 4244.21 439.101   1
  -1   1  16 3963.40 469.572   2
  -1   1  15 40271.3 1374.48   2
   1   1 -15 41336.3 1223.77   1
  -1  -1  15 40738.2 1248.58   2
   1   1 -14 21316.2 856.001   1
  -1  -1  14 20842.8 850.588   2
  -1   1  13 88241.2 1475.48   3
   1   1 -13 86293.4 1652.73   1
  -1   1  13 87838.8 1814.38   2
  -1  -1  13 91479.7 1267.60   3
  -1  -1  13 89223.6 1680.69   2
  -1   1  12 2568.07 315.820   2
  -1   1  12 2622.75 254.240   3
  -1  -1  12 2184.54 266.127   2
  -1  -1  12 3280.25 244.289   3
  -1   1  11 1039.91 203.608   2
   1  -1 -11 1216.66 202.067   2
  -1  -1  11 833.122 127.418   3
  -1   1  11 935.230 151.052   3
  -1  -1  11 1403.11 209.101   2
  -1  -1  10 10073.9 498.472   2
   1  -1 -10 10044.6 509.784   2
  -1   1  10 9366.45 535.193   2
  -1   1  10 9660.17 442.304   3
   1  -1  -9 77.3516 87.8328   2
  -1  -1   9 178.130 105.705   2
  -1   1   9 142.548 80.5423   3
  -1   1   9 194.414 130.186   2
  -1   1   8 87.5610 92.3812   2
  -1   1   8 123.086 65.3012   3
  -1  -1   8 806.755 133.980   2
   1  -1  -8 546.148 125.189   2
  -1  -1   7 27671.9 695.985   2
  -1   1   7 26935.8 768.628   2
   1  -1  -7 29199.8 756.477   2
  -1   1   7 27043.2 645.887   3
  -1   1   6 9834.01 443.230   2
  -1  -1   6 10728.9 413.085   2
  -1   1   6 10899.0 390.188   3
   1  -1  -6 10749.8 429.499   2
  -1  -1   5 182191. 1559.02   2
  -1   1   5 181605. 1745.42   2
  -1   1   5 180554. 1509.31   3
  -1   1   4 105693. 1231.07   2
  -1   1   3 391730. 2178.30   2
   1   1   2 260084. 1644.86   2
  -1   1  -2 266026. 1551.85   1
  -1   1  -3 809.420 105.007   1
   1   1   3 532.494 89.4748   2
  -1  -1  -4 740.018 85.1895   3
  -1   1  -4 809.586 65.3812   2
  -1  -1  -4 653.584 98.9694   2
  -1   1  -4 883.565 112.454   1
   1   1   4 617.548 105.556   2
   1  -1   4 635.614 58.2994   2
  -1   1  -5 192074. 1751.78   1
  -1  -1  -5 195223. 1618.30   2
  -1   1  -5 192308. 1095.62   2
  -1  -1  -5 194551. 1317.11   3
   1   1   5 189356. 1774.20   2
  -1  -1  -6 81.3904 52.4753   2
  -1  -1  -6 191.347 50.5612   3
   1   1   6 10.7460 67.9448   2
  -1   1  -6 166.793 50.3547   2
  -1   1  -6 134.435 65.7481   1
  -1   1  -7 10455.0 474.880   1
   1   1   7 10953.6 482.467   2
  -1  -1  -7 10681.2 414.461   2
  -1   1  -8 33874.3 905.679   1
   1   1   8 33129.5 884.735   2
  -1  -1  -8 34216.6 786.076   2
   1   1   9 5052.71 380.098   2
   1  -1   9 4600.07 288.319   2
  -1  -1  -9 5191.41 316.065   2
  -1   1  -9 5363.81 393.232   1
   1  -1  10 3911.39 281.944   2
   1   1  10 3603.91 332.771   2
  -1   1 -10 4375.74 366.757   1
  -1  -1 -10 4455.21 308.705   2
  -1  -1 -11 6927.91 407.166   2
   1   1  11 7553.89 499.851   2
   1  -1  11 7369.17 412.489   2
  -1   1 -11 7491.61 495.265   1
   1   1  12 1801.21 271.051   2
  -1  -1 -12 1575.57 215.428   2
  -1   1 -12 1329.69 248.179   1
   1  -1  12 1471.63 204.375   2
   1  -1  13 54435.8 1234.21   2
  -1   1 -13 51005.9 1381.60   1
  -1  -1 -13 53745.7 1148.22   2
   1   1  13 51255.9 1386.72   2
  -1   1 -14 6519.81 537.080   1
   1  -1  14 5850.60 434.359   2
   1   1  14 6314.11 521.703   2
  -1  -1 -15 92556.9 1977.31   1
   1  -1  15 98093.9 1798.58   2
   1   1  15 97448.9 2059.75   2
  -1   1 -15 98091.9 2054.40   1
   1   1  16 731.664 248.992   2
  -1  -1 -16 1815.55 366.391   1
  -1   1 -16 1690.60 360.395   1
  -1   1 -17 10676.5 737.257   1
  -1  -1 -17 9657.73 717.400   1
  -1  -1 -18 1742.68 351.400   1
  -1   1 -18 2060.16 360.278   1
   1   2 -19 598.703 224.609   1
   1  -2 -19 320.678 191.227   1
   1   2 -18 2113.45 360.969   1
  -1   2  17 551.191 221.800   2
   1   2 -17 904.715 255.827   1
  -1  -2  16 8057.27 549.415   2
  -1   2  16 7930.62 683.148   2
   1   2 -16 8072.92 574.880   1
  -1  -2  15 4177.45 399.601   2
   1   2 -15 4365.03 419.040   1
  -1   2  15 3998.76 465.044   2
  -1   2  14 102.985 206.356   2
  -1  -2  14-84.3393 119.690   2
   1   2 -14 428.734 206.967   1
  -1   2  13 38133.6 1301.83   2
  -1  -2  13 39669.8 1068.15   2
  -1  -2  13 38128.1 748.267   3
   1   2 -13 38653.4 1101.81   1
  -1   2  12-94.2662 171.332   2
   1   2 -12 166.764 146.845   1
  -1   2  12 83.2110 105.716   3
  -1  -2  12 255.361 115.107   2
   1   2 -11 26817.0 829.492   1
  -1  -2  11 26857.2 807.459   2
  -1   2  11 26615.9 832.277   3
   1  -2 -11 29757.9 937.422   2
  -1   2  11 26725.6 989.981   2
   1   2 -10 2569.41 253.631   1
   1  -2 -10 2710.28 288.701   2
  -1  -2  10 2622.90 250.812   2
  -1   2  10 2448.23 250.408   3
  -1   2  10 2630.53 306.207   2
  -1   2   9 767.891 144.109   3
   1   2  -9 850.523 144.339   1
  -1  -2   9 889.373 150.514   2
  -1   2   9 538.018 138.885   2
   1  -2  -9 768.352 154.861   2
  -1  -2   8 12103.1 468.375   2
   1   2  -8 12015.1 462.131   1
   1  -2  -8 12554.5 544.535   2
  -1   2   8 12135.6 595.217   2
  -1   2   8 12627.3 508.579   3
  -1   2   7 12837.3 571.476   2
  -1  -2   7 12299.7 456.271   2
  -1   2   7 12906.6 493.885   3
   1  -2  -7 13127.8 524.111   2
   1   2  -7 11840.8 420.089   1
   1  -2  -6 1518.98 177.797   2
   1   2  -6 1270.66 130.432   1
  -1   2   6 1300.19 162.924   3
  -1   2   6 1324.42 184.812   2
  -1   2   5 1107.78 141.952   3
   1   2  -5 1207.34 114.381   1
  -1   2   5 1310.70 166.320   2
   1   2  -4 6537.78 225.301   1
  -1   2   4 7042.00 322.894   3
  -1   2   4 7013.54 355.127   2
   1   2  -3 64786.0 597.483   1
  -1   2   3 62991.6 965.091   2
  -1   2   3 64006.0 911.543   3
  -1   2   2 869.066 108.809   2
  -1  -2   2 964.403 62.5929   1
  -1   2   2 721.650 96.9458   3
  -1   2   1 92307.3 1025.97   1
  -1   2   1 89990.1 944.756   2
  -1   2   0 84195.3 986.176   1
  -1   2   0 84883.3 898.320   3
  -1   2   0 85179.0 822.767   2
  -1   2  -1 3138.88 167.421   3
  -1   2  -1 3516.89 148.468   2
  -1   2  -1 3349.13 201.840   1
  -1   2  -2 36344.6 666.891   1
   1   2   2 35899.0 750.360   2
   1  -2   2 37324.5 498.816   3
   1   2   3 55091.0 980.293   2
   1  -2   3 54598.2 559.814   3
  -1   2  -3 52566.6 847.814   1
   1  -2   4 172581. 901.010   3
   1   2   4 170798. 1813.04   2
  -1  -2  -4 174628. 1705.66   2
  -1  -2  -5 24518.6 659.325   2
  -1  -2  -5 25299.3 601.262   3
  -1   2  -5 23731.3 643.197   1
   1  -2   5 23288.3 314.857   2
   1   2   5 24840.8 732.873   2
  -1   2  -6 98571.1 1376.64   1
  -1  -2  -6 100604. 1204.07   3
   1   2   6 96797.2 1526.81   2
   1  -2   6 94590.7 766.852   2
  -1  -2  -6 100817. 1380.60   2
  -1   2  -7 148384. 1785.33   1
   1  -2   7 142216. 1092.75   2
  -1  -2  -7 149571. 1707.01   2
  -1  -2  -7 143176. 1417.90   3
   1   2   7 147631. 1980.97   2
  -1   2  -8 25343.9 792.282   1
  -1  -2  -8 25569.9 744.677   2
   1   2   8 26463.6 880.264   2
   1  -2   8 24422.5 513.155   2
   1  -2   9 26527.3 580.761   2
   1   2   9 27755.3 937.172   2
  -1  -2  -9 28594.9 813.523   2
  -1   2  -9 28603.9 875.454   1
  -1  -2 -10-48.8570 101.430   2
   1   2  10 55.3293 116.216   2
  -1   2 -10 34.2220 114.571   1
   1  -2  10 23.4932 66.5628   2
   1   2  11 6930.33 512.165   2
   1  -2  11 5894.92 332.588   2
  -1  -2 -11 6444.11 417.136   2
  -1   2 -11 7231.25 493.009   1
  -1   2 -12 10069.2 612.771   1
  -1  -2 -12 11075.3 543.595   2
   1  -2  12 11557.3 487.701   2
   1   2  12 10865.0 659.154   2
  -1   2 -13 45048.7 1320.33   1
  -1  -2 -13 44710.2 1113.63   2
   1   2  13 43487.5 1347.63   2
   1  -2  13 45281.5 1024.11   2
   1  -2  14 1576.23 226.170   2
   1   2  14 1568.91 329.216   2
  -1   2 -14 2150.70 349.870   1
   1   2  15 611.706 210.927   2
  -1   2 -15 824.619 266.705   1
  -1   2 -16 84437.1 2030.71   1
   1   2  16 76728.8 2015.55   2
  -1  -2 -17 1841.06 364.527   1
  -1   2 -17 2016.46 401.017   1
  -1   2 -18 8894.43 721.742   1
  -1  -2 -18 9228.60 730.601   1
   1   3 -18 8438.07 650.521   1
  -1   3  18 8300.59 753.670   2
  -1   3  17 24583.8 1276.14   2
   1   3 -17 23464.7 1020.89   1
   1   3 -16 19757.8 901.904   1
  -1   3  16 18862.1 1101.83   2
  -1  -3  15 2486.30 297.582   2
   1   3 -15 2439.07 366.262   1
  -1   3  15 2308.62 390.290   2
  -1  -3  14 49288.9 1198.47   2
  -1   3  14 48751.3 1599.60   2
   1   3 -14 48494.5 1294.28   1
  -1  -3  13 18147.6 696.521   2
   1   3 -13 17688.9 756.490   1
  -1   3  13 17565.2 917.177   2
   1   3 -12 17412.4 720.262   1
  -1  -3  12 17194.4 646.881   2
  -1   3  12 18023.4 909.821   2
  -1   3  11 3253.95 390.348   2
  -1  -3  11 3226.41 275.737   2
  -1   3  11 2937.00 308.743   3
   1   3 -11 3673.59 319.634   1
  -1   3  10 48989.4 1363.92   2
  -1   3  10 52696.3 1235.78   3
   1  -3 -10 51259.8 1246.49   2
  -1  -3  10 50916.5 1019.90   2
   1   3 -10 52908.3 1102.95   1
  -1   3   9 1943.52 274.273   2
   1   3  -9 2504.55 234.633   1
  -1   3   9 2132.81 244.154   3
   1  -3  -9 2361.06 275.461   2
  -1  -3   9 2697.34 238.896   2
   1  -3  -8 11337.7 545.540   2
  -1   3   8 10467.3 588.652   2
  -1  -3   8 10750.2 441.876   2
   1   3  -8 10582.8 442.374   1
  -1   3   8 10017.9 504.724   3
   1  -3  -7 172160. 2065.79   2
  -1   3   7 173777. 2010.81   3
  -1   3   7 170737. 2227.22   2
   1   3  -7 168160. 1605.98   1
  -1   3   6 195.195 119.904   3
   1   3  -6 238.917 77.1547   1
  -1   3   5 210429. 2052.99   3
   1   3  -5 209203. 1537.45   1
  -1   3   5 213730. 2291.88   2
  -1   3   4 47429.2 942.118   3
  -1   3   4 44347.2 965.805   2
  -1  -3   4 46078.9 595.857   1
   1   3  -4 45414.5 674.048   1
  -1   3   3 3642.27 264.995   2
  -1   3   3 4301.43 279.355   3
   1   3  -3 4328.42 199.329   1
  -1  -3   3 4092.62 168.989   1
  -1   3   2 12306.1 455.286   3
  -1   3   2 12074.0 449.494   2
   1   3  -2 12076.3 308.620   1
  -1   3   1 142254. 1474.15   1
  -1  -3   1 143496. 1085.93   1
  -1   3   1 142047. 1457.49   2
  -1   3   0 160646. 1608.38   1
  -1   3   0 162801. 1468.56   2
   1  -3   1 6004.33 241.204   2
   1   3   1 6280.71 336.039   2
  -1   3  -1 6144.52 316.251   1
  -1   3  -1 6010.91 258.488   2
  -1   3  -2 193418. 1297.34   2
   1   3   2 189858. 1979.71   2
   1  -3   2 193655. 1235.14   2
   1  -3   2 194297. 1526.72   3
  -1   3  -2 190877. 1755.89   1
   1  -3   3 1181.68 115.239   3
   1   3   3 1182.11 174.161   2
  -1   3  -3 1375.17 164.322   1
   1  -3   3 1133.81 88.7887   2
   1   3   4 2852.65 270.822   2
   1  -3   4 2915.34 212.154   1
   1  -3   4 2904.90 134.155   2
  -1   3  -4 2745.40 227.762   1
  -1   3  -5 11224.3 468.966   1
  -1  -3  -5 11109.3 470.795   3
   1   3   5 11078.4 545.807   2
   1  -3   5 11882.9 434.693   1
   1  -3   6 46954.6 496.163   2
  -1   3  -6 47962.8 1009.62   1
  -1  -3  -6 49546.1 1064.41   2
  -1  -3  -6 47985.2 958.813   3
   1   3   6 48699.2 1181.40   2
   1  -3   6 51364.4 946.377   1
  -1  -3  -7 82605.8 1261.53   3
   1   3   7 80749.8 1582.59   2
   1  -3   7 78539.6 720.008   2
  -1  -3  -7 82611.3 1410.62   2
  -1   3  -7 81323.2 1371.24   1
  -1  -3  -8 60290.0 1070.36   3
   1  -3   8 59353.3 695.814   2
  -1  -3  -8 62922.3 1250.23   2
   1   3   8 60425.2 1425.04   2
  -1   3  -8 61255.6 1260.68   1
  -1  -3  -9 118011. 1774.23   2
   1  -3   9 117034. 1082.40   2
  -1  -3  -9 114227. 1460.80   3
  -1   3  -9 114854. 1808.72   1
   1   3   9 117013. 2052.89   2
   1  -3  10 159.557 74.1646   2
  -1  -3 -10 171.744 98.8212   2
   1   3  10 137.635 154.114   2
  -1   3 -10 160.873 111.504   1
   1   3  11 235.857 156.458   2
  -1  -3 -11 153.841 92.5925   2
  -1   3 -11 166.222 133.112   1
   1  -3  11 230.098 83.8927   2
  -1   3 -12 22873.0 928.489   1
   1  -3  12 20410.1 580.618   2
   1   3  12 22197.4 991.374   2
   1  -3  13 11624.8 468.612   2
   1   3  13 11639.8 743.679   2
  -1   3 -13 11199.2 675.787   1
  -1   3 -14-174.654 217.222   1
   1   3  14-213.712 255.940   2
  -1   3 -15 14696.1 833.425   1
   1   3  15 13470.2 858.401   2
   1   3  16 4434.70 540.099   2
  -1   3 -16 3389.21 442.589   1
  -1   3 -17 1727.30 354.038   1
  -1   3 -18 865.295 270.455   1
  -1   4  18 3149.03 508.816   2
  -1   4  17 255.894 224.823   2
   1   4 -17 325.511 176.889   1
  -1   4  16 4041.19 545.416   2
   1   4 -16 4025.27 425.600   1
   1   4 -15-158.861 169.182   1
  -1   4  15 108.357 226.640   2
  -1  -4  14 315.772 120.614   2
   1   4 -14 376.583 148.230   1
  -1   4  14 497.361 246.314   2
   1   4 -13 6022.61 443.752   1
  -1  -4  13 6893.86 418.909   2
  -1   4  13 6635.66 606.791   2
   1   4 -12 14709.9 656.180   1
  -1  -4  12 15006.0 589.261   2
  -1   4  12 14948.1 884.042   2
   1   4 -11 7297.84 445.486   1
  -1   4  11 6747.61 588.784   2
  -1  -4  11 7267.70 395.891   2
  -1   4  10 46236.3 1432.26   2
   1   4 -10 43927.3 1019.53   1
  -1  -4   9 21500.7 638.530   2
   1   4  -9 19043.9 645.814   1
   1  -4  -9 20759.7 815.202   2
  -1   4   9 18702.1 877.543   2
   1   4  -8 26506.1 716.255   1
  -1   4   8 27652.4 899.414   3
  -1   4   8 27472.3 1017.84   2
   1  -4  -8 29880.3 953.822   2
   1  -4  -7 4268.07 358.891   2
  -1   4   7 3924.88 386.970   2
   1   4  -7 3882.56 267.587   1
  -1   4   7 4214.31 349.529   3
   1  -4  -6 1912.00 231.645   3
  -1   4   6 1978.20 232.075   3
  -1   4   6 1983.86 274.370   2
   1   4  -6 2233.66 192.957   1
   1  -4  -5 39461.0 950.337   3
  -1  -4   5 41303.3 663.617   1
  -1   4   5 39941.7 996.647   3
   1   4  -5 39284.7 742.727   1
  -1   4   5 41368.9 1094.64   2
  -1   4   4 4277.09 318.328   3
   1   4  -4 4624.65 250.632   1
  -1  -4   4 4838.68 218.254   1
  -1   4   4 4429.28 344.951   2
  -1   4   3 26482.8 773.264   3
  -1   4   3 26885.4 812.744   2
  -1  -4   3 27294.6 531.337   1
   1   4  -3 27110.8 575.593   1
   1   4  -2 1996.36 158.018   1
  -1  -4   2 2484.64 164.687   1
  -1   4   2 2690.20 250.731   2
  -1   4   1 26188.0 731.593   2
  -1  -4   1 23875.3 532.896   1
  -1   4   1 25526.3 725.966   1
   1  -4   0 138660. 1439.55   2
  -1  -4   0 138389. 1446.03   1
  -1   4   0 140148. 1614.46   2
  -1   4   0 134567. 1634.40   1
  -1   4  -1 35258.8 833.319   1
   1   4   1 35792.1 901.528   2
   1  -4   1 33976.0 689.620   2
  -1   4  -1 34534.3 745.294   2
  -1   4  -2 8388.64 417.924   1
   1  -4   2 8829.19 387.668   1
   1  -4   2 8437.77 329.244   2
   1  -4   2 8305.33 376.196   3
  -1   4  -2 8979.89 356.786   2
   1   4   2 8743.40 481.577   2
   1   4   3 12800.3 608.367   2
   1  -4   3 13008.3 469.307   1
  -1   4  -3 13887.4 543.084   1
   1  -4   3 12826.2 376.267   2
  -1   4  -4 36278.6 874.251   1
   1  -4   4 37985.5 808.945   1
   1  -4   4 36976.4 607.937   2
   1   4   5 77251.5 1573.52   2
  -1   4  -5 75118.3 1306.39   1
   1  -4   5 74432.8 1146.47   1
   1  -4   5 72861.2 813.155   2
  -1  -4  -5 74476.5 1362.94   3
   1   4   6 116389. 2000.62   2
  -1  -4  -6 125530. 1841.77   2
  -1   4  -6 119502. 1711.16   1
   1  -4   6 123040. 1505.94   1
  -1  -4  -6 115093. 1697.66   3
  -1  -4  -7 8646.22 499.976   2
  -1  -4  -7 8160.52 452.094   3
   1   4   7 8271.04 559.042   2
  -1   4  -7 8940.84 493.600   1
   1  -4   7 8901.80 432.558   1
   1  -4   7 9028.28 250.152   2
   1   4   8 348.115 167.138   2
  -1  -4  -8 375.757 128.649   2
   1  -4   8 229.742 50.8010   2
  -1   4  -8 308.472 133.897   1
  -1  -4  -8 365.656 134.536   3
  -1  -4  -9 18901.7 677.230   3
   1  -4   9 17725.5 384.755   2
  -1  -4  -9 18643.0 756.946   2
   1  -4   9 16990.7 356.863   3
   1   4   9 18047.4 862.428   2
  -1   4  -9 18381.8 744.919   1
   1   4  10 6859.75 559.028   2
  -1  -4 -10 6963.85 469.180   2
  -1  -4 -10 7021.04 411.084   3
   1  -4  10 6701.10 254.245   2
  -1   4 -10 6625.81 471.221   1
   1  -4  11 20863.5 470.182   2
   1   4  11 21157.2 989.915   2
  -1   4 -11 21282.6 868.819   1
   1  -4  12 9269.65 342.501   2
  -1   4 -12 9661.90 611.147   1
   1   4  12 9378.21 689.127   2
  -1   4 -13 5860.08 496.464   1
   1  -4  13 6069.59 289.899   2
   1   4  13 5122.37 519.104   2
   1   4  14 374.514 197.178   2
  -1   4 -14 748.220 195.628   1
  -1   4 -15 1094.40 272.891   1
   1   4  15 211.491 190.602   2
  -1   4 -16 6221.80 578.404   1
   1   4  16 5549.72 622.583   2
   1   4  17-177.065 193.920   2
  -1   4 -17 473.999 248.304   1
  -1   4 -18 3840.49 484.333   1
  -1   5  18 648.924 325.137   2
  -1   5  17 2723.52 515.776   2
   1   5 -16 12122.8 722.622   1
  -1   5  16 11114.3 906.581   2
  -1   5  15-38.7671 276.362   2
   1   5 -15 98.3653 145.557   1
  -1  -5  14 40232.7 1000.14   2
   1   5 -14 40199.7 1198.62   1
  -1   5  14 40294.6 1596.49   2
  -1   5  13 9128.30 759.495   2
   1   5 -13 8839.20 544.730   1
  -1  -5  13 9490.96 483.332   2
  -1  -5  12 1070.14 167.333   2
  -1   5  12 614.650 241.369   2
   1   5 -12 747.712 177.204   1
  -1   5  11 1256.46 293.881   2
   1   5 -11 1405.02 212.695   1
  -1  -5  11 1182.10 180.723   2
  -1  -5  10 92253.2 1374.68   2
  -1   5  10 88821.0 2095.66   2
   1   5 -10 85817.3 1489.87   1
  -1   5   9 8472.18 650.527   2
   1   5  -9 8560.40 461.064   1
   1   5  -8 116083. 1611.63   1
  -1   5   8 119293. 2275.55   2
   1  -5  -8 119758. 1979.06   2
   1  -5  -7 23838.2 819.020   3
  -1   5   7 24626.6 1005.41   2
   1   5  -7 22941.3 684.414   1
  -1  -5   6 60298.0 899.238   1
  -1   5   6 58634.8 1500.19   2
   1  -5  -6 57643.7 1270.17   3
  -1   5   5 23897.1 904.829   2
   1   5  -5 23106.3 639.045   1
  -1  -5   5 23729.1 556.243   1
   1   5  -4 55332.8 970.845   1
  -1  -5   4 53965.3 831.366   1
  -1   5   4 54637.7 1326.88   2
   1   5  -3 75134.0 1119.66   1
  -1  -5   3 74704.0 1010.48   1
  -1  -5   2 219069. 2243.64   2
   1   5  -2 210818. 1818.48   1
  -1  -5   2 218356. 1764.78   1
  -1   5   2 211314. 2439.75   2
  -1  -5   1 7059.32 406.091   2
  -1   5   1 5884.37 398.023   2
   1  -5  -1 6531.51 356.851   2
  -1   5   1 6050.00 398.974   1
  -1  -5   1 6173.58 314.787   1
  -1   5   0 117764. 1679.24   1
   1  -5   0 122081. 1538.78   2
  -1   5   0 121037. 1682.58   2
  -1  -5   0 119664. 1498.06   1
  -1   5  -1 13875.0 540.854   2
  -1  -5  -1 13685.0 562.175   1
   1  -5   1 12396.4 492.452   1
   1   5   1 13829.0 632.275   2
   1  -5   1 11929.2 539.593   3
  -1   5  -1 12724.7 570.616   1
   1  -5   1 14388.8 513.930   2
  -1   5  -2 69493.3 1127.43   2
   1  -5   2 73590.4 1278.55   3
   1   5   2 79663.1 1566.36   2
  -1   5  -2 77519.7 1380.80   1
   1  -5   2 72970.6 1206.84   1
   1  -5   2 76833.5 1139.50   2
   1  -5   3 26604.9 651.172   2
   1   5   3 27660.9 961.218   2
   1  -5   3 26718.5 748.237   3
   1  -5   3 28349.2 759.474   1
  -1   5  -3 26783.2 814.623   1
   1   5   4 19424.1 836.434   2
  -1   5  -4 19216.7 702.609   1
   1  -5   4 18988.9 516.442   2
   1  -5   4 18681.2 611.810   1
   1  -5   5 52.4461 86.2098   1
   1   5   5 9.11042 155.761   2
   1  -5   5 83.4282 46.9772   2
  -1   5  -5 125.881 97.0476   1
  -1  -5  -5 59.0630 113.233   3
   1  -5   6 46163.8 969.710   1
   1   5   6 47211.1 1372.99   2
  -1  -5  -6 45106.7 1170.97   3
  -1  -5  -6 46415.4 1186.11   2
  -1   5  -6 45002.7 1108.74   1
   1  -5   6 46770.9 751.540   2
  -1   5  -7 104241. 1733.33   1
   1  -5   7 108216. 1519.93   1
   1  -5   7 101048. 1066.04   2
  -1  -5  -7 99880.7 1719.16   3
   1   5   7 92621.8 1972.42   2
  -1  -5  -7 111315. 1908.39   2
   1  -5   8 64396.5 835.734   2
   1   5   8 55248.4 1576.26   2
   1  -5   8 63596.2 1215.31   1
  -1  -5  -8 61677.7 1443.16   2
  -1  -5  -8 58950.2 1338.02   3
   1  -5   8 59682.0 697.439   2
  -1   5  -8 60949.7 1369.28   1
  -1  -5  -9 19678.2 760.917   3
  -1   5  -9 20930.8 824.306   1
   1  -5   9 19982.7 503.864   3
   1  -5   9 20009.2 404.234   2
   1   5   9 21151.8 1001.66   2
   1  -5  10 7272.64 245.243   2
  -1  -5 -10 7107.02 460.441   3
  -1   5 -10 7582.01 523.843   1
   1  -5  10 7016.41 260.603   3
   1   5  10 6960.96 597.536   2
   1  -5  11 6571.66 181.849   3
   1   5  11 7266.93 633.774   2
  -1   5 -11 6934.56 524.792   1
   1  -5  11 6988.98 245.319   2
   1   5  12 6397.85 601.350   2
   1  -5  12 5490.33 220.598   2
  -1   5 -12 5729.14 492.167   1
  -1   5 -13 8599.19 610.553   1
   1   5  13 8184.82 709.372   2
   1   5  14 30475.4 1376.55   2
  -1   5 -14 29707.8 1162.22   1
   1   5  15 375.717 235.292   2
  -1   5 -15 264.184 187.256   1
   1   5  16 5498.61 634.715   2
  -1   5 -16 5316.15 536.455   1
   1   5  17 884.339 274.592   2
  -1   5 -17 954.360 263.614   1
  -1   5 -18 74.4364 162.898   1
  -1   6  18 7606.37 794.011   2
  -1   6  17 2499.78 507.021   2
  -1   6  16 3293.12 547.765   2
  -1   6  15 130.727 213.985   2
   1   6 -15 63.7909 140.152   1
   1   6 -14 116.026 154.957   1
  -1   6  14-214.287 250.261   2
   1   6 -13 1088.80 208.283   1
  -1  -6  13 1031.37 168.827   2
  -1   6  13 1333.62 358.324   2
  -1   6  12 41131.8 1597.63   2
  -1  -6  12 44733.3 1002.47   2
   1   6 -12 41466.3 1177.27   1
  -1  -6  11 8045.93 431.035   2
  -1   6  11 7760.95 704.050   2
   1   6 -11 7512.93 490.269   1
   1   6 -10 6947.03 450.457   1
  -1   6  10 6857.06 633.559   2
  -1   6   9 36757.4 1392.47   2
   1   6  -9 36991.1 998.427   1
   1   6  -8 2772.88 270.949   1
  -1   6   8 2904.28 398.464   2
   1  -6  -8 2478.64 306.625   3
  -1  -6   7 22119.9 602.272   1
   1  -6  -7 21563.8 837.953   3
  -1   6   7 22809.1 1033.17   2
   1   6  -7 22679.1 738.106   1
  -1  -6   6 72835.6 1064.34   1
   1   6  -6 72823.8 1278.25   1
  -1   6   6 71904.1 1760.05   2
  -1  -6   5 17859.9 525.327   1
   1  -6  -5 17991.7 754.268   3
   1   6  -5 16756.3 594.395   1
  -1   6   5 17952.7 859.731   2
   1   6  -4 418.723 102.479   1
  -1  -6   4 408.278 95.5821   1
  -1  -6   4 442.175 114.377   2
  -1   6   4 117.752 136.232   2
  -1   6   3 2658.64 325.281   2
   1   6  -3 2762.71 246.650   1
  -1  -6   3 2765.67 271.105   2
  -1  -6   3 2641.33 217.931   1
  -1  -6   2 11558.0 563.414   2
   1   6  -2 11806.9 512.667   1
  -1  -6   2 11652.6 458.175   1
  -1   6   2 11747.1 630.716   2
  -1   6   1 105540. 1809.52   1
  -1  -6   1 102567. 1415.55   1
  -1   6   1 104607. 1803.04   2
  -1  -6   1 107135. 1743.37   2
  -1   6   0 55422.5 1232.97   1
  -1  -6   0 59370.5 1163.00   1
  -1   6   0 60395.9 1308.41   2
   1  -6   0 59911.6 1169.82   2
   1  -6   0 57078.7 1175.58   1
   1  -6   1 19636.3 657.780   2
  -1   6  -1 18375.2 697.988   2
   1  -6   1 17436.4 634.195   1
   1  -6   1 18714.6 728.415   3
   1   6   1 19094.6 800.880   2
  -1  -6  -1 18246.0 677.773   1
  -1   6  -1 18342.6 735.914   1
   1  -6   2 7125.38 387.202   2
   1  -6   2 6648.50 386.257   1
  -1   6  -2 6869.64 451.165   1
   1  -6   2 6307.08 418.088   3
  -1   6  -2 7100.19 404.200   2
   1   6   2 7439.78 519.069   2
  -1  -6  -2 7440.67 460.880   1
   1   6   3 2462.42 322.877   2
   1  -6   3 2302.55 233.250   1
   1  -6   3 2166.06 257.467   3
   1  -6   3 2397.43 222.849   2
  -1   6  -3 2260.91 263.854   1
  -1   6  -4 120319. 1882.90   1
   1  -6   4 123392. 1685.44   1
   1  -6   4 119651. 1478.48   2
   1   6   4 123596. 2252.61   2
  -1   6  -5 238.545 140.570   1
   1   6   5-2.47771 144.489   2
   1  -6   5 63.3600 57.8866   2
  -1  -6  -5 28.3987 153.309   3
   1  -6   5 83.8392 79.7929   1
   1  -6   6 3637.46 292.283   1
  -1  -6  -6 4084.71 375.329   2
  -1   6  -6 3978.41 376.410   1
   1  -6   6 3599.93 241.671   2
  -1  -6  -6 3701.41 363.754   3
   1   6   6 4116.05 446.716   2
  -1   6  -7 392.860 121.605   1
  -1  -6  -7 740.634 188.913   2
   1  -6   7 646.529 106.603   2
  -1  -6  -7 335.312 145.492   3
   1  -6   7 811.289 151.226   1
   1   6   7 701.270 218.120   2
   1  -6   8 13591.2 572.065   1
   1   6   8 13114.3 818.424   2
  -1  -6  -8 13137.0 682.917   3
   1  -6   8 13279.8 513.025   3
   1  -6   8 12959.8 419.325   2
  -1   6  -8 12784.6 668.826   1
   1   6   9 535.014 239.211   2
   1  -6   9 282.385 99.4919   3
  -1   6  -9 157.706 132.402   1
   1  -6   9 272.454 78.1911   2
  -1  -6  -9 156.746 149.127   3
   1  -6   9 427.931 75.6849   2
   1  -6  10 99276.7 1050.44   2
   1  -6  10 102329. 932.287   2
   1   6  10 98958.8 2344.80   2
   1  -6  10 100599. 1224.66   3
  -1   6 -10 99070.3 1936.64   1
  -1  -6 -10 100141. 1826.35   3
   1  -6  11 20470.3 381.788   2
  -1  -6 -11 22310.9 855.061   3
   1   6  11 20257.0 1109.43   2
   1  -6  11 22112.0 507.699   3
  -1   6 -11 21689.5 941.817   1
   1  -6  11 20443.0 435.376   2
  -1   6 -12 40363.2 1330.86   1
   1   6  12 40571.4 1580.93   2
   1   6  13 3136.96 475.914   2
  -1   6 -13 3484.18 409.658   1
   1   6  14-24.4280 199.032   2
  -1   6 -14 110.443 164.666   1
   1   6  15 4709.59 594.833   2
  -1   6 -15 4803.83 498.817   1
   1   6  16 153.243 223.044   2
  -1   6 -16 89.7070 147.473   1
  -1   6 -17 1845.94 339.218   1
   1   6  17 2062.55 442.534   2
  -1   7  17 4686.01 659.784   2
  -1   7  16 7345.43 816.192   2
  -1   7  15 10702.8 956.253   2
  -1   7  14 13703.8 1032.61   2
   1   7 -14 14828.0 773.177   1
   1   7 -13 6045.94 493.035   1
  -1   7  13 5385.12 647.291   2
   1   7 -12 13779.7 711.121   1
  -1  -7  12 13459.7 563.674   2
  -1   7  12 12719.0 945.162   2
   1   7 -11 12532.2 665.526   1
  -1   7  11 11757.9 890.221   2
   1   7 -10 108713. 1898.86   1
  -1   7  10 99739.9 2482.11   2
   1   7  -9 9294.81 566.889   1
   1  -7  -9 9272.15 615.831   3
  -1   7   9 10156.7 808.273   2
   1   7  -8 184965. 2313.00   1
  -1  -7   8 183182. 1848.01   1
  -1   7   8 185165. 3185.31   2
   1   7  -7 9905.03 529.616   1
  -1   7   7 9231.03 719.472   2
  -1  -7   7 9314.66 417.972   1
   1  -7  -7 9741.97 615.477   3
  -1  -7   6 19765.1 612.459   1
   1   7  -6 19697.0 714.450   1
   1  -7  -6 18290.9 826.585   3
  -1  -7   6 18840.7 734.390   2
  -1   7   6 20001.6 998.439   2
   1  -7  -5 2215.37 322.874   1
  -1  -7   5 2657.36 228.737   1
  -1  -7   5 2348.57 273.391   2
   1  -7  -5 2385.85 318.995   3
  -1   7   5 3087.39 398.334   2
   1   7  -5 2404.61 252.409   1
   1   7  -4 1828.07 224.747   1
  -1   7   4 1607.35 298.298   2
  -1  -7   4 1773.03 192.066   1
  -1  -7   4 1712.48 239.391   2
  -1  -7   3 32256.2 1003.39   2
   1  -7  -3 34092.2 1130.89   1
  -1   7   3 32261.5 1136.95   2
   1   7  -3 29518.6 825.588   1
  -1  -7   3 31165.6 807.239   1
   1  -7  -3 32528.2 1025.36   2
   1   7  -2 35860.3 977.510   1
   1  -7  -2 36834.5 1148.70   1
  -1  -7   2 34794.5 1063.34   2
   1  -7  -2 35740.5 1046.81   2
  -1   7   2 34529.2 1164.76   2
  -1  -7   2 33500.6 851.738   1
  -1   7   1 50.1634 121.044   2
  -1  -7   1 238.941 114.341   2
   1  -7  -1 121.103 85.5701   1
   1  -7  -1 130.903 107.434   2
  -1  -7   1 99.3491 69.9300   1
  -1  -7   0 93614.0 1760.65   2
   1  -7   0 91578.1 1623.05   1
   1  -7   0 95063.3 1604.58   2
   1  -7   0 91691.2 1759.34   3
  -1  -7   0 92927.7 1593.13   1
  -1   7   0 92558.7 1767.89   2
  -1   7   0 93137.6 1799.82   1
  -1   7  -1 38669.7 1142.54   1
   1  -7   1 41392.2 1040.23   2
   1  -7   1 41221.0 1163.17   3
  -1   7  -1 39779.2 1113.54   2
  -1  -7  -1 42503.3 1119.88   1
   1  -7   1 38821.5 1024.23   1
  -1  -7  -2 36237.6 1078.71   1
  -1   7  -2 35440.2 1093.38   1
   1   7   2 38304.8 1259.45   2
   1  -7   2 35331.9 959.803   1
   1  -7   2 34534.1 1059.22   3
   1  -7   2 37703.3 964.783   2
   1  -7   3 915.269 179.834   3
   1  -7   3 1160.85 186.317   1
   1   7   3 984.599 240.015   2
  -1   7  -3 816.967 188.300   1
   1  -7   3 927.297 158.378   2
  -1  -7  -3 1488.99 231.437   1
   1  -7   4 278.271 125.329   1
  -1   7  -4 37.8615 125.352   1
   1  -7   4-19.5787 113.812   3
   1   7   4-48.5204 171.619   2
   1  -7   4-45.0097 92.5388   2
  -1  -7  -5 7188.91 545.608   3
   1  -7   5 7593.32 406.519   2
   1  -7   5 7818.50 458.650   1
  -1   7  -5 7367.81 516.423   1
   1  -7   5 6731.38 452.132   3
   1   7   5 7174.50 607.432   2
  -1   7  -6 92243.2 1802.05   1
   1   7   6 93588.0 2191.86   2
   1  -7   6 94145.1 1555.18   1
  -1  -7  -6 91375.3 1914.65   3
   1  -7   6 89120.6 1576.53   3
   1  -7   6 91561.8 1348.24   2
   1  -7   7 3560.11 313.580   1
  -1  -7  -7 2789.39 356.403   3
   1  -7   7 3914.22 278.547   2
   1  -7   7 3145.11 304.583   3
  -1   7  -7 2931.60 346.789   1
   1   7   7 4006.32 502.647   2
   1  -7   8 63837.8 1247.38   3
   1  -7   8 62783.2 1012.18   2
   1  -7   8 65729.2 1281.61   1
  -1   7  -8 65045.6 1596.88   1
  -1  -7  -8 63699.5 1594.84   3
   1   7   8 63054.2 1887.94   2
   1  -7   9 1623.66 202.111   3
  -1   7  -9 1229.00 219.717   1
  -1  -7  -9 1320.93 254.421   3
   1  -7   9 1494.28 155.839   2
   1   7   9 1036.46 297.292   2
   1  -7  10 2691.09 248.435   3
   1  -7  10 2156.94 170.267   2
   1   7  10 2082.89 407.526   2
   1  -7  10 2491.02 167.278   2
  -1   7 -10 2468.42 328.279   1
  -1  -7 -11 18403.1 838.646   3
   1  -7  11 18286.5 555.721   3
   1  -7  11 18973.9 375.593   2
   1   7  11 17673.4 1075.12   2
  -1   7 -11 18808.7 911.192   1
  -1  -7 -12 421.266 182.526   3
   1   7  12 254.341 237.095   2
  -1   7 -12 611.138 213.601   1
   1   7  13 1960.45 400.444   2
  -1   7 -13 2121.04 353.488   1
  -1   7 -14 18809.0 972.341   1
   1   7  14 19554.9 1211.61   2
   1   7  15 181.961 273.185   2
  -1   7 -15-17.4473 157.556   1
  -1   7 -16 188.541 173.549   1
   1   7  16-74.5264 230.023   2
   1   7  17 707.203 333.398   2
  -1   8  16 217.906 258.623   2
  -1   8  15 257.808 289.604   2
  -1   8  14 154.781 247.044   2
   1   8 -13 2746.01 370.787   1
  -1   8  13 2473.72 485.444   2
  -1   8  12 26855.6 1403.19   2
   1   8 -12 29441.5 1117.86   1
   1   8 -11 1156.99 248.020   1
  -1   8  11 1727.33 430.823   2
   1   8 -10 12881.6 692.276   1
  -1   8  10 12031.2 920.200   2
  -1  -8  10 11396.9 574.906   2
   1   8  -9 45.6420 127.555   1
   1  -8  -9 156.482 183.476   3
  -1  -8   9 176.962 101.953   2
  -1   8   9 41.8905 222.396   2
  -1  -8   8 26832.6 924.580   2
   1   8  -8 29895.5 986.651   1
   1  -8  -8 30344.0 1137.74   3
  -1  -8   8 31073.9 789.622   1
  -1   8   8 28908.9 1328.60   2
  -1  -8   7 12920.9 521.367   1
  -1  -8   7 11610.9 624.210   2
   1   8  -7 11167.9 587.887   1
   1  -8  -7 10876.9 689.381   3
  -1   8   7 11584.1 828.451   2
   1   8  -6 5281.16 405.645   1
   1  -8  -6 5803.30 505.156   3
  -1  -8   6 6022.71 361.133   1
  -1  -8   6 5677.54 443.611   2
  -1   8   6 5559.81 568.831   2
   1  -8  -5 42732.9 1338.27   3
  -1   8   5 44072.8 1512.33   2
  -1  -8   5 44830.9 1018.64   1
   1   8  -5 44327.8 1136.29   1
  -1  -8   5 43239.4 1225.14   2
  -1  -8   4 99860.1 1891.44   2
   1  -8  -4 107013. 2097.41   3
   1   8  -4 103389. 1720.70   1
  -1  -8   4 111257. 1625.85   1
  -1   8   4 105015. 2266.47   2
  -1  -8   3 12587.8 562.406   1
  -1  -8   3 13451.1 697.280   2
   1  -8  -3 13493.6 749.101   1
  -1   8   3 12114.4 757.771   2
   1  -8  -3 14310.0 716.554   2
   1   8  -3 11971.1 607.432   1
  -1  -8   2 1869.25 234.038   1
   1  -8  -2 2262.15 284.483   2
  -1  -8   2 1820.32 272.898   2
  -1   8   2 1767.41 313.870   2
   1  -8  -2 1707.87 281.930   1
   1  -8  -1 4593.14 421.424   1
  -1  -8   1 4558.61 364.578   1
   1  -8  -1 4004.76 411.629   3
  -1   8   1 4557.58 455.104   2
   1  -8  -1 4776.56 391.416   2
  -1  -8   1 4320.98 408.119   2
  -1   8   0 10279.1 658.502   1
   1  -8   0 11400.1 607.340   2
   1  -8   0 9824.65 584.879   1
   1  -8   0 10859.6 658.935   3
  -1   8   0 11264.3 667.727   2
  -1  -8   0 10934.2 650.683   2
  -1  -8   0 10986.3 592.636   1
  -1   8  -1 1467.04 251.608   1
  -1  -8  -1 1427.62 261.661   2
   1  -8   1 1066.53 199.916   2
   1  -8   1 1019.82 187.045   1
   1  -8   1 1130.48 239.570   3
  -1   8  -1 1348.44 233.506   2
  -1  -8  -1 1496.75 241.381   1
   1  -8   2 9637.29 607.781   3
  -1  -8  -2 9531.39 616.188   2
   1   8   2 8803.32 652.974   2
   1  -8   2 9074.24 533.181   1
  -1   8  -2 8681.52 579.664   1
  -1  -8  -2 9299.65 589.268   1
   1  -8   2 9285.73 519.178   2
   1  -8   3 5373.39 385.248   2
   1  -8   3 5403.66 454.932   3
  -1  -8  -3 5375.62 465.760   1
   1   8   3 6045.84 558.361   2
  -1   8  -3 5927.19 500.389   1
   1  -8   3 5080.70 394.452   1
   1  -8   4 87257.6 1755.90   3
   1   8   4 95582.2 2245.77   2
  -1  -8  -4 89725.7 2018.07   3
   1  -8   4 93850.5 1674.78   1
  -1  -8  -4 89238.8 1897.33   1
  -1   8  -4 88530.2 1844.41   1
   1  -8   4 92824.4 1568.15   2
   1  -8   5 80.9354 86.8466   2
  -1  -8  -5 329.922 201.938   3
   1   8   5 87.3493 213.810   2
  -1   8  -5 205.544 154.975   1
   1  -8   5 247.812 141.887   1
   1  -8   5 339.734 172.608   3
  -1   8  -6 81707.0 1808.34   1
   1  -8   6 80202.1 1612.97   3
   1  -8   6 81355.9 1393.70   2
  -1  -8  -6 82027.1 1937.69   3
   1   8   6 85136.6 2222.40   2
   1  -8   6 84463.2 1546.94   1
   1  -8   7 25164.3 743.868   2
   1  -8   7 23516.0 851.779   3
  -1   8  -7 24681.2 1010.11   1
   1   8   7 24339.9 1210.85   2
   1  -8   7 24874.7 819.197   1
  -1  -8  -7 24210.4 1052.54   3
   1   8   8 2642.15 427.454   2
   1  -8   8 2876.86 247.232   2
  -1  -8  -8 2126.95 332.743   3
  -1   8  -8 2349.35 322.497   1
   1  -8   8 2451.15 280.933   3
   1   8   9-252.721 258.019   2
   1  -8   9 140.152 122.516   3
   1  -8   9 112.851 76.9289   2
  -1   8  -9 293.281 176.328   1
  -1  -8  -9-38.4268 198.006   3
   1   8  10 40350.3 1649.70   2
  -1   8 -10 43269.4 1423.00   1
   1  -8  10 40096.5 1002.27   3
  -1   8 -11 542.522 247.152   1
   1   8  11 251.842 241.060   2
  -1  -8 -11 186.803 193.137   3
   1  -8  11 175.927 117.431   3
  -1   8 -12 43289.6 1464.37   1
   1   8  12 41318.2 1736.70   2
  -1  -8 -12 41699.4 1343.89   3
  -1   8 -13 10441.0 748.342   1
   1   8  13 11345.4 959.744   2
   1   8  14 38.6849 272.214   2
  -1   8 -14 64.9319 159.332   1
  -1   8 -15 54.7595 165.633   1
   1   8  15-111.001 283.957   2
   1   8  16 6945.06 782.681   2
  -1   9  15 105.558 319.233   2
  -1   9  14-75.8341 290.354   2
  -1   9  13-213.703 349.438   2
  -1   9  12 1058.25 327.876   2
   1   9 -12 1653.38 296.434   1
  -1   9  11 678.037 321.620   2
   1   9 -11 359.233 185.512   1
  -1   9  10 67907.0 2220.88   2
   1  -9 -10 68205.3 1785.52   3
  -1  -9   9 18714.4 615.449   1
   1  -9  -9 18120.8 946.153   3
  -1   9   9 17740.3 1120.17   2
  -1  -9   9 17732.5 748.810   2
   1   9  -9 18706.8 848.795   1
   1   9  -8 44999.9 1260.93   1
  -1   9   8 41226.7 1674.84   2
  -1  -9   8 40740.1 1183.01   2
  -1  -9   8 41084.4 923.377   1
   1  -9  -8 43433.9 1431.08   3
  -1  -9   7 5850.55 366.561   1
  -1  -9   7 5288.61 445.386   2
   1   9  -7 5548.24 440.542   1
   1  -9  -7 5637.83 537.626   3
  -1   9   7 5661.39 614.315   2
  -1   9   6 1461.07 304.096   2
   1  -9  -6 1622.18 311.960   3
  -1  -9   6 2179.64 242.447   1
   1   9  -6 1859.36 259.382   1
  -1  -9   6 1918.20 273.101   2
  -1  -9   5 5098.04 371.346   1
  -1   9   5 4867.51 545.621   2
  -1  -9   5 4455.72 426.367   2
   1   9  -5 4763.95 411.083   1
   1  -9  -5 5269.63 514.598   3
  -1  -9   4 1301.74 206.854   1
   1   9  -4 911.929 204.232   1
  -1   9   4 848.954 244.190   2
   1  -9  -4 1092.96 264.274   3
  -1  -9   4 1326.93 242.826   2
  -1  -9   3 97.9804 108.375   1
   1  -9  -3-70.1913 209.733   3
   1   9  -3 58.5310 125.737   1
  -1  -9   3 298.172 162.459   2
  -1   9   3 262.979 187.271   2
  -1  -9   2 62.9017 121.365   2
  -1  -9   2-55.6611 97.3518   1
   1  -9  -2-36.1616 194.153   3
  -1   9   2-79.9316 174.052   2
  -1  -9   1 21463.4 944.039   2
  -1   9   1 20270.8 985.609   2
  -1  -9   1 20662.4 832.521   1
   1  -9  -1 20481.2 854.119   2
   1  -9  -1 19349.1 928.684   3
  -1  -9   0 8233.01 545.645   1
  -1   9   0 7937.49 616.185   1
   1  -9   0 7746.61 584.242   3
   1  -9   0 7320.99 495.756   2
  -1   9   0 7788.39 597.922   2
   1  -9   0 8917.29 580.890   1
  -1  -9  -1 6627.22 513.845   1
   1  -9   1 5230.55 478.585   3
   1  -9   1 5837.15 455.480   1
  -1   9  -1 5815.54 519.006   1
   1  -9   1 6337.81 475.233   2
   1  -9   2 5727.72 438.590   2
  -1  -9  -2 5844.33 498.984   1
  -1   9  -2 6236.44 509.973   1
   1  -9   2 6040.40 457.397   1
   1  -9   2 5389.77 490.852   3
   1  -9   3 31046.7 1135.18   3
  -1   9  -3 30523.3 1141.95   1
   1   9   3 33952.8 1353.42   2
   1  -9   3 34585.9 1047.21   2
   1  -9   3 32661.3 1028.49   1
  -1  -9  -3 30989.9 1250.42   3
   1   9   4 48502.9 1683.29   2
  -1   9  -4 44553.7 1394.36   1
   1  -9   4 46884.3 1190.79   2
   1  -9   4 43677.7 1327.00   3
   1  -9   4 46256.1 1210.31   1
  -1  -9  -4 43447.4 1486.35   3
  -1   9  -5 8484.76 636.183   1
  -1  -9  -5 7365.76 645.925   3
   1  -9   5 8074.71 590.128   3
   1  -9   5 9487.66 554.295   1
   1  -9   5 8535.89 504.737   2
   1   9   5 9555.39 802.978   2
   1  -9   6 167621. 2496.49   3
  -1   9  -6 166943. 2710.94   1
   1  -9   6 166258. 2104.04   2
  -1  -9  -6 161463. 2861.15   3
   1   9   7 69569.8 2160.54   2
  -1   9  -7 68255.4 1751.06   1
   1  -9   7 67233.9 1547.97   3
   1  -9   7 67284.6 1280.36   2
  -1  -9  -7 66780.2 1827.07   3
  -1  -9  -8 4418.79 494.438   3
   1  -9   8 3372.04 332.969   3
   1   9   8 4191.95 583.463   2
  -1   9  -8 3918.80 438.233   1
   1  -9   8 4190.98 309.539   2
  -1   9  -9 701.723 226.690   1
   1  -9   9 751.351 163.654   3
   1   9   9 1207.23 318.907   2
  -1  -9  -9 878.769 260.075   3
   1   9  10 6.62256 225.121   2
  -1  -9 -10 265.462 175.160   3
   1  -9  10 305.268 136.886   3
  -1   9 -10 203.144 156.343   1
   1   9  11 312.254 256.609   2
  -1   9 -11 135.570 172.505   1
  -1  -9 -11 482.755 241.220   3
  -1  -9 -12 4571.81 505.147   3
   1   9  12 3773.90 581.060   2
  -1   9 -12 4368.33 500.329   1
  -1   9 -13-7.57422 180.401   1
   1   9  13 186.502 237.300   2
  -1   9 -14 11164.6 816.708   1
   1   9  14 9887.54 955.872   2
   1   9  15 900.633 326.383   2
  -1  10  13 2765.94 535.038   2
  -1  10  12 2666.79 512.813   2
   1  10 -11 4224.94 460.626   1
  -1  10  11 4321.52 630.543   2
   1  10 -10 21506.5 978.358   1
  -1  10  10 19666.7 1253.72   2
   1 -10 -10 18787.3 996.182   3
   1 -10  -9 7476.35 650.683   3
  -1  10   9 7880.67 808.703   2
   1  10  -9 7754.57 578.432   1
  -1  10   8 28982.3 1460.94   2
   1 -10  -8 27600.5 1196.59   3
  -1 -10   8 29659.0 796.211   1
   1  10  -8 28734.7 1064.33   1
  -1 -10   8 27918.3 977.078   2
  -1 -10   7 12086.1 540.846   1
  -1  10   7 13198.7 988.449   2
  -1 -10   7 11824.0 659.872   2
   1  10  -7 13242.9 712.764   1
   1 -10  -7 13969.0 847.728   3
   1 -10  -6 23016.5 1096.18   3
   1  10  -6 23143.3 923.908   1
  -1  10   6 25324.2 1317.82   2
   1 -10  -5 126305. 2544.60   3
  -1 -10   5 133015. 1940.09   1
   1  10  -5 130538. 2208.31   1
  -1  10   5 126038. 2846.00   2
   1  10  -4 45734.9 1341.01   1
  -1  10   4 45340.7 1701.17   2
   1 -10  -4 44936.0 1534.28   3
  -1 -10   4 42693.5 1121.24   1
  -1  10   3 2691.81 443.078   2
   1 -10  -3 2289.28 390.649   3
  -1 -10   3 2783.15 312.021   1
  -1  10   2 32893.0 1354.35   2
  -1 -10   2 32164.4 1029.94   1
   1 -10  -2 29839.1 1213.03   3
  -1  10   1 2848.94 404.087   2
   1 -10  -1 2117.94 339.303   3
  -1 -10   1 2686.61 321.814   1
   1 -10   0 9.46480 193.113   3
  -1  10   0 250.562 164.563   2
  -1 -10   0 97.1073 112.463   1
  -1  10  -1 2271.80 357.053   1
   1 -10   1 2478.10 353.904   3
   1 -10   2 16396.3 758.538   2
   1 -10   2 15820.6 874.778   3
  -1  10  -2 16418.8 913.319   1
   1 -10   3 95.2536 224.274   3
  -1  10  -3 723.600 189.998   1
   1 -10   3 711.927 169.339   2
  -1 -10  -3 254.711 199.248   3
   1 -10   4 37797.8 1103.58   2
  -1  10  -4 33333.1 1248.67   1
  -1 -10  -4 35349.0 1405.38   3
   1  10   4 35895.7 1498.47   2
   1 -10   4 34548.8 1254.55   3
  -1  10  -5 31506.0 1236.28   1
  -1 -10  -5 31311.1 1327.22   3
   1  10   5 33258.5 1493.48   2
   1 -10   5 31055.1 974.286   2
   1 -10   5 29605.8 1141.71   3
  -1  10  -6 59313.1 1683.71   1
   1 -10   6 58648.6 1571.62   3
   1  10   6 62412.7 2065.54   2
  -1 -10  -6 59636.7 1822.28   3
   1 -10   6 61855.7 1323.65   2
   1 -10   7 22069.9 758.673   2
   1  10   7 20514.0 1228.49   2
  -1 -10  -7 20768.6 1071.98   3
   1 -10   7 20070.7 904.077   3
  -1  10  -7 21365.2 1046.79   1
  -1  10  -8 8678.16 692.352   1
   1  10   8 7422.96 769.271   2
  -1 -10  -8 8120.19 675.599   3
   1 -10   8 7678.22 558.550   3
   1  10   9 0.57936 220.162   2
  -1  10  -9-240.883 235.651   1
  -1 -10  -9-408.074 288.197   3
   1 -10   9-167.094 205.376   3
   1  10  10 810.248 321.779   2
  -1  10 -10 653.920 179.957   1
  -1 -10 -10 622.733 229.705   3
   1 -10  10 610.904 168.328   3
  -1  10 -11 21823.2 1134.57   1
  -1 -10 -11 21568.7 1091.89   3
   1  10  11 19789.7 1286.16   2
  -1 -10 -12 12258.5 853.556   3
  -1  10 -12 13995.2 913.936   1
   1  10  12 12677.2 1055.92   2
  -1  10 -13 749.248 233.911   1
   1  10  13 592.405 327.262   2
  -1  11  12 3214.23 629.394   2
  -1  11  11 409.001 339.561   2
  -1  11  10 12850.2 1071.40   2
   1 -11 -10 13911.3 909.528   3
  -1  11   9 7062.38 789.831   2
   1 -11  -9 7479.63 675.365   3
   1  11  -9 7420.84 595.134   1
   1  11  -8 201.787 161.239   1
  -1  11   8-99.7418 261.046   2
   1 -11  -8 91.3486 198.949   3
   1 -11  -7 11619.9 826.733   3
   1  11  -7 8950.30 598.423   1
  -1  11   7 10320.1 881.196   2
   1 -11  -6 1763.06 359.253   3
   1  11  -6 2322.34 331.567   1
  -1 -11   5 195.015 111.452   1
   1  11  -5 327.923 136.132   1
   1 -11  -5 52.8136 196.057   3
  -1  11   5 219.774 262.098   2
   1 -11  -4 594.306 252.241   3
  -1 -11   4 432.965 130.711   1
  -1  11   4 509.105 240.950   2
  -1  11   3 2373.04 407.725   2
   1 -11  -3 2023.22 345.686   3
  -1  11   2 21885.3 1159.89   2
   1 -11  -2 20967.6 1069.06   3
  -1  11   1 47948.2 1627.03   2
   1 -11  -1 48392.7 1610.87   3
   1 -11   0 19284.8 1024.81   3
  -1 -11  -1 10497.8 797.274   3
   1 -11   1 11318.6 779.334   3
  -1 -11  -2 5880.90 599.488   3
  -1  11  -2 7215.44 633.129   1
   1 -11   2 6644.10 602.712   3
   1 -11   3 13567.5 842.706   3
  -1  11  -3 13145.3 844.980   1
  -1 -11  -3 14092.4 930.404   3
  -1  11  -4 13617.5 833.103   1
   1 -11   4 13689.7 829.011   3
  -1 -11  -4 15196.5 964.551   3
   1 -11   5 199.474 184.341   3
   1 -11   5 135.845 104.534   2
   1  11   5 28.5351 186.665   2
  -1 -11  -5-44.5156 233.019   3
  -1  11  -5 588.374 230.595   1
   1 -11   6 21157.5 999.605   3
   1  11   6 24720.3 1344.99   2
  -1 -11  -6 21866.9 1159.67   3
  -1  11  -6 21634.5 1068.48   1
   1  11   7 5850.72 698.179   2
   1 -11   7 5522.25 513.405   3
  -1  11  -7 6501.91 605.013   1
  -1 -11  -7 5501.98 600.395   3
  -1  11  -8 5641.17 571.770   1
   1  11   8 4858.97 638.062   2
   1 -11   8 4479.09 448.913   3
  -1 -11  -8 5573.57 601.551   3
  -1  11  -9 102.718 186.712   1
   1 -11   9-144.886 168.935   3
  -1 -11  -9-350.801 285.040   3
   1  11   9-199.967 314.347   2
   1  11  10 3369.07 571.242   2
  -1 -11 -10 3137.79 457.591   3
   1 -11  10 3306.77 364.684   3
  -1  11 -10 3538.24 478.370   1
  -1  11 -11 2605.54 414.347   1
   1  11  11 2067.81 449.393   2
  -1 -11 -11 2574.68 420.859   3
  -1  11 -12 1157.09 300.441   1
  -1 -11 -12 1182.13 308.179   3
   1  11  12 1245.16 408.534   2
  -1 -11 -13 858.244 283.598   3
  -1  12  10 442.093 296.817   2
   1 -12 -10 715.264 295.859   3
  -1  12   9 247.154 301.979   2
   1 -12  -9 119.124 241.885   3
   1  12  -8 118.527 131.513   1
   1 -12  -8 132.756 226.236   3
  -1  12   8 148.694 245.067   2
   1  12  -7-11.1250 173.111   1
   1 -12  -7-170.471 187.215   3
  -1  12   7 197.913 254.895   2
  -1  12   6 166.503 219.564   2
   1 -12  -6-77.2084 201.921   3
   1  12  -6 114.089 162.981   1
  -1  12   5 18322.1 1181.33   2
   1 -12  -5 18337.9 1067.43   3
  -1  12   4 2334.93 446.645   2
   1 -12  -4 2762.23 436.685   3
   1 -12  -3 13292.2 905.430   3
  -1  12   3 13580.4 958.122   2
   1 -12  -2 21279.5 1128.60   3
  -1  12   2 21745.7 1177.81   2
   1 -12  -1 811.292 280.141   3
   1 -12   0 2300.83 405.385   3
  -1 -12   0 2440.90 403.027   3
  -1 -12  -1 2852.20 457.431   3
   1 -12   1 3864.07 480.575   3
   1 -12   2 23698.0 1163.78   3
  -1 -12  -2 24646.9 1276.83   3
  -1 -12  -3 6368.51 664.339   3
  -1  12  -3 6948.34 647.793   1
   1 -12   3 6478.99 609.853   3
   1 -12   4 7266.10 635.431   3
  -1  12  -4 8597.26 715.114   1
  -1 -12  -4 8236.39 762.105   3
  -1  12  -5 2177.16 369.731   1
  -1 -12  -5 2265.07 427.899   3
   1 -12   5 2515.94 377.967   3
  -1 -12  -6 23.1067 244.920   3
  -1  12  -6 698.664 233.737   1
   1 -12   6 256.886 182.205   3
   1  12   6 274.944 251.805   2
  -1  12  -7 30.4202 171.052   1
   1 -12   7-203.082 241.787   3
   1  12   7-61.2817 286.646   2
  -1 -12  -7-216.038 236.175   3
  -1  12  -8 185.698 160.253   1
  -1 -12  -8 470.381 259.907   3
   1 -12   8 174.859 177.228   3
   1  12   8 336.951 264.220   2
  -1 -12  -9 448.645 213.414   3
  -1  12  -9 554.864 225.447   1
   1  12   9 431.228 319.632   2
   1 -12   9 314.840 132.173   3
  -1 -12 -10-16.6094 253.727   3
  -1  12 -10-8.75519 222.251   1
   1  12  10 195.417 250.301   2
  -1 -12 -11 106.917 195.809   3
  -1 -12 -12 827.035 286.298   3
  -1 -13  10 240.137 170.040   3
  -1 -13   9 1367.65 308.846   3
   1 -13  -9 2013.95 432.685   3
  -1  13   9 1082.99 382.054   2
  -1  13   8 5033.20 715.275   2
   1 -13  -8 5094.94 628.962   3
  -1 -13   8 5086.46 585.639   3
   1 -13  -7 5408.92 649.123   3
  -1  13   7 5213.09 701.378   2
  -1  13   6 2304.88 474.539   2
   1 -13  -6 2034.34 391.182   3
   1 -13  -5-13.9570 228.230   3
  -1  13   5 5.64775 225.824   2
   1 -13  -4-332.708 262.158   3
  -1 -13   4-249.813 323.765   3
  -1  13   4-105.649 215.154   2
   1 -13  -3 24461.7 1288.52   3
  -1 -13   3 21298.0 1216.39   3
  -1  13   3 23500.8 1307.08   2
  -1 -13   2-72.5384 270.170   3
   1 -13  -2 521.641 266.579   3
   1 -13  -1 38915.6 1574.98   3
  -1 -13   1 39805.1 1663.91   3
   1 -13   0 7172.62 688.882   3
  -1 -13   0 7398.40 733.918   3
  -1 -13  -1 20855.5 1220.52   3
   1 -13   1 21469.8 1166.76   3
   1 -13   2 824.062 283.567   3
  -1 -13  -2 517.177 262.025   3
   1 -13   3 4499.41 547.282   3
  -1 -13  -3 4518.57 583.996   3
  -1 -13  -4 17301.6 1119.07   3
   1 -13   4 15634.4 978.946   3
  -1  13  -4 17761.7 1083.74   1
  -1  13  -5 11205.4 857.077   1
  -1 -13  -5 10100.4 871.243   3
   1 -13   5 9792.78 759.829   3
   1 -13   6 2027.72 361.824   3
  -1 -13  -6 2839.27 482.480   3
  -1  13  -6 3252.18 466.140   1
  -1 -13  -7 5247.08 640.587   3
   1 -13   7 4651.57 523.981   3
  -1  13  -7 4596.78 550.254   1
  -1 -13  -8 6769.68 717.911   3
   1 -13   8 6642.96 599.779   3
  -1  13  -8 7317.07 710.311   1
  -1  13  -9 3398.01 490.162   1
  -1 -13  -9 3152.28 489.368   3
  -1 -13 -10 1393.25 363.109   3
  -1 -14   9 661.208 218.645   3
  -1 -14   8-351.956 289.460   3
  -1 -14   7 2607.45 441.885   3
  -1  14   7 1872.29 421.838   2
  -1 -14   6 1104.90 301.211   3
  -1  14   6 2265.87 475.915   2
   1 -14  -6 2196.37 430.732   3
   1 -14  -5-58.6287 226.881   3
  -1  14   5 288.179 219.342   2
  -1  14   4 4630.87 662.157   2
  -1 -14   4 3071.62 490.385   3
   1 -14  -4 3671.45 538.426   3
  -1 -14   3 9171.09 867.893   3
   1 -14  -3 10051.9 875.095   3
  -1 -14   2-169.276 287.490   3
   1 -14  -2 292.432 287.438   3
   1 -14  -1 12282.2 940.676   3
  -1 -14   1 11682.9 967.011   3
  -1 -14   0 391.019 284.412   3
   1 -14   0 617.952 325.341   3
   1 -14   1 879.209 294.949   3
  -1 -14  -1 730.642 316.586   3
   1 -14   2 1006.38 363.257   3
  -1 -14  -2 523.728 234.671   3
  -1 -14  -3 27466.1 1452.72   3
   1 -14   3 26752.9 1350.02   3
  -1 -14  -4 3537.53 582.941   3
   1 -14   4 2585.62 444.793   3
  -1  14  -5 14912.0 1032.49   1
  -1 -14  -5 14486.5 1068.24   3
   1 -14   5 12659.2 911.185   3
  -1 -14  -6 2073.70 469.373   3
   1 -14   6 1774.90 355.338   3
  -1  14  -6 2075.26 422.148   1
   1 -14   7 34.2456 163.815   3
  -1  14  -7 505.946 298.877   1
   1 -14   8 674.048 227.454   3
  -1 -15   8 151.069 268.544   3
  -1 -15   6 1932.72 402.118   3
  -1 -15   5 8838.30 827.339   3
  -1 -15   4 7685.52 793.862   3
  -1 -15   3 618.444 296.938   3
   1 -15  -2 6052.34 695.852   3
  -1 -15   2 4491.61 622.175   3
  -1 -15   1 30460.4 1571.94   3
   1 -15  -1 31173.3 1520.43   3
   1 -15   0 1471.48 383.405   3
  -1 -15   0 861.882 335.480   3
   1 -15   1 3353.45 540.697   3
  -1 -15  -1 3965.62 589.662   3
   1 -15   2 9156.22 850.088   3
   1 -15   3 5299.36 639.313   3
   1 -15   4 4168.50 557.939   3
   1 -15   5 16614.1 1055.94   3
   1 -15   6 3787.90 525.865   3
   1 -15   7 23831.6 1164.69   3
   2   0 -19-291.687 221.936   1
   2   0 -18 233.654 170.435   1
  -2   0  17-103.785 188.884   2
   2   0 -17 54.0250 149.562   1
  -2   0  16 8053.91 633.625   2
  -2   0  15 111.359 151.412   2
  -2   0  14 316.521 120.069   3
  -2   0  14 374.002 176.221   2
  -2   0  13-51.8399 104.102   3
  -2   0  13-240.608 178.102   2
  -2   0  12 5184.43 353.695   3
  -2   0  12 5095.14 433.752   2
  -2   0  11 160.194 126.718   2
  -2   0  11 185.867 101.096   3
  -2   0  10 8899.67 522.332   2
  -2   0   9-41.6034 117.386   2
  -2   0   8 474.695 124.543   2
  -2   0   7 287.024 111.181   2
  -2   0   6 18532.6 624.175   2
  -2   0   5 262.818 103.756   2
  -2   0   4 278167. 2099.48   2
   2   0  -3 164.691 57.7062   1
  -2   0   2 2758.21 145.821   1
  -2   0   1 324.928 56.9372   1
  -2   0   0 5883.39 214.928   1
  -2   0  -1 160.165 45.6019   1
  -2   0  -2 846244. 3021.59   1
  -2   0  -3 702.587 84.5552   2
  -2   0  -3-19.1355 74.0682   1
  -2   0  -4 1142.10 147.960   1
  -2   0  -4 1052.87 103.916   2
  -2   0  -5 22.2093 68.3587   1
   2   0   5 44.2770 42.5264   2
  -2   0  -5 77.6698 50.5751   2
  -2   0  -6 2478.13 166.978   2
  -2   0  -6 2176.27 95.2199   3
  -2   0  -6 2755.11 244.013   1
   2   0   6 2690.75 205.519   2
   2   0   7 6.68220 61.0570   2
  -2   0  -7 89.7055 52.6034   2
  -2   0  -7-42.9469 100.256   1
  -2   0  -8 6543.81 297.530   2
   2   0   8 6018.67 339.302   2
  -2   0  -8 6619.25 423.769   1
  -2   0  -9 75.6582 102.683   1
   2   0   9 64.3841 75.2023   2
  -2   0  -9-0.69337 58.4590   2
   2   0  10 25917.7 774.411   2
  -2   0 -10 24983.5 902.972   1
  -2   0 -10 24235.0 632.607   2
  -2   0 -11-35.5089 80.2372   2
  -2   0 -11 236.727 166.022   1
   2   0  11 85.3054 95.9641   2
   2   0  12 11403.1 571.566   2
  -2   0 -12 12574.9 497.676   2
  -2   0 -12 12600.6 695.952   1
   2   0  13-50.2412 115.027   2
  -2   0 -13 214.208 181.087   1
  -2   0 -14 5503.32 504.807   1
   2   0  14 6095.49 454.815   2
  -2   0 -15 311.120 201.292   1
  -2   0 -16 2787.95 400.182   1
  -2   0 -17-72.6010 165.594   1
  -2   0 -18 1268.49 349.335   1
   2  -1 -19-6.30450 224.878   1
   2   1 -19 546.902 231.595   1
  -2   1  18 9192.68 735.657   2
   2   1 -18 9442.70 666.030   1
   2   1 -17 9075.79 625.796   1
  -2  -1  17 8622.37 637.650   2
  -2  -1  16 6557.75 549.483   2
   2   1 -16 6531.91 519.162   1
  -2   1  16 5686.14 552.958   2
  -2  -1  15 11731.3 692.769   2
   2   1 -15 10657.3 628.362   1
  -2   1  15 10665.7 728.564   2
  -2   1  14 55916.8 1552.25   2
  -2  -1  14 55720.8 1433.66   2
  -2   1  14 53902.3 1194.03   3
  -2   1  13 6840.76 543.712   2
  -2  -1  13 7167.94 391.295   3
  -2   1  13 7182.51 448.807   3
  -2  -1  13 7224.84 505.825   2
  -2   1  12 6066.05 497.822   2
  -2   1  12 5377.71 376.215   3
  -2  -1  12 5824.86 438.155   2
  -2  -1  11 2927.26 314.927   2
  -2   1  11 2781.34 325.777   2
  -2   1  11 2959.91 275.761   3
  -2   1  10 16208.4 730.125   2
  -2   1  10 17051.5 622.770   3
  -2  -1  10 15974.1 670.514   2
  -2   1   9 22095.3 683.317   3
  -2  -1   9 22897.6 757.718   2
  -2   1   9 21977.2 825.635   2
  -2   1   8 2091.34 248.537   2
  -2  -1   8 2069.02 226.211   2
  -2  -1   7 32300.8 843.040   2
   2  -1  -7 34223.0 872.431   2
  -2   1   7 33736.2 924.943   2
  -2   1   6 82667.9 1382.33   2
  -2  -1   6 76702.4 1211.39   2
  -2   1   5 24590.6 706.782   2
  -2   1   4 456978. 2856.75   2
  -2   1   3 229522. 1884.49   2
  -2   1   2 705150. 3140.25   2
  -2   1   2 816605. 2940.73   1
  -2   1   1 5473.21 240.595   2
  -2   1   1 5419.68 246.681   1
  -2  -1   1 5114.96 139.973   1
   2   1  -1 5104.31 124.417   1
  -2  -1   0 73.8923 29.4659   1
  -2   1   0-0.40859 46.6627   1
  -2   1  -1 173511. 1445.46   1
  -2   1  -2 999999. 3632.07   1
  -2  -1  -3 214696. 1721.26   2
  -2   1  -3 210855. 1781.77   1
  -2   1  -4 71080.0 1107.19   1
  -2   1  -4 73912.4 569.387   2
  -2  -1  -4 69578.9 1008.01   2
   2   1   4 72010.8 1067.67   2
  -2   1  -5 95.6159 70.4915   1
  -2   1  -5 47.3527 25.6971   2
  -2  -1  -5 15.7558 51.5371   2
   2   1   5 38.5479 63.2561   2
  -2  -1  -6 19684.3 449.306   3
  -2   1  -6 18864.3 347.898   2
  -2   1  -6 19376.5 648.266   1
  -2  -1  -6 18825.5 543.152   2
   2   1   6 19650.3 626.771   2
  -2   1  -7 23089.5 424.886   2
   2  -1   7 23685.9 520.276   2
  -2   1  -7 23980.6 775.425   1
  -2  -1  -7 24173.6 632.515   2
   2   1   7 24563.2 736.628   2
  -2  -1  -7 23357.9 458.328   3
  -2  -1  -8 1890.26 186.744   2
  -2   1  -8 1963.82 251.765   1
   2   1   8 1828.93 219.858   2
  -2   1  -8 2144.56 149.883   2
   2  -1   8 1985.13 169.802   2
   2  -1   9 5782.28 305.452   2
   2   1   9 5929.01 403.825   2
  -2   1  -9 5968.53 437.654   1
  -2  -1  -9 6163.73 346.046   2
  -2   1  -9 6158.77 261.609   2
  -2  -1 -10 6278.30 364.579   2
  -2   1 -10 7038.10 489.139   1
   2  -1  10 6442.00 345.242   2
   2   1  10 6297.02 432.561   2
  -2   1 -11 6005.97 484.583   1
  -2  -1 -11 5754.88 361.661   2
   2  -1  11 5364.64 330.467   2
   2   1  11 5361.22 418.664   2
   2   1  12 19770.1 813.608   2
  -2  -1 -12 22005.7 705.400   2
  -2   1 -12 21938.6 924.212   1
   2  -1  12 20610.8 678.284   2
   2   1  13 1361.15 258.592   2
  -2  -1 -13 1388.19 188.611   2
  -2  -1 -13 1031.90 249.440   1
  -2   1 -13 955.547 259.620   1
   2  -1  13 1001.27 167.823   2
   2  -1  14 25525.9 822.194   2
  -2   1 -14 22620.0 989.949   1
  -2  -1 -14 23912.8 1007.94   1
   2   1  14 24592.1 975.770   2
  -2  -1 -15 3118.15 413.134   1
  -2   1 -15 2402.90 377.638   1
   2   1  15 2803.12 356.239   2
  -2  -1 -16 18836.6 974.818   1
  -2   1 -16 17868.2 980.268   1
  -2   1 -17 7198.80 654.826   1
  -2  -1 -17 6881.12 629.066   1
  -2   1 -18 67963.2 1972.89   1
  -2   2  18 8017.59 720.293   2
   2   2 -18 7828.08 599.243   1
  -2   2  17 5448.12 599.663   2
   2   2 -17 6434.79 523.053   1
  -2   2  16 14797.2 925.645   2
   2   2 -16 17156.3 811.057   1
  -2  -2  16 17361.2 846.803   2
  -2   2  15 16031.1 908.226   2
  -2  -2  15 17114.6 810.712   2
   2   2 -15 17722.1 782.131   1
  -2   2  14 231.794 127.327   3
  -2  -2  14 345.974 169.187   2
  -2   2  14 275.469 194.812   2
   2   2 -14 472.301 196.688   1
   2   2 -13 49435.0 1185.85   1
  -2  -2  13 49520.2 1251.16   2
  -2   2  13 49676.4 1491.27   2
  -2   2  13 48582.9 1194.65   3
  -2   2  12 1005.80 188.372   3
  -2   2  12 891.645 223.853   2
   2   2 -12 1228.00 213.201   1
  -2  -2  12 1242.51 211.877   2
   2  -2 -11 31368.1 976.864   2
  -2  -2  11 29307.5 907.764   2
   2   2 -11 30555.7 835.212   1
  -2   2  11 31615.2 939.786   3
  -2   2  11 31297.2 1116.34   2
  -2  -2  10 3701.15 314.937   2
   2  -2 -10 4159.09 364.860   2
  -2   2  10 3998.20 333.191   3
   2   2 -10 4020.73 296.839   1
  -2   2  10 4262.27 403.017   2
  -2  -2   9 25899.3 797.707   2
  -2   2   9 26232.9 937.832   2
   2  -2  -9 27272.3 883.265   2
  -2   2   9 26330.7 805.274   3
  -2   2   8 8535.49 445.944   3
   2  -2  -8 9049.74 490.208   2
  -2  -2   8 8013.34 432.565   2
  -2   2   8 8359.56 513.198   2
  -2   2   7 36799.1 1029.89   2
  -2   2   7 37317.1 899.189   3
  -2   2   6 33083.6 814.349   3
  -2   2   6 30516.7 891.901   2
  -2   2   5 33915.6 877.303   2
   2   2  -5 32037.3 468.827   1
  -2   2   5 33710.2 794.578   3
   2   2  -4 34108.8 383.595   1
  -2   2   4 36338.4 851.806   2
  -2   2   3 8635.31 396.409   2
  -2   2   2 185292. 1665.62   2
  -2   2   2 184453. 1662.54   1
  -2   2   1 385156. 2393.48   1
  -2   2   1 341577. 2035.16   2
  -2   2   0 240702. 1938.95   1
  -2   2   0 240414. 1570.39   3
  -2   2  -1 5409.81 194.295   2
  -2   2  -1 5990.97 308.649   1
   2  -2   1 5491.19 195.324   2
  -2   2  -2 72351.2 558.027   2
  -2   2  -2 72322.2 1093.31   1
  -2   2  -3 4671.13 180.583   3
  -2   2  -3 4630.79 293.072   1
  -2  -2  -3 5099.62 310.852   2
  -2   2  -4 1594.22 184.179   1
   2   2   4 1521.56 192.000   2
  -2  -2  -4 1687.02 191.464   2
   2   2   5 109398. 1589.89   2
  -2   2  -5 112131. 1552.29   1
  -2  -2  -5 111076. 1476.22   2
  -2   2  -6 335.394 122.691   1
   2   2   6 145.397 91.0221   2
  -2  -2  -6 145.950 82.1004   2
  -2  -2  -7 1682.38 186.975   2
   2   2   7 1684.17 226.431   2
  -2  -2  -7 1611.97 160.274   3
  -2   2  -7 1581.79 217.752   1
  -2   2  -8 2591.63 290.704   1
   2  -2   8 2410.79 144.650   2
  -2  -2  -8 2682.50 248.693   2
  -2  -2  -8 2518.57 194.573   3
   2   2   8 2763.00 294.049   2
  -2   2  -9 10287.1 581.050   1
   2  -2   9 9334.58 313.005   2
  -2  -2  -9 9413.93 358.729   3
  -2  -2  -9 9502.60 471.167   2
   2   2   9 8578.25 525.419   2
  -2   2 -10 13202.0 687.551   1
   2  -2  10 12810.1 404.629   2
  -2  -2 -10 13836.6 578.110   2
   2   2  10 12082.3 643.771   2
  -2   2 -11 199.277 153.085   1
  -2  -2 -11 133.553 100.481   2
   2   2  11 108.599 132.918   2
   2  -2  11 176.500 74.8526   2
   2   2  12 760.540 198.802   2
  -2  -2 -12 825.918 164.921   2
  -2   2 -12 717.460 199.638   1
   2  -2  12 838.524 130.191   2
  -2   2 -13 656.454 237.003   1
   2   2  13 987.216 224.217   2
   2  -2  13 881.764 142.826   2
  -2  -2 -13 770.673 146.728   2
   2   2  14 181.247 150.239   2
  -2   2 -14-178.233 222.450   1
  -2   2 -15 3065.09 394.768   1
   2   2  15 3230.66 414.789   2
  -2  -2 -15 3439.28 429.583   1
  -2  -2 -16 23921.1 1095.36   1
  -2   2 -16 23747.8 1137.95   1
  -2  -2 -17 1594.46 343.759   1
  -2   2 -17 1464.23 367.868   1
  -2   2 -18 1318.05 325.210   1
  -2   3  18 8168.99 767.815   2
  -2   3  17 5383.65 613.175   2
   2   3 -17 5495.68 485.366   1
  -2   3  16 14196.5 945.608   2
  -2  -3  16 15102.1 762.881   2
   2   3 -16 14348.5 753.925   1
  -2  -3  15 16107.2 759.427   2
   2   3 -15 16774.5 764.501   1
  -2   3  15 16472.6 976.135   2
  -2   3  14 638.984 271.297   2
  -2  -3  14 391.854 145.964   2
   2   3 -14 667.004 200.867   1
  -2   3  13 48922.9 1537.29   2
  -2   3  13 49863.7 1282.37   3
   2   3 -13 50699.5 1188.83   1
  -2  -3  13 53029.1 1284.82   2
   2   3 -12 13283.1 581.135   1
  -2   3  12 13549.2 789.461   2
  -2  -3  12 14279.5 641.716   2
  -2   3  12 12582.0 639.473   3
  -2   3  11 33183.7 1200.94   2
   2   3 -11 32934.6 849.097   1
  -2  -3  11 34259.4 955.549   2
  -2   3  11 35700.0 1066.64   3
  -2   3  10 10968.2 671.590   2
   2  -3 -10 12263.9 627.081   2
  -2  -3  10 12742.7 589.477   2
   2   3 -10 10246.3 450.111   1
  -2   3  10 11693.3 604.142   3
  -2   3   9 12982.6 614.379   3
   2   3  -9 12933.5 465.492   1
   2  -3  -9 14345.2 652.704   2
  -2  -3   9 14083.7 583.982   2
  -2   3   9 13225.2 705.050   2
   2   3  -8 16002.2 480.796   1
  -2   3   8 17256.8 777.030   2
   2  -3  -8 17469.4 697.342   2
  -2   3   8 17910.2 698.505   3
  -2   3   7 1213.66 221.871   2
  -2   3   7 875.012 177.821   3
  -2   3   6 332472. 2751.60   3
  -2   3   6 328676. 3057.67   2
  -2   3   5 63104.9 1165.38   3
   2   3  -5 61622.3 684.569   1
   2   3  -4 61886.9 590.663   1
  -2   3   4 62280.9 1117.92   3
  -2   3   4 62312.5 1194.77   2
  -2   3   3 471.978 123.360   2
  -2   3   3 460.158 104.161   3
  -2   3   2 1934.93 213.495   1
  -2  -3   2 2268.41 99.9985   1
  -2   3   2 2610.85 219.187   2
  -2   3   2 2468.32 211.793   3
  -2   3   1 12461.5 430.572   2
  -2   3   1 12284.0 486.660   1
  -2   3   1 13275.8 462.791   3
  -2   3   0 14819.3 540.845   1
  -2   3   0 14372.8 424.941   2
   2  -3   0 14699.1 402.158   2
  -2   3  -1 188066. 1585.58   3
  -2   3  -1 178818. 1358.32   2
  -2   3  -1 181714. 1892.37   1
   2  -3   1 179770. 1242.19   2
   2  -3   1 185142. 1490.43   3
   2  -3   2 118286. 868.179   2
   2  -3   2 124756. 1146.35   3
  -2   3  -2 124368. 1575.73   1
  -2   3  -2 127102. 1272.87   3
  -2   3  -2 115510. 966.086   2
   2  -3   3 331557. 1145.69   2
  -2   3  -3 330652. 2628.78   1
   2   3   4 2511.48 268.030   2
  -2   3  -4 2489.99 243.861   1
  -2  -3  -4 2717.79 261.600   2
  -2  -3  -5 177549. 2056.13   2
   2   3   5 174934. 2218.41   2
  -2   3  -6 43825.9 1060.26   1
   2   3   6 44415.3 1159.11   2
  -2  -3  -6 43260.2 1032.59   2
   2  -3   6 45793.7 959.821   1
   2   3   7 165.062 124.403   2
  -2  -3  -7 154.351 93.8170   2
  -2   3  -7 196.661 98.5816   1
  -2  -3  -7 124.113 107.379   3
  -2  -3  -8 5197.75 326.278   3
  -2  -3  -8 5370.26 380.740   2
   2   3   8 5348.67 436.646   2
  -2   3  -8 4805.31 390.838   1
  -2  -3  -9 16453.6 672.929   2
  -2   3  -9 15704.1 727.980   1
  -2  -3  -9 14276.6 523.995   3
   2   3   9 15746.0 774.126   2
  -2  -3 -10 34853.8 801.924   3
  -2   3 -10 37796.7 1164.02   1
  -2  -3 -10 36567.9 1011.31   2
   2   3  10 33940.0 1155.36   2
   2   3  11 262.363 138.579   2
  -2  -3 -11 471.150 135.047   2
   2  -3  11 409.064 58.5420   2
  -2   3 -11 463.651 171.951   1
   2   3  12 8108.69 611.241   2
  -2  -3 -12 8421.56 502.016   2
   2  -3  12 8294.74 267.269   2
  -2   3 -12 7367.97 562.377   1
   2   3  13 622.252 228.492   2
  -2   3 -13 685.017 185.876   1
   2   3  14 1748.83 317.345   2
  -2   3 -14 1624.53 282.204   1
  -2   3 -15-151.142 272.840   1
   2   3  15 44.3854 184.323   2
   2   3  16 10414.6 765.310   2
  -2   3 -16 10381.9 776.557   1
  -2   3 -17 20660.1 1105.85   1
  -2  -3 -17 22615.8 1123.76   1
  -2   3 -18 121.837 220.956   1
  -2   4  19 1642.60 388.982   2
  -2   4  18 6808.65 735.568   2
  -2   4  17 3979.20 570.049   2
  -2   4  16 9594.24 833.018   2
   2   4 -16 9764.94 606.444   1
  -2   4  15 26937.6 1296.58   2
  -2  -4  15 27689.7 955.796   2
   2   4 -15 25345.9 934.459   1
   2   4 -14 467.218 141.483   1
  -2   4  14 369.401 228.270   2
  -2  -4  14 668.135 169.378   2
  -2   4  13 1083.07 284.595   2
   2   4 -13 980.307 177.604   1
  -2  -4  13 1424.68 221.242   2
   2   4 -12 2718.96 269.099   1
  -2   4  12 2429.42 304.194   3
  -2  -4  12 3271.88 309.429   2
  -2   4  12 2540.32 404.964   2
   2   4 -11 14771.2 579.878   1
  -2   4  11 14801.2 808.309   2
  -2  -4  11 16334.2 667.579   2
  -2   4  11 16395.0 762.819   3
  -2  -4  10 377.615 120.054   2
   2   4 -10 509.947 105.246   1
  -2   4  10 206.456 117.753   3
  -2   4   9 9015.44 624.288   2
   2   4  -9 8606.50 398.502   1
   2  -4  -9 8770.88 544.433   2
  -2   4   9 8624.57 534.029   3
  -2   4   8 45117.2 1329.30   2
   2  -4  -8 46639.3 1199.24   2
  -2   4   8 45937.0 1187.82   3
   2   4  -8 45025.9 829.852   1
  -2   4   7 9433.90 524.053   3
  -2   4   7 9903.90 599.619   2
   2   4  -7 10068.7 370.515   1
  -2   4   6 24236.2 805.930   3
   2   4  -6 22283.6 509.846   1
  -2   4   6 22912.8 871.189   2
   2   4  -5 8024.90 286.426   1
  -2   4   5 8077.98 458.409   3
  -2   4   5 8141.93 494.520   2
   2   4  -4 1864.73 127.577   1
  -2   4   4 2275.10 249.106   2
  -2  -4   4 2027.61 113.309   1
  -2   4   4 1875.42 216.963   3
  -2   4   3 1762.41 210.508   2
  -2  -4   3 1695.81 109.816   1
   2   4  -3 1689.82 121.351   1
  -2   4   2 256437. 2509.68   1
  -2  -4   2 258029. 1435.35   1
  -2   4   1 1012.93 148.704   2
  -2   4   1 764.980 147.100   1
   2  -4  -1 1076.48 136.042   2
  -2  -4   1 961.750 108.287   1
  -2   4   1 953.535 150.867   3
  -2   4   0 1537.77 205.918   1
   2  -4   0 1065.19 131.102   2
  -2   4   0 1097.05 141.158   2
  -2   4   0 1726.57 195.326   3
  -2   4  -1 178925. 1634.08   2
  -2   4  -1 181610. 1845.68   3
   2  -4   1 175778. 1423.05   2
  -2   4  -1 183009. 2117.19   1
   2  -4   2 34376.5 715.989   3
   2  -4   2 32600.6 555.953   2
  -2   4  -2 33938.8 649.972   2
  -2   4  -2 33948.3 905.564   1
   2  -4   3 66941.0 697.698   2
  -2   4  -3 66879.8 815.042   2
  -2   4  -3 67223.4 1286.66   1
   2  -4   4 9054.58 331.174   3
   2   4   4 9374.20 548.374   2
  -2   4  -4 8746.64 477.257   1
   2  -4   4 8047.91 199.528   2
   2  -4   4 8796.73 429.109   1
   2  -4   5 67352.7 1184.75   1
   2  -4   5 63184.9 813.916   3
  -2  -4  -5 66974.9 1381.35   2
   2   4   5 67886.1 1517.85   2
  -2   4  -5 66007.9 1354.40   1
  -2   4  -6 768.394 164.070   1
   2  -4   6 737.499 137.254   1
   2  -4   6 1106.63 105.791   3
   2   4   6 1061.48 203.185   2
  -2   4  -7 10.1884 106.765   1
  -2  -4  -7 17.5078 107.164   2
   2   4   7-65.8349 143.477   2
   2  -4   7 633.535 133.094   1
  -2  -4  -7 493.941 121.480   3
  -2  -4  -8 5343.43 375.611   3
  -2  -4  -8 5584.37 416.225   2
  -2   4  -8 5111.75 421.952   1
   2   4   8 5260.52 469.976   2
  -2  -4  -9 3538.49 340.398   2
  -2  -4  -9 2815.18 276.490   3
  -2   4  -9 3202.66 353.936   1
   2   4   9 3150.14 392.094   2
  -2  -4 -10 1595.36 232.131   2
  -2   4 -10 1505.82 252.488   1
  -2  -4 -10 1639.07 209.835   3
   2   4  10 1489.24 275.489   2
  -2   4 -11 1728.69 279.786   1
   2   4  11 1568.40 289.858   2
  -2  -4 -11 1368.12 188.493   3
   2   4  12 3721.82 446.412   2
  -2   4 -12 4565.83 460.213   1
  -2   4 -13 22785.4 1026.46   1
   2   4  13 22197.4 1085.33   2
  -2   4 -14 849.203 264.306   1
   2   4  14 376.732 180.361   2
  -2   4 -15 812.690 264.999   1
   2   4  15 644.567 188.599   2
  -2   4 -16 6033.67 597.234   1
   2   4  16 6017.48 629.029   2
  -2   4 -17 113.052 206.739   1
  -2   4 -18 117.303 165.459   1
  -2   5  18 2770.63 480.970   2
  -2   5  17 1270.01 387.991   2
  -2   5  16 2740.56 482.502   2
   2   5 -15 1834.23 264.253   1
  -2  -5  15 1533.19 233.891   2
  -2   5  15 1824.31 396.009   2
  -2   5  14 3527.86 505.375   2
   2   5 -14 2952.81 319.272   1
  -2  -5  14 3378.11 331.011   2
   2   5 -13 12750.7 610.554   1
  -2   5  13 12154.5 865.996   2
  -2  -5  13 12432.7 604.119   2
  -2   5  12 6856.32 645.610   2
  -2  -5  12 7832.80 494.578   2
   2   5 -12 6777.27 434.321   1
   2   5 -11 3207.24 284.876   1
  -2   5  11 3248.54 442.277   2
  -2  -5  11 3952.51 348.114   2
   2   5 -10 17453.5 625.596   1
  -2   5  10 16083.9 799.544   3
  -2   5   9 6901.64 575.571   2
  -2   5   9 7166.09 526.837   3
   2   5  -9 6958.93 383.302   1
  -2   5   8 5775.13 513.158   2
  -2   5   8 6327.94 497.243   3
   2   5  -8 6140.18 337.164   1
  -2   5   7 25753.2 1014.27   2
  -2   5   7 25637.0 949.635   3
   2   5  -7 25135.0 634.719   1
   2   5  -6 43636.5 783.655   1
  -2   5   6 45328.4 1209.71   3
  -2   5   5 42033.6 1189.26   2
  -2  -5   5 40914.9 594.131   1
   2   5  -5 40951.6 725.161   1
  -2   5   5 42935.0 1153.87   3
  -2   5   4 143034. 2054.98   3
  -2  -5   4 142300. 1127.86   1
   2   5  -4 144676. 1324.16   1
  -2   5   3 40344.8 1073.04   2
   2   5  -3 42950.3 744.419   1
  -2   5   3 40007.7 1047.72   3
  -2  -5   3 42281.0 663.479   1
  -2   5   2 13121.5 628.654   1
  -2   5   2 14211.4 616.929   3
  -2  -5   2 12208.5 379.620   1
  -2   5   2 14708.6 625.060   2
  -2   5   1 70027.0 1297.19   2
   2  -5  -1 69734.7 1143.33   2
  -2   5   1 73313.7 1365.14   3
  -2  -5   1 68195.9 1010.93   1
  -2   5   1 65666.6 1355.82   1
  -2   5   0-6.22973 82.2726   2
  -2   5   0-30.2554 90.3250   1
  -2  -5   0 114.825 68.1894   1
   2  -5   0 123.139 72.1360   2
   2  -5   1 86010.8 1142.58   2
   2  -5   1 86467.1 1337.93   3
  -2   5  -1 87252.3 1586.93   1
  -2   5  -1 85825.1 1318.19   2
  -2   5  -2 7760.78 477.973   1
  -2   5  -2 6984.16 351.372   2
   2  -5   2 7104.70 310.656   2
   2  -5   2 7274.49 384.235   3
   2  -5   3 35111.6 626.854   2
  -2   5  -3 36968.1 734.011   2
   2  -5   3 36452.0 920.161   1
  -2   5  -3 36057.5 1027.50   1
   2  -5   3 36691.8 828.927   3
   2   5   4 1811.62 288.400   2
   2  -5   4 1883.52 138.088   2
   2  -5   4 1906.44 218.147   1
  -2   5  -4 1724.43 254.832   1
   2  -5   4 1756.58 192.166   3
  -2  -5  -5 206985. 2632.84   2
   2  -5   5 190974. 1116.39   2
   2  -5   5 200550. 1754.70   3
  -2   5  -5 196856. 2460.31   1
   2  -5   5 206419. 2196.75   1
   2   5   6 61170.4 1591.97   2
  -2  -5  -6 60249.4 1418.57   2
   2  -5   6 62873.8 914.817   3
   2  -5   6 61800.2 1223.12   1
  -2   5  -6 59816.7 1385.28   1
  -2  -5  -7 5964.16 441.282   3
  -2  -5  -7 5885.51 456.554   2
   2  -5   7 5212.94 245.879   3
  -2   5  -7 6531.70 480.022   1
   2  -5   7 5948.60 387.109   1
   2   5   7 5780.87 510.603   2
  -2  -5  -8 40388.5 1187.19   2
  -2  -5  -8 37017.1 1069.73   3
   2  -5   8 39693.0 600.573   3
   2  -5   8 41883.5 1034.42   1
   2   5   8 39883.2 1366.92   2
  -2   5  -8 39885.1 1201.96   1
   2   5   9 77866.0 1934.37   2
  -2  -5  -9 75137.4 1514.88   3
  -2   5  -9 76067.4 1705.95   1
  -2  -5 -10 13001.1 616.259   3
  -2   5 -10 13436.1 739.224   1
   2   5  10 13092.8 821.851   2
   2   5  11 43781.1 1520.00   2
  -2  -5 -11 41426.3 1078.67   3
  -2   5 -11 43837.0 1365.07   1
   2   5  12 12487.1 844.468   2
  -2   5 -12 12398.8 749.849   1
  -2   5 -13 12450.8 780.997   1
   2   5  13 12755.7 878.348   2
  -2   5 -14 1682.15 316.781   1
   2   5  14 2119.01 397.681   2
  -2   5 -15-39.9010 197.115   1
   2   5  15 53.5853 192.535   2
   2   5  16 131.397 210.320   2
  -2   5 -16 309.839 232.010   1
  -2   5 -17 16103.1 1004.73   1
  -2   5 -18 1355.64 339.687   1
  -2   6  18-306.101 362.197   2
  -2   6  17 5921.02 723.788   2
  -2   6  16 286.757 282.310   2
  -2   6  15 9015.77 844.559   2
  -2  -6  14 10.9804 100.646   2
  -2   6  14-251.341 251.156   2
   2   6 -14-28.8420 136.325   1
  -2   6  13 5822.65 626.487   2
  -2  -6  13 6063.32 435.293   2
   2   6 -13 5342.61 416.781   1
  -2   6  12 5660.50 632.386   2
  -2  -6  12 5453.87 409.521   2
   2   6 -12 5214.14 397.417   1
  -2   6  11 38057.5 1504.61   2
   2   6 -11 38434.4 1017.26   1
   2   6 -10 2867.11 279.758   1
  -2   6  10 2410.87 395.225   2
   2   6  -9 67158.2 1241.79   1
  -2   6   9 63009.9 1839.22   2
  -2   6   8 21186.1 1037.43   2
   2   6  -8 25559.4 741.616   1
   2   6  -7 65330.4 1105.16   1
  -2   6   7 62583.3 1571.19   3
  -2  -6   6 26906.9 552.878   1
   2   6  -6 27389.1 688.718   1
  -2   6   6 26432.5 1064.28   2
  -2   6   6 28663.6 1038.57   3
   2  -6  -6 28044.9 958.218   3
  -2   6   5 19857.5 899.117   2
  -2   6   5 19324.4 840.929   3
  -2  -6   5 20090.3 478.721   1
   2   6  -5 19593.4 572.246   1
  -2   6   4 35581.0 1146.52   2
  -2  -6   4 37004.6 679.257   1
  -2   6   3 1215.52 235.630   2
  -2  -6   3 958.730 126.019   1
  -2   6   2 2615.12 310.620   1
  -2  -6   2 2923.11 219.513   1
   2  -6  -2 2668.42 259.445   2
  -2   6   2 3238.26 330.788   2
  -2  -6   2 3018.64 305.506   2
  -2   6   1 60844.0 1358.15   2
  -2  -6   1 56885.2 1030.70   1
   2  -6  -1 60567.1 1165.08   2
  -2   6   0 12226.7 583.669   2
   2  -6   0 12319.7 512.004   2
   2  -6   0 10153.9 531.381   3
  -2   6   0 10466.9 599.277   1
  -2  -6   0 10351.6 481.970   1
  -2   6  -1 111731. 1666.96   2
   2  -6   1 112876. 1464.06   2
   2  -6   1 110472. 1694.56   3
  -2   6  -1 111240. 1941.36   1
   2  -6   1 108032. 1671.53   1
  -2   6  -2 4669.52 405.562   1
   2  -6   2 4673.67 285.098   2
   2  -6   2 4667.03 346.348   3
   2  -6   2 4285.26 333.497   1
  -2   6  -2 4696.12 328.325   2
  -2   6  -3 2780.25 314.453   1
  -2   6  -3 2573.41 229.077   2
   2  -6   3 2967.72 276.877   3
   2  -6   3 2722.32 206.835   2
   2  -6   3 2925.20 282.215   1
   2   6   4 2763.55 350.363   2
   2  -6   4 3141.53 299.559   1
   2  -6   4 2791.97 192.655   2
   2  -6   4 2847.61 258.736   3
  -2   6  -4 3065.43 333.930   1
   2  -6   5 313.454 70.5137   2
  -2   6  -5 321.936 158.399   1
   2  -6   5 819.202 161.947   1
  -2  -6  -5 707.503 211.839   2
   2   6   5 419.723 195.321   2
   2  -6   5 525.906 118.498   3
  -2   6  -6 1132.60 244.617   1
  -2  -6  -6 1028.51 210.098   2
   2  -6   6 1165.49 103.056   2
   2  -6   6 1524.06 208.601   1
   2   6   6 966.948 256.763   2
   2  -6   6 757.864 135.682   3
   2  -6   7 29617.2 388.865   2
  -2   6  -7 30653.4 1081.95   1
   2  -6   7 32757.0 926.253   1
  -2  -6  -7 31435.3 1085.28   3
   2  -6   7 31287.4 726.723   3
   2   6   7 31246.6 1245.99   2
  -2   6  -8 26593.8 1025.75   1
  -2  -6  -8 27913.7 1016.34   3
   2   6   8 27939.5 1196.91   2
  -2  -6  -9 43639.0 1245.22   3
  -2   6  -9 45506.6 1351.10   1
   2  -6   9 46386.6 727.728   3
   2   6   9 42978.0 1534.76   2
   2   6  10-18.4165 228.519   2
  -2  -6 -10-319.659 214.959   3
  -2   6 -10-54.1878 151.784   1
  -2  -6 -11 29064.6 988.285   3
   2   6  11 27970.9 1291.77   2
  -2   6 -11 29413.6 1157.46   1
  -2  -6 -12 45474.3 1215.76   3
   2   6  12 41825.8 1615.45   2
  -2   6 -12 45430.5 1466.96   1
   2   6  13 8549.94 754.861   2
  -2   6 -13 8785.03 667.344   1
  -2   6 -14 1031.81 289.533   1
   2   6  14 955.316 284.566   2
  -2   6 -15 1263.43 298.287   1
   2   6  15 1404.63 347.605   2
   2   6  16 9312.44 845.599   2
  -2   6 -16 9798.38 772.212   1
  -2   6 -17 404.214 210.269   1
   2   6  17 239.165 197.223   2
  -2   7  17 1584.49 441.117   2
  -2   7  16 75.2310 234.759   2
  -2   7  15 2115.58 441.423   2
  -2   7  14 248.012 243.729   2
   2   7 -13 666.140 170.798   1
  -2   7  13 81.7361 226.061   2
  -2  -7  13 367.256 129.550   2
   2   7 -12 11438.6 613.766   1
  -2   7  12 9946.36 855.062   2
   2   7 -11 1904.25 249.522   1
  -2   7  11 1453.87 328.701   2
  -2   7  10 45005.6 1697.02   2
   2   7 -10 48173.3 1170.66   1
  -2   7   9 47.2915 246.375   2
   2   7  -9 686.003 166.298   1
   2   7  -8 3794.21 299.561   1
  -2   7   8 3338.82 430.057   2
   2   7  -7 406.891 101.029   1
  -2   7   7 460.098 194.455   2
  -2  -7   7 577.755 101.711   1
   2  -7  -6 1964.96 291.175   3
  -2   7   6 1812.37 335.362   2
  -2  -7   6 1853.70 167.554   1
   2   7  -6 1835.07 205.085   1
  -2   7   5 82634.1 1941.76   2
   2  -7  -5 78412.7 1671.72   3
   2  -7  -5 85552.9 1709.69   2
   2   7  -5 80534.7 1266.49   1
  -2  -7   5 81699.7 1091.25   1
  -2   7   4 1075.15 233.958   2
  -2  -7   4 1321.34 158.139   1
   2  -7  -4 1378.31 228.428   2
   2   7  -4 1462.16 183.558   1
  -2   7   3 8666.40 595.017   2
   2  -7  -3 8588.89 515.649   2
  -2  -7   3 9181.98 411.582   1
  -2  -7   3 8397.43 541.810   2
  -2  -7   2 24425.3 696.988   1
   2  -7  -2 24693.7 844.765   2
  -2  -7   2 24490.9 939.687   2
  -2   7   2 24414.5 998.900   1
  -2   7   2 24805.0 983.416   2
   2  -7  -1 30546.5 1008.79   1
   2  -7  -1 33777.5 948.157   2
  -2  -7   1 32793.3 1101.92   2
  -2   7   1 31080.9 1107.53   1
  -2  -7   1 30262.3 831.119   1
  -2   7   1 31831.1 1062.05   2
   2  -7   0 25278.5 887.063   1
   2  -7   0 25820.6 794.988   2
  -2  -7   0 27519.5 1017.54   2
   2  -7   0 26808.8 924.813   3
  -2   7   0 25346.3 979.048   1
  -2  -7   0 27115.0 841.461   1
  -2   7   0 26206.8 926.176   2
   2  -7   1 17370.0 728.467   3
   2  -7   1 18300.1 648.046   2
  -2   7  -1 18152.1 836.590   1
   2  -7   1 17118.0 720.849   1
  -2  -7  -1 17557.9 718.093   1
  -2   7  -1 17405.0 727.890   2
  -2   7  -2 31760.5 924.748   2
  -2   7  -2 30062.7 1072.39   1
   2  -7   2 31027.4 945.653   1
   2  -7   2 29691.1 929.447   3
   2  -7   2 31774.5 813.508   2
  -2   7  -3 38090.1 1204.87   1
   2  -7   3 39448.6 1054.56   3
   2  -7   3 39710.5 872.612   2
   2  -7   3 39797.7 1079.59   1
   2  -7   4 149.105 75.6965   2
   2  -7   4 143.024 120.065   3
  -2   7  -4 154.116 126.847   1
   2   7   4 62.7637 182.790   2
   2  -7   4 60.0413 93.8202   1
   2  -7   5 22506.2 752.590   3
   2  -7   5 22658.0 589.081   2
  -2   7  -5 22859.9 957.368   1
   2   7   5 23052.1 1079.88   2
   2  -7   5 23977.9 837.769   1
   2  -7   6 3927.73 224.192   2
   2  -7   6 3882.57 307.095   3
  -2   7  -6 4097.90 417.495   1
   2  -7   6 3941.85 342.156   1
  -2  -7  -6 3173.65 378.552   3
   2   7   6 2877.26 428.413   2
   2  -7   7 6187.50 244.558   2
   2   7   7 5836.51 587.257   2
   2  -7   7 5514.17 354.569   3
  -2  -7  -7 6680.63 544.978   3
  -2   7  -7 6565.22 538.954   1
   2  -7   8 1372.20 93.4918   2
   2  -7   8 1450.14 178.786   3
  -2  -7  -8 1292.70 247.722   3
   2   7   8 1419.91 303.801   2
  -2   7  -8 1439.92 265.265   1
  -2   7  -9 2587.62 346.802   1
  -2  -7  -9 2158.21 324.805   3
   2  -7   9 2141.68 200.805   3
   2   7   9 2599.01 436.434   2
   2   7  10 3463.52 498.572   2
  -2   7 -10 3731.11 415.883   1
   2  -7  10 4207.96 242.930   3
  -2  -7 -10 3806.93 412.742   3
  -2   7 -11 69115.9 1783.99   1
   2   7  11 71479.5 2123.52   2
  -2   7 -12 346.808 199.493   1
  -2  -7 -12 866.080 236.126   3
   2   7  12 409.761 250.426   2
  -2   7 -13 692.006 236.727   1
   2   7  13 492.892 267.437   2
  -2   7 -14 14161.5 895.468   1
   2   7  14 14630.7 1051.38   2
  -2   7 -15 7696.10 682.092   1
   2   7  15 7285.79 778.592   2
  -2   7 -16 5743.16 591.210   1
   2   7  16 5945.60 720.043   2
   2   7  17 6919.67 760.321   2
  -2   7 -17 5972.99 609.627   1
  -2   8  16-201.843 345.260   2
  -2   8  15 22875.8 1426.87   2
  -2   8  14 1557.21 420.302   2
  -2   8  13 1825.10 447.304   2
  -2   8  12 6956.65 747.337   2
   2   8 -12 7045.54 513.990   1
  -2   8  11 21147.1 1255.02   2
   2   8 -11 23099.6 882.745   1
   2   8 -10 60300.6 1363.22   1
  -2   8  10 63616.5 2102.39   2
   2   8  -9 70703.7 1393.05   1
  -2   8   9 69021.1 2130.63   2
   2   8  -8 235.740 132.725   1
  -2  -8   8 355.137 111.019   1
  -2  -8   7 104736. 1297.41   1
   2  -8  -7 106048. 2109.20   3
   2   8  -7 108112. 1633.53   1
   2  -8  -6 46694.5 1386.35   3
   2   8  -6 47185.2 1064.06   1
  -2   8   6 51844.4 1691.22   2
  -2  -8   6 51164.0 921.794   1
  -2  -8   6 46106.4 1298.43   2
   2  -8  -5 14313.1 766.556   3
  -2  -8   5 13417.4 501.798   1
  -2   8   5 13414.9 842.103   2
   2   8  -5 13509.5 580.073   1
  -2  -8   5 12560.5 683.837   2
  -2  -8   4 3406.60 385.726   2
  -2  -8   4 3463.36 275.738   1
   2  -8  -4 4281.79 445.175   3
  -2   8   4 3604.90 445.136   2
   2  -8  -3 91941.6 1877.42   3
   2  -8  -3 95032.4 1780.74   2
  -2  -8   3 96143.8 1956.09   2
  -2   8   3 93790.2 2076.01   2
  -2  -8   2 89.3580 108.312   2
   2  -8  -2 276.297 130.243   3
   2  -8  -2 241.502 147.627   2
   2  -8  -2 101.772 119.076   1
  -2  -8   2 111.097 82.8545   1
  -2   8   2 30.7575 142.567   2
  -2  -8   1 10238.7 526.532   1
   2  -8  -1 10799.1 575.335   2
   2  -8  -1 9660.36 609.460   1
  -2   8   1 9985.63 686.463   1
  -2  -8   1 10451.2 669.069   2
   2  -8  -1 9762.86 617.544   3
  -2   8   1 10045.0 641.439   2
  -2   8   0 82.0020 144.179   1
   2  -8   0 232.319 116.107   1
  -2   8   0 35.6312 128.476   2
  -2  -8   0 57.5806 118.734   2
   2  -8   0 167.059 98.9507   2
  -2  -8   0 162.967 122.583   1
   2  -8   0-11.7494 119.086   3
  -2  -8  -1 22951.1 869.359   1
   2  -8   1 22890.1 787.409   2
   2  -8   1 22918.6 879.457   1
   2  -8   1 22065.3 885.190   3
  -2   8  -1 23952.0 915.119   2
  -2   8  -1 23733.0 1007.17   1
  -2  -8  -1 24223.7 1013.62   2
   2  -8   2 38161.8 976.490   2
  -2   8  -2 37977.5 1270.58   1
   2  -8   2 36172.7 1090.78   1
  -2  -8  -2 38633.3 1191.11   1
  -2   8  -2 38798.9 1114.99   2
   2  -8   2 36838.2 1115.38   3
   2  -8   3 101.805 170.633   3
  -2   8  -3 149.213 159.905   1
   2  -8   3 51.1902 112.812   2
   2  -8   3-17.3396 100.089   1
  -2  -8  -3 87.7981 138.631   1
  -2   8  -4 57192.6 1577.12   1
   2  -8   4 59004.6 1121.18   2
   2  -8   4 55383.2 1317.78   3
   2  -8   5 8672.50 528.890   1
   2  -8   5 9243.62 532.659   3
   2   8   5 8500.89 687.898   2
   2  -8   5 7899.07 399.793   2
  -2   8  -5 8793.80 638.400   1
   2  -8   6 4782.52 286.873   2
  -2   8  -6 5205.49 495.091   1
   2  -8   6 4155.78 353.990   3
  -2  -8  -6 4153.73 440.692   3
   2   8   6 4200.35 504.005   2
   2  -8   7 39503.2 736.503   2
   2   8   7 35855.6 1482.49   2
   2  -8   7 37589.4 998.502   3
  -2  -8  -7 38108.2 1366.90   3
  -2   8  -7 37397.5 1305.65   1
   2  -8   8 11110.3 524.961   3
   2  -8   8 10907.1 334.479   2
   2   8   8 10758.1 835.868   2
  -2   8  -8 10373.4 703.640   1
  -2  -8  -8 9988.44 686.703   3
  -2   8  -9 1595.22 305.323   1
   2  -8   9 1911.79 94.5033   2
   2   8   9 1573.35 349.056   2
  -2  -8  -9 1553.98 272.427   3
   2  -8   9 2081.06 227.958   3
   2  -8   9 1815.48 92.0912   2
  -2  -8 -10 705.737 235.309   3
   2  -8  10 662.182 129.632   3
  -2   8 -10 611.810 228.329   1
   2   8  10 459.454 214.533   2
   2   8  11 37510.7 1630.81   2
  -2  -8 -11 39502.4 1324.26   3
  -2   8 -11 40386.6 1438.98   1
  -2  -8 -12 21017.8 976.696   3
  -2   8 -12 21010.6 1062.75   1
   2   8  12 20957.6 1248.71   2
  -2   8 -13 7073.50 651.040   1
  -2  -8 -13 7259.28 575.267   3
   2   8  13 7010.94 749.057   2
  -2   8 -14 803.507 256.098   1
   2   8  14 1672.06 414.052   2
  -2   8 -15 521.917 204.484   1
   2   8  15 566.666 333.664   2
  -2   8 -16 6103.62 614.202   1
   2   8  16 7256.17 823.215   2
  -2   9  14 1046.17 352.151   2
  -2   9  13 18412.6 1263.69   2
  -2   9  12 9874.18 921.834   2
   2   9 -11 28929.9 1019.08   1
  -2   9  11 25248.9 1422.97   2
   2   9 -10 24475.6 891.592   1
  -2   9  10 23953.6 1367.64   2
   2   9  -9 29981.8 963.840   1
  -2   9   9 32026.4 1519.30   2
   2  -9  -8-18.8350 207.058   3
   2   9  -8 406.352 139.274   1
  -2  -9   8 163.332 80.0797   1
  -2   9   8 471.663 233.096   2
  -2  -9   8 367.368 133.356   2
   2  -9  -7 543.174 194.073   3
   2   9  -7 696.579 160.447   1
  -2  -9   7 193.594 150.139   2
  -2  -9   7 620.824 124.911   1
  -2   9   7 483.909 233.828   2
  -2   9   6 5880.65 608.533   2
   2   9  -6 5891.00 408.457   1
   2  -9  -6 5909.81 534.850   3
  -2  -9   6 6009.74 353.332   1
  -2  -9   6 5139.29 454.646   2
  -2  -9   5 3871.65 300.542   1
   2   9  -5 3702.73 348.257   1
   2  -9  -5 3802.22 442.422   3
  -2  -9   5 3904.22 404.399   2
  -2   9   5 4039.47 500.233   2
   2  -9  -4 99768.0 2109.55   3
  -2   9   4 101090. 2327.08   2
   2  -9  -3 13089.2 774.399   3
  -2  -9   3 12714.8 584.077   1
  -2   9   3 11666.8 782.230   2
  -2   9   2-45.1818 225.792   2
   2  -9  -2 112.428 147.282   3
  -2  -9   2-62.9472 97.4924   1
  -2  -9   1 4204.50 371.127   1
   2  -9  -1 4367.17 449.836   3
  -2   9   1 4077.11 470.496   1
   2  -9  -1 4584.76 403.998   2
  -2   9   1 4786.55 485.223   2
  -2  -9   0 37145.9 1148.72   1
   2  -9   0 36581.7 1086.95   2
  -2   9   0 34926.1 1327.73   1
   2  -9   0 36550.3 1232.31   3
  -2   9   0 36696.8 1256.75   2
   2  -9   1 37275.7 1064.81   2
  -2   9  -1 35488.9 1293.58   1
   2  -9   1 37916.8 1217.40   3
  -2   9  -1 38620.6 1238.76   2
  -2  -9  -1 39504.9 1213.54   1
  -2   9  -2 507.669 236.359   1
   2  -9   2 510.025 158.734   2
  -2  -9  -2 482.451 181.500   1
  -2   9  -2 554.238 191.882   2
   2  -9   3 85793.5 1528.35   2
   2  -9   3 86632.1 1801.50   3
  -2   9  -3 87512.3 2043.40   1
  -2   9  -4 3544.49 436.091   1
   2  -9   4 3288.58 301.742   2
   2  -9   4 3594.33 378.015   3
  -2   9  -5 21357.5 1019.61   1
   2  -9   5 21063.3 853.486   3
  -2  -9  -5 19838.1 1035.13   3
   2  -9   5 20982.6 693.288   2
   2   9   6 2480.88 455.332   2
  -2   9  -6 2721.13 410.340   1
   2  -9   6 2340.31 224.592   2
  -2  -9  -6 1781.40 331.290   3
   2  -9   6 2078.68 306.392   3
   2  -9   7 68214.7 1073.03   2
  -2   9  -7 65964.8 1815.18   1
  -2  -9  -7 63879.1 1855.44   3
   2  -9   7 66999.1 1436.75   3
  -2   9  -8 19984.6 1025.30   1
   2   9   8 21159.5 1219.51   2
   2  -9   8 19181.8 761.799   3
  -2  -9  -8 19937.0 1029.66   3
  -2  -9  -9 80.5962 185.664   3
   2  -9   9 284.722 118.448   3
   2   9   9-172.424 274.093   2
  -2   9  -9 14.2787 185.912   1
   2   9  10 14616.4 1051.43   2
  -2   9 -10 15811.9 932.546   1
   2  -9  10 16446.7 631.294   3
  -2  -9 -10 15664.1 913.389   3
  -2  -9 -11 12266.6 806.211   3
   2   9  11 12360.3 976.890   2
  -2   9 -11 14765.1 922.084   1
  -2   9 -12 17121.6 1025.47   1
  -2  -9 -12 17273.6 945.357   3
   2   9  12 15453.5 1118.26   2
   2   9  13 1699.13 456.213   2
  -2  -9 -13 1817.81 325.964   3
  -2   9 -13 1807.90 391.876   1
  -2   9 -14 1063.49 313.254   1
   2   9  14 1629.84 460.548   2
  -2   9 -15 387.753 225.657   1
   2   9  15 552.314 307.737   2
  -2  10  13-28.8953 416.696   2
  -2  10  12-0.68557 264.156   2
  -2  10  11 3075.63 598.720   2
  -2  10  10 657.218 356.986   2
  -2  10   9 11106.2 941.436   2
   2  10  -9 11415.0 618.042   1
   2 -10  -8 11552.3 790.114   3
   2  10  -8 11414.1 594.700   1
   2  10  -7 35641.9 1070.75   1
  -2  10   7 34140.5 1542.34   2
  -2 -10   7 37645.6 863.473   1
   2 -10  -7 35744.8 1331.39   3
  -2 -10   6 7007.36 396.659   1
   2 -10  -6 6367.44 575.629   3
   2  10  -6 6334.45 463.974   1
  -2  10   6 6656.81 694.466   2
  -2 -10   5 2999.47 284.264   1
   2 -10  -5 2775.20 421.010   3
  -2  10   5 2815.18 426.774   2
  -2 -10   4 486.167 154.823   1
  -2  10   4 198.262 226.290   2
   2 -10  -4 258.077 229.497   3
  -2  10   3 55360.6 1780.48   2
  -2 -10   3 59861.3 1329.73   1
   2 -10  -3 54319.9 1600.69   3
  -2  10   2 664.397 240.832   2
  -2 -10   2 737.616 172.526   1
   2 -10  -2 432.213 196.838   3
   2 -10  -1 18526.7 937.642   3
  -2 -10   1 17166.7 774.674   1
  -2  10   1 19367.0 1004.72   2
  -2 -10   0 22194.1 918.310   1
   2 -10   0 21662.2 1007.51   3
  -2  10   0 22305.5 1111.40   1
  -2  10   0 22576.4 1044.42   2
   2 -10   1 12503.8 639.779   2
  -2  10  -1 11698.0 781.823   1
   2 -10   1 11733.8 736.062   3
  -2 -10  -1 11519.0 682.767   1
  -2  10  -1 12717.3 753.254   2
  -2  10  -2 16341.8 918.646   1
   2 -10   2 16110.5 710.013   2
   2 -10   2 15998.9 836.906   3
   2 -10   3 32721.2 980.883   2
   2 -10   3 32581.9 1181.15   3
  -2  10  -3 33382.9 1321.43   1
   2 -10   4 1488.19 213.192   2
   2 -10   4 1349.05 281.024   3
  -2  10  -4 1711.45 338.449   1
  -2  10  -5 33769.3 1338.89   1
   2 -10   5 35493.1 937.402   2
  -2 -10  -5 32193.0 1369.73   3
   2 -10   5 33928.9 1154.03   3
   2 -10   6-185.975 178.905   3
   2 -10   6 182.080 104.711   2
  -2  10  -6-77.1457 216.070   1
  -2 -10  -6-176.251 281.437   3
   2 -10   7 156.008 174.435   3
  -2  10  -7-72.0390 202.116   1
  -2 -10  -7-127.491 258.803   3
   2  10   7 467.040 310.462   2
   2 -10   8 28776.4 989.740   3
  -2  10  -8 27956.7 1231.20   1
  -2 -10  -8 28360.1 1284.32   3
   2  10   8 29132.0 1462.28   2
  -2 -10  -9 2607.16 399.327   3
   2 -10   9 2675.92 307.155   3
  -2  10  -9 2873.64 406.068   1
   2  10   9 2698.65 486.695   2
  -2 -10 -10 7719.05 687.279   3
   2  10  10 8895.49 843.945   2
  -2  10 -10 7323.03 674.502   1
  -2 -10 -11 4088.74 509.211   3
   2  10  11 4842.05 668.621   2
  -2  10 -11 4711.97 548.758   1
  -2 -10 -12-61.6329 213.235   3
  -2  10 -12-123.159 208.259   1
   2  10  12 237.939 332.126   2
  -2  10 -13 7610.85 703.387   1
  -2 -10 -13 7934.97 675.768   3
   2  10  13 8887.31 906.694   2
  -2  10 -14 4389.27 545.038   1
  -2  11  12 423.629 372.310   2
  -2  11  11 20321.7 1362.44   2
  -2  11  10 3590.15 590.707   2
  -2  11   9 6081.99 740.360   2
  -2  11   8 4174.22 578.024   2
   2 -11  -8 4711.41 557.023   3
   2  11  -8 3994.55 392.712   1
  -2  11   7 384.115 254.859   2
   2  11  -7 451.184 160.688   1
   2 -11  -7 751.204 289.327   3
   2 -11  -6 4177.54 497.904   3
  -2  11   6 3853.38 564.982   2
  -2  11   5 138.129 242.152   2
  -2 -11   5-16.9912 97.5770   1
   2 -11  -5 216.470 219.801   3
   2 -11  -4 40521.5 1468.66   3
  -2  11   4 42272.9 1668.39   2
  -2 -11   4 44336.6 1112.12   1
  -2  11   3 1967.15 402.423   2
   2 -11  -3 1154.74 301.753   3
  -2 -11   3 1386.80 215.174   1
   2 -11  -2 9309.87 712.758   3
  -2 -11   2 9318.86 554.831   1
  -2  11   2 8033.33 709.636   2
  -2 -11   1-56.6752 129.315   1
   2 -11  -1-79.8719 215.595   3
  -2  11   1 64.9652 190.765   2
  -2  11   0 5739.00 555.588   2
   2 -11   0 5833.57 564.899   3
   2 -11   1 6344.27 577.422   3
  -2  11  -1 5718.72 604.095   1
  -2  11  -2-140.028 184.575   1
   2 -11   2 11.2649 161.130   3
  -2  11  -3 17782.1 997.118   1
   2 -11   3 18330.9 928.527   3
  -2  11  -4 6757.81 640.192   1
   2 -11   4 7012.84 447.935   2
  -2 -11  -4 6952.97 679.005   3
   2 -11   4 6850.65 568.422   3
   2 -11   5 31509.7 898.271   2
  -2 -11  -5 30166.7 1390.31   3
   2 -11   5 29588.3 1150.85   3
  -2  11  -5 32129.5 1354.98   1
  -2 -11  -6 7784.45 734.091   3
   2 -11   6 7389.60 578.317   3
  -2  11  -6 8125.14 693.986   1
  -2  11  -7 12110.6 853.997   1
   2 -11   7 11602.0 694.647   3
  -2 -11  -7 11595.4 871.536   3
  -2 -11  -8 5250.23 611.502   3
  -2  11  -8 5291.44 576.286   1
   2 -11   8 5614.66 480.456   3
   2 -11   9 1283.57 241.658   3
   2  11   9 648.764 312.779   2
  -2  11  -9 766.464 236.005   1
  -2 -11  -9 853.196 279.579   3
  -2  11 -10 14663.7 995.191   1
  -2 -11 -10 14128.4 949.461   3
   2  11  10 14734.1 1136.17   2
  -2  11 -11 1078.89 326.409   1
   2  11  11 679.579 362.908   2
  -2 -11 -11 764.223 277.741   3
   2  11  12 19632.0 1345.55   2
  -2  11 -12 19377.8 1156.54   1
  -2 -11 -12 21011.3 1132.60   3
  -2 -11 -13 272.368 225.458   3
  -2  12  10 7702.87 903.915   2
  -2  12   9 2486.32 549.376   2
   2 -12  -8 178.172 240.267   3
  -2  12   8 392.166 268.866   2
  -2  12   7 4014.48 611.779   2
   2 -12  -7 5228.84 573.911   3
   2 -12  -6 801.341 274.536   3
  -2  12   6 885.766 329.612   2
  -2  12   5 425.461 222.459   2
   2 -12  -5 947.004 311.169   3
  -2  12   4-133.058 243.335   2
   2 -12  -4 141.225 204.767   3
   2 -12  -3 570.862 200.090   3
  -2  12   3 991.196 273.591   2
   2 -12  -2 12549.9 857.831   3
  -2  12   2 12538.6 899.539   2
  -2  12   1 40570.7 1549.28   2
   2 -12  -1 38232.9 1471.66   3
   2 -12   0 16673.9 970.298   3
  -2  12   0 15628.8 936.548   2
  -2  12  -1 6476.16 675.540   1
   2 -12   1 5183.24 546.187   3
   2 -12   2 1120.85 274.642   3
  -2  12  -2 1080.85 289.333   1
  -2  12  -3 2993.78 460.194   1
  -2 -12  -3 2593.73 443.482   3
   2 -12   3 3275.07 441.205   3
  -2  12  -4 314.569 157.844   1
   2 -12   4 337.585 180.527   3
  -2 -12  -4-0.53979 244.088   3
   2 -12   5 11833.6 778.944   3
  -2 -12  -5 11695.4 913.842   3
  -2  12  -5 10479.5 806.019   1
   2 -12   6 7936.22 620.672   3
  -2  12  -6 7276.87 680.937   1
  -2 -12  -6 7860.10 752.187   3
   2 -12   7-57.3774 135.391   3
  -2  12  -7-7.10292 228.290   1
  -2 -12  -7 149.366 227.424   3
  -2  12  -8 9797.79 826.403   1
  -2 -12  -8 10409.1 859.577   3
   2 -12   8 10708.8 674.451   3
  -2  12  -9 1132.35 331.788   1
  -2 -12  -9 1007.30 305.687   3
  -2  12 -10 741.182 301.269   1
  -2 -12 -10 1080.16 331.932   3
  -2 -12 -11 1414.52 354.441   3
  -2  12 -11 2328.11 411.783   1
  -2 -12 -12 126.705 235.604   3
  -2  13   9 620.987 405.450   2
   2 -13  -8 778.058 275.130   3
  -2  13   8 581.944 315.232   2
  -2  13   7 1549.51 428.699   2
   2 -13  -7 1791.99 387.583   3
   2 -13  -6 14786.1 1006.51   3
  -2  13   6 14502.3 1115.76   2
  -2  13   5 515.630 318.688   2
   2 -13  -5-130.319 234.770   3
  -2  13   4 14609.9 1059.61   2
   2 -13  -4 15976.1 1004.95   3
   2 -13  -3-29.9949 196.267   3
  -2  13   3 12.4459 218.898   2
   2 -13  -2 6578.35 652.601   3
  -2  13   2 6752.76 689.229   2
   2 -13  -1 1399.59 329.592   3
  -2  13   1 1089.98 312.887   2
   2 -13   0 288.198 212.327   3
  -2 -13  -1-205.101 355.740   3
   2 -13   1 27.5214 191.913   3
   2 -13   2 31634.4 1358.61   3
  -2  13  -2 32540.2 1519.16   1
  -2 -13  -2 31225.9 1511.77   3
   2 -13   3 253.753 235.138   3
  -2 -13  -3 9.97729 299.214   3
  -2  13  -3 131.173 213.272   1
  -2 -13  -4 20256.8 1244.15   3
  -2  13  -4 20479.9 1188.44   1
   2 -13   4 19402.7 1058.36   3
   2 -13   5 254.949 221.136   3
  -2 -13  -5 338.790 246.125   3
  -2  13  -5 76.4704 175.123   1
  -2  13  -6 11813.8 908.846   1
   2 -13   6 11531.5 793.626   3
  -2 -13  -6 12537.0 1006.35   3
  -2  13  -7 1902.70 402.273   1
  -2 -13  -7 1398.06 362.860   3
   2 -13   7 1636.01 314.772   3
  -2  13  -8-165.143 252.128   1
  -2 -13  -8 157.740 280.236   3
   2 -13   8-166.778 179.674   3
  -2  13  -9 393.501 208.685   1
  -2 -13  -9 10.2836 194.761   3
  -2  13 -10 7050.78 721.584   1
  -2  14   7 338.027 254.271   2
  -2  14   6-453.685 363.585   2
   2 -14  -6-237.428 227.102   3
  -2  14   5 1267.84 383.054   2
   2 -14  -5 2018.21 451.444   3
   2 -14  -4 1859.74 407.076   3
  -2  14   4 1324.68 352.853   2
   2 -14  -3 88.9083 177.771   3
  -2  14   3-7.20254 235.201   2
  -2  14   2 11780.5 953.656   2
   2 -14  -2 11835.4 908.021   3
  -2 -14   1 263.437 290.891   3
   2 -14  -1 654.408 286.461   3
  -2 -14   0 29954.6 1534.43   3
   2 -14   0 31132.4 1442.98   3
   2 -14   1 166.686 196.112   3
  -2 -14  -1-126.360 326.664   3
   2 -14   2-166.700 257.113   3
  -2 -14  -2-170.963 213.040   3
  -2 -14  -3 1369.57 386.394   3
   2 -14   3 1189.61 332.458   3
   2 -14   4 18631.9 1073.05   3
  -2 -14  -4 20000.6 1279.12   3
  -2  14  -4 20693.7 1263.29   1
   2 -14   5 2601.74 411.963   3
  -2 -14  -5 3625.90 565.866   3
  -2  14  -5 3618.80 555.178   1
   2 -14   6 1099.46 288.486   3
  -2 -14  -6 669.169 343.702   3
  -2  14  -6 1312.59 370.297   1
  -2  14  -7 422.756 207.963   1
   2 -14   7 1057.46 258.262   3
  -2  14  -8-72.4226 200.978   1
  -2 -15   7 521.562 201.934   3
  -2 -15   6 14613.5 1062.04   3
  -2 -15   5 6067.38 715.421   3
  -2 -15   4 7483.88 789.064   3
  -2  15   4 10170.6 963.397   2
  -2 -15   3 6731.10 766.446   3
  -2 -15   2-329.312 345.054   3
   2 -15  -2 490.123 297.322   3
  -2 -15   1 2848.23 499.633   3
   2 -15  -1 3616.40 528.789   3
   2 -15   0 610.305 319.766   3
  -2 -15   0-288.612 341.942   3
   2 -15   1 526.824 261.761   3
   2 -15   2 3259.53 494.732   3
   2 -15   3-134.151 166.786   3
   2 -15   4 21108.2 1151.24   3
   2 -15   5 309.851 250.045   3
  -2  15  -5 324.730 284.886   1
  -2  15  -6 805.023 276.824   1
   2 -15   6 681.823 258.172   3
  -3   0  18 5.05102 160.923   2
   3   0 -18-34.5121 146.363   1
  -3   0  17 2205.07 366.605   2
  -3   0  16-94.3531 210.148   2
  -3   0  15 1414.45 287.564   2
  -3   0  14-147.584 185.760   2
  -3   0  14 62.7966 87.9583   3
  -3   0  13 10326.6 522.394   3
  -3   0  13 10596.4 656.108   2
  -3   0  12 217.488 176.763   2
  -3   0  11 160844. 2392.09   2
  -3   0  10-23.6804 126.740   2
  -3   0   9 120011. 1923.83   2
  -3   0   8-29.5953 118.597   2
  -3   0   7 93975.8 1587.01   2
  -3   0   6 11.4068 90.8064   2
  -3   0   5 190895. 2021.51   2
   3   0  -5 200186. 1787.94   1
   3   0  -4 275.129 81.2631   1
   3   0  -3 143248. 1235.32   1
  -3   0   3 141045. 1263.41   1
  -3   0   2-56.8187 51.8705   1
   3   0  -2 5.09536 42.8045   1
   3   0  -1 11686.1 337.951   1
  -3   0   1 11776.4 372.154   1
  -3   0   0 94.5077 60.2746   1
  -3   0  -1 260888. 1867.05   1
  -3   0  -2 48.9469 69.1254   1
  -3   0  -3 961187. 4077.42   1
  -3   0  -4 51.2336 60.0679   2
  -3   0  -4 109.789 91.4207   1
  -3   0  -5 4600.89 324.368   1
  -3   0  -5 4118.29 236.696   2
  -3   0  -6-0.10008 55.6947   2
  -3   0  -6 32.1700 100.779   1
  -3   0  -7 34749.0 671.072   2
  -3   0  -7 36945.1 1018.60   1
  -3   0  -8 40.3501 57.6799   2
  -3   0  -8 140.555 130.112   1
  -3   0  -9 127367. 1346.00   2
  -3   0  -9 132843. 2099.45   1
  -3   0 -10 45.9413 73.8939   2
  -3   0 -10 241.729 195.171   1
  -3   0 -11 156693. 1611.56   2
  -3   0 -11 161369. 2514.74   1
  -3   0 -12 436.700 294.705   1
  -3   0 -12-0.46371 83.6250   2
  -3   0 -13 33487.6 1228.00   1
  -3   0 -14-56.1076 152.078   1
  -3   0 -15 20410.8 1013.17   1
  -3   0 -16 166.159 236.738   1
  -3   0 -17 19551.7 1083.66   1
  -3   1  18 153.532 166.621   2
   3   1 -18-21.6202 139.389   1
  -3   1  17 11688.4 842.316   2
   3   1 -17 11713.7 683.337   1
  -3  -1  17 11265.0 749.724   2
   3   1 -16 2037.20 305.809   1
  -3   1  16 2166.75 364.863   2
  -3  -1  16 2042.60 329.884   2
  -3  -1  15 12190.5 731.380   2
  -3   1  15 12629.8 798.541   2
  -3   1  14 6205.35 422.147   3
  -3  -1  14 6892.42 536.631   2
  -3   1  14 7042.28 577.198   2
  -3  -1  13 7956.11 553.126   2
  -3   1  13 7096.76 569.098   2
  -3   1  13 7203.08 461.605   3
  -3   1  12 58.7939 113.186   3
  -3   1  12-106.513 160.549   2
  -3  -1  12-138.867 175.665   2
  -3   1  11 1295.44 262.045   2
  -3   1  11 1584.19 234.283   3
  -3  -1  11 1196.60 230.828   2
  -3   1  10 7660.07 529.798   2
  -3  -1  10 6339.94 460.579   2
  -3  -1   9 79729.9 1530.04   2
  -3   1   9 85103.1 1681.45   2
  -3   1   8 8030.03 503.024   2
  -3  -1   8 9514.64 515.201   2
  -3  -1   7 18981.1 696.790   2
  -3   1   7 19847.9 752.572   2
  -3   1   6 44645.3 1073.95   2
  -3   1   5 1247.17 189.636   2
   3  -1  -5 1220.95 163.455   1
   3  -1  -4 276084. 2147.64   1
  -3   1   4 275192. 2492.43   2
   3   1  -4 271612. 1509.29   1
   3  -1  -3 129647. 1377.90   1
   3   1  -3 133441. 907.454   1
  -3   1   3 135698. 1586.42   2
  -3   1   3 127304. 1386.57   1
  -3  -1   2 81755.3 748.588   1
   3  -1  -2 81821.7 1052.71   1
  -3   1   2 79749.2 1097.21   1
   3   1  -2 83487.9 681.443   1
  -3   1   2 85599.4 1166.95   2
  -3  -1   1 67394.1 728.353   1
  -3   1   1 67168.8 1010.99   1
   3   1  -1 65425.8 645.413   1
  -3   1   0 30040.2 679.306   1
  -3  -1   0 31620.9 544.183   1
  -3  -1  -1 475893. 2307.95   1
  -3   1  -1 466489. 2770.62   1
  -3   1  -2 3407.96 251.114   1
  -3  -1  -2 3153.99 210.100   1
  -3  -1  -3 55213.9 931.974   1
  -3   1  -3 55398.1 1038.61   1
  -3   1  -4 813.195 90.4491   2
  -3  -1  -4 498.153 110.172   1
  -3   1  -4 623.873 135.551   1
  -3  -1  -4 733.439 125.438   2
  -3   1  -5 6915.14 235.716   2
  -3  -1  -5 7151.55 398.188   1
  -3   1  -5 7879.03 440.359   1
  -3  -1  -5 7425.30 371.195   2
  -3   1  -6 907.109 189.534   1
  -3  -1  -6 1134.90 153.993   2
  -3   1  -6 972.952 90.1397   2
  -3  -1  -6 1103.35 198.662   1
  -3   1  -7 185288. 2308.46   1
  -3  -1  -7 183892. 2280.27   1
  -3  -1  -8 822.322 133.652   2
  -3  -1  -8 738.488 93.8132   3
  -3   1  -8 745.490 83.6635   2
  -3   1  -8 709.180 188.019   1
  -3   1  -9 1643.83 266.670   1
  -3  -1  -9 1943.81 201.629   2
  -3  -1  -9 1574.24 116.922   3
  -3   1  -9 1705.64 132.276   2
  -3  -1  -9 1710.84 267.686   1
   3   1   9 1687.94 233.683   2
   3   1  10 17624.3 700.098   2
  -3  -1 -10 16104.5 575.290   2
  -3   1 -10 16679.4 426.565   2
  -3  -1 -10 15998.4 770.587   1
  -3   1 -10 16994.9 805.837   1
  -3   1 -11 21250.6 932.847   1
  -3  -1 -11 20461.3 900.550   1
  -3  -1 -11 21085.0 673.426   2
   3   1  11 23627.0 842.522   2
  -3  -1 -12 11086.2 690.363   1
   3   1  12 12468.4 632.242   2
  -3   1 -12 11694.0 722.886   1
  -3  -1 -12 11819.1 504.660   2
  -3  -1 -13 16928.5 865.460   1
  -3   1 -13 16534.3 888.247   1
   3   1  13 17698.2 772.157   2
  -3   1 -14 10839.8 731.392   1
  -3  -1 -14 11299.8 743.522   1
  -3   1 -15 10911.9 768.422   1
  -3  -1 -15 10045.5 711.979   1
  -3  -1 -16 285.596 212.192   1
  -3   1 -16-248.354 259.010   1
  -3  -1 -17 266.367 203.335   1
  -3   1 -17-116.625 304.326   1
  -3   2  19 21571.5 1180.96   2
  -3   2  18 212.654 231.557   2
   3   2 -17 1189.38 240.574   1
  -3  -2  17 1081.42 261.879   2
  -3   2  17 1001.77 273.061   2
  -3   2  16 2385.21 398.809   2
  -3  -2  16 2171.76 339.626   2
   3   2 -16 2345.56 309.815   1
   3   2 -15 1462.32 255.852   1
  -3  -2  15 1661.30 295.109   2
  -3   2  15 1267.46 305.885   2
   3   2 -14 83745.4 1522.58   1
  -3   2  14 86029.0 2055.62   2
  -3  -2  14 84688.8 1792.76   2
  -3   2  13 2209.14 368.175   2
   3   2 -13 2634.73 306.102   1
  -3  -2  13 2021.92 307.032   2
  -3   2  13 2297.74 290.949   3
  -3  -2  12 153132. 2289.41   2
   3   2 -12 154298. 1878.32   1
  -3   2  12 152772. 2149.07   3
  -3   2  12 157469. 2632.44   2
  -3   2  11 169006. 2641.51   2
  -3  -2  11 166065. 2276.25   2
  -3   2  10 21968.1 939.472   2
  -3  -2  10 23096.3 852.496   2
  -3   2  10 24006.1 843.450   3
  -3   2   9 19093.1 834.609   2
  -3  -2   9 18655.6 733.455   2
  -3   2   9 19718.6 741.289   3
  -3   2   8 11683.3 630.529   2
   3  -2  -8 12191.9 597.401   2
  -3   2   7 195.321 108.133   2
  -3   2   6 134569. 1987.19   2
   3  -2  -6 130578. 1881.84   1
  -3   2   5 279979. 2692.55   2
   3  -2  -5 279714. 2490.20   1
  -3   2   4 40630.3 974.779   2
   3  -2  -4 40376.3 913.689   1
  -3   2   3 212378. 2092.79   2
  -3   2   3 205284. 2004.92   1
  -3   2   2 5753.45 320.426   2
  -3   2   2 4874.06 307.016   1
  -3   2   1 36490.1 845.668   1
  -3   2   1 37873.5 757.416   2
  -3  -2   1 36215.4 458.191   1
  -3   2   0 12053.2 485.080   1
  -3  -2   0 11506.5 300.478   1
  -3   2  -1 112936. 1493.91   1
  -3   2  -1 124241. 1155.60   2
  -3   2  -2 68880.3 742.267   2
  -3   2  -2 63921.2 1161.84   1
  -3   2  -3 3044.70 270.346   1
  -3  -2  -3 3002.03 255.054   2
  -3   2  -4 304192. 2699.80   1
  -3   2  -4 309591. 1502.97   3
  -3  -2  -4 300761. 2603.69   2
  -3   2  -5 37993.2 477.396   3
  -3  -2  -5 38495.9 930.495   2
  -3  -2  -6 21365.6 698.102   2
  -3   2  -6 25848.4 847.868   1
  -3  -2  -7 99.6321 75.6456   2
  -3   2  -7 105.727 118.539   1
  -3  -2  -8 340.830 83.7651   3
  -3  -2  -8 656.136 135.115   2
   3   2   8 666.516 171.002   2
  -3   2  -8 380.182 155.375   1
  -3  -2  -9 72620.8 1328.87   2
  -3  -2  -9 72274.6 1034.41   3
  -3   2  -9 71976.0 1618.41   1
  -3  -2 -10 2874.00 196.505   3
   3   2  10 2839.65 333.761   2
  -3   2 -10 3021.04 380.660   1
  -3  -2 -10 2844.52 269.630   2
  -3  -2 -11 72567.1 1337.67   2
   3   2  11 73488.6 1611.44   2
  -3   2 -11 77184.8 1815.02   1
  -3  -2 -12 21573.5 737.148   2
   3   2  12 21470.1 905.300   2
  -3   2 -12 22026.3 1012.31   1
  -3  -2 -13 16272.8 855.638   1
   3   2  13 17869.3 846.103   2
  -3   2 -13 16459.3 885.116   1
  -3   2 -14 46.9155 164.254   1
   3   2  14-19.9605 176.836   2
  -3  -2 -14 326.414 199.795   1
  -3   2 -15 2352.70 377.702   1
  -3  -2 -15 3557.68 441.461   1
  -3  -2 -16 270.128 224.986   1
  -3   2 -16-61.3791 215.030   1
  -3   2 -17 34088.9 1458.59   1
  -3   3  19 10060.1 851.854   2
  -3   3  18 1322.57 342.528   2
  -3   3  17 12927.9 953.304   2
   3   3 -16 183.636 132.810   1
  -3   3  16-39.7681 177.021   2
  -3  -3  16-39.6369 137.590   2
  -3  -3  15 18970.7 872.508   2
  -3   3  15 17323.2 1008.62   2
   3   3 -15 17610.3 737.661   1
  -3   3  14 3449.53 468.608   2
   3   3 -14 4094.17 345.783   1
  -3  -3  14 4682.54 440.891   2
  -3   3  13 7503.31 642.986   2
   3   3 -13 7711.87 437.148   1
  -3  -3  13 6917.97 495.940   2
   3   3 -12 365.139 120.621   1
  -3   3  12 124.111 199.443   2
  -3  -3  12-69.7321 171.312   2
   3   3 -11 4125.57 289.803   1
  -3  -3  11 4379.48 391.255   2
  -3   3  11 4372.19 397.073   3
  -3   3  11 3958.92 431.849   2
  -3   3  10 32061.6 1178.91   2
  -3  -3  10 31056.5 966.979   2
   3   3 -10 29911.2 696.434   1
  -3   3  10 32469.5 1014.67   3
  -3   3   9 28212.4 1071.04   2
   3   3  -9 25603.6 594.796   1
   3  -3  -9 30799.5 1000.35   2
  -3   3   9 33395.9 1023.96   3
  -3   3   8 13470.0 629.028   3
  -3   3   8 12915.3 700.144   2
   3   3  -8 12364.6 370.437   1
   3  -3  -8 13930.9 664.672   2
   3  -3  -7-130.431 139.208   1
  -3   3   7 47.5188 130.046   2
   3   3  -7 61.0929 38.3677   1
  -3   3   7 78.2863 114.918   3
  -3   3   6 64024.5 1289.43   3
  -3   3   6 64545.3 1429.92   2
   3   3  -6 60935.7 619.900   1
   3  -3  -6 61360.2 1376.97   1
  -3   3   5 211757. 2466.12   2
  -3   3   5 216876. 2276.34   3
   3  -3  -5 211654. 2367.99   1
  -3   3   4 4286.87 320.156   3
  -3   3   4 4159.05 344.405   2
  -3   3   3 8261.10 437.871   2
  -3   3   3 8558.41 424.291   3
  -3   3   2 1736.50 197.103   2
  -3   3   2 1541.97 174.811   3
  -3   3   2 1289.88 190.862   1
  -3   3   1 2387.91 245.986   1
  -3   3   1 2656.72 215.651   2
  -3   3   1 2649.31 216.000   3
   3  -3  -1 2654.59 209.963   2
  -3   3   0 851.140 122.370   2
  -3   3   0 1030.51 172.970   1
  -3   3   0 764.495 118.841   3
   3  -3   0 564.054 96.9726   2
   3  -3   1 1517.68 131.406   2
  -3   3  -1 1195.61 123.379   2
  -3   3  -1 1098.69 186.414   1
  -3   3  -1 1010.74 128.856   3
  -3   3  -2 69002.0 778.484   2
  -3   3  -2 69604.5 1323.30   1
  -3   3  -3 4101.11 162.701   2
  -3  -3  -3 3930.19 327.919   2
  -3   3  -3 3731.66 216.935   3
  -3   3  -3 3622.56 318.547   1
  -3   3  -4 4100.75 218.654   3
  -3  -3  -4 4793.99 359.887   2
  -3   3  -4 4240.53 347.230   1
  -3   3  -5 15970.4 680.566   1
  -3  -3  -5 16310.4 667.995   2
  -3  -3  -6 1457.95 219.163   2
  -3   3  -6 1405.93 227.042   1
  -3  -3  -7 1765.12 236.678   2
  -3   3  -7 2658.73 311.751   1
   3   3   7 2225.48 279.930   2
  -3   3  -8 454.904 160.892   1
   3   3   8 447.543 173.636   2
  -3  -3  -8 244.402 98.9183   3
  -3  -3  -9 8156.51 488.691   2
  -3   3  -9 8918.94 588.171   1
  -3  -3  -9 8019.27 412.555   3
   3   3   9 8391.42 574.815   2
   3   3  10 3145.08 372.353   2
  -3  -3 -10 3000.83 308.131   2
  -3  -3 -10 2785.26 240.804   3
  -3   3 -10 2606.76 335.529   1
  -3  -3 -11 6399.31 339.933   3
   3   3  11 6403.44 526.341   2
  -3   3 -11 6437.58 535.758   1
  -3  -3 -11 6305.77 424.737   2
  -3  -3 -12 1530.85 218.117   2
  -3   3 -12 977.308 222.202   1
   3   3  12 1708.98 302.914   2
  -3   3 -13 17574.7 926.114   1
   3   3  13 16501.6 874.119   2
   3   3  14 10709.2 725.959   2
  -3   3 -14 8539.12 686.062   1
  -3  -3 -15 10445.6 746.038   1
   3   3  15 10180.4 705.471   2
  -3   3 -15 9299.66 743.145   1
  -3   3 -16 428.184 248.929   1
  -3  -3 -16 473.438 269.997   1
  -3   3 -17 6154.58 657.125   1
  -3   4  19 21894.3 1266.27   2
  -3   4  18 6309.69 700.832   2
  -3   4  17 580.236 273.140   2
  -3   4  16 27.6964 248.299   2
  -3  -4  16 17.2682 134.964   2
  -3   4  15 3577.05 521.611   2
  -3  -4  15 4353.75 419.710   2
   3   4 -15 4378.85 378.508   1
  -3   4  14 44227.0 1598.07   2
  -3  -4  14 45092.1 1284.91   2
   3   4 -14 44084.8 1091.73   1
  -3   4  13 24.5146 207.190   2
  -3  -4  13 24.0111 133.640   2
   3   4 -13-28.0566 114.942   1
  -3   4  12 51745.8 1681.65   2
   3   4 -12 50120.7 1030.99   1
  -3   4  11 7850.00 634.168   2
   3   4 -11 7479.86 380.117   1
  -3  -4  11 7504.32 495.529   2
  -3   4  10 2488.38 343.811   2
   3   4 -10 2451.40 209.127   1
  -3   4  10 2609.54 311.636   3
   3   4  -9 249.909 80.8505   1
  -3   4   9 247.329 144.750   2
  -3   4   9 267.061 127.794   3
   3   4  -8 4669.99 238.081   1
  -3   4   8 4654.40 446.436   2
   3  -4  -8 4626.19 387.239   2
   3  -4  -8 4436.18 442.235   1
  -3   4   8 4431.20 393.644   3
  -3   4   7 16761.1 733.856   3
   3  -4  -7 16982.2 810.537   1
  -3   4   7 16876.7 815.498   2
   3   4  -7 16519.2 402.415   1
  -3   4   6 72895.8 1471.51   3
  -3   4   6 72135.8 1584.92   2
   3   4  -6 71575.4 722.494   1
   3  -4  -6 70151.9 1498.53   1
  -3   4   5 150663. 2041.48   3
  -3   4   5 155337. 2217.29   2
  -3   4   4 6595.35 425.991   3
  -3   4   4 6954.87 461.489   2
  -3   4   3 168527. 2009.58   3
  -3   4   3 164068. 2185.21   1
  -3   4   2 3980.28 306.571   2
   3  -4  -2 4020.71 276.754   2
  -3   4   2 4176.74 308.537   3
  -3  -4   2 3805.75 164.939   1
  -3   4   2 3171.94 302.298   1
  -3   4   1 46437.3 1145.81   1
  -3   4   1 48161.4 965.232   2
   3  -4  -1 45954.5 879.434   2
  -3   4   1 48171.1 1000.93   3
  -3   4   0 1305.16 167.359   3
  -3   4   0 1217.01 150.992   2
  -3   4   0 1160.42 189.805   1
  -3   4  -1 993.459 140.980   3
  -3   4  -1 959.261 121.778   2
   3  -4   1 987.056 115.608   2
  -3   4  -1 1114.36 200.326   1
  -3   4  -2 172517. 2214.02   1
   3  -4   2 168693. 1327.15   2
  -3   4  -2 167333. 1711.78   3
  -3   4  -3 44229.2 664.754   2
  -3   4  -3 44208.0 1140.43   1
   3  -4   3 43806.0 584.528   2
  -3   4  -3 42660.7 840.090   3
  -3   4  -4 206708. 2509.11   1
  -3   4  -4 199688. 1101.67   2
  -3  -4  -4 208055. 2530.32   2
  -3  -4  -5 405.382 122.745   2
  -3   4  -5 1037.77 216.753   1
   3  -4   6 1882.43 223.173   1
  -3  -4  -6 1679.64 249.757   2
  -3   4  -6 2058.51 281.678   1
  -3  -4  -7 8309.66 526.352   2
  -3   4  -7 8246.03 547.768   1
   3  -4   7 8527.99 470.040   1
   3   4   7 8367.95 575.274   2
  -3  -4  -8 12228.5 635.601   2
  -3   4  -8 13651.3 722.455   1
   3   4   8 13443.8 742.558   2
  -3  -4  -8 13182.3 618.828   3
  -3   4  -9 44143.2 1338.03   1
  -3  -4  -9 42707.1 1076.22   3
  -3  -4  -9 44121.2 1200.07   2
   3   4   9 43374.1 1376.78   2
  -3  -4 -10 56369.6 1334.60   2
  -3   4 -10 59236.8 1591.65   1
  -3  -4 -10 57709.3 1208.22   3
   3   4  10 55712.2 1575.05   2
  -3   4 -11 39150.3 1339.69   1
  -3  -4 -11 42323.2 1004.99   3
   3   4  11 39947.6 1364.56   2
  -3   4 -12 14577.3 841.241   1
  -3  -4 -12 14756.6 570.089   3
   3   4  12 14408.3 837.757   2
  -3   4 -13 4905.80 515.131   1
   3   4  13 4552.09 508.772   2
  -3   4 -14 7777.40 660.992   1
   3   4  14 7777.36 659.468   2
  -3   4 -15 1719.66 347.597   1
   3   4  15 1647.44 316.402   2
  -3   4 -16 2207.15 390.228   1
  -3   4 -17 8747.39 772.110   1
  -3   5  18 1759.04 438.995   2
  -3   5  17 203.133 229.736   2
  -3   5  16 1262.21 360.484   2
  -3   5  15 5744.92 659.929   2
  -3  -5  15 5752.15 473.001   2
  -3   5  14 9828.65 829.501   2
  -3  -5  14 9057.23 574.792   2
   3   5 -14 8637.80 497.091   1
   3   5 -13 4807.33 351.407   1
  -3  -5  13 4416.43 408.709   2
  -3   5  13 4011.40 524.410   2
  -3  -5  12 30.8356 124.781   2
   3   5 -12 168.780 98.3627   1
  -3   5  12-46.4298 243.223   2
   3   5 -11 5326.62 335.007   1
  -3   5  11 4269.52 501.628   2
  -3   5  10 38416.5 1429.79   2
   3   5 -10 38915.0 842.951   1
  -3   5   9 5553.43 537.652   2
   3   5  -9 5430.94 294.138   1
  -3   5   8 4706.84 475.580   2
  -3   5   8 4943.80 444.747   3
   3   5  -8 4660.32 253.776   1
  -3   5   7 15709.6 814.167   2
   3   5  -7 14166.5 385.524   1
  -3   5   7 14454.9 733.701   3
   3  -5  -7 15315.9 787.741   1
   3  -5  -6 66.4880 106.195   1
   3   5  -6 123.041 42.1129   1
  -3   5   6 107.569 127.497   3
  -3   5   5-24.5444 116.805   2
  -3   5   5 30.6600 103.327   3
  -3  -5   4 70332.4 563.741   1
  -3   5   4 72574.0 1487.07   3
  -3   5   4 70314.3 1507.27   2
  -3   5   3 9740.93 535.509   2
  -3   5   3 8896.29 558.524   1
  -3  -5   3 9949.32 278.732   1
  -3   5   3 10195.2 538.641   3
  -3   5   2 116.201 85.2785   1
  -3   5   2 43.2951 84.2967   3
  -3  -5   2 62.8565 45.0820   1
  -3   5   2-33.8450 97.7685   2
   3  -5  -2 20.1205 66.6976   2
  -3   5   1 260.644 135.903   1
   3  -5  -1 143.999 71.6774   2
  -3  -5   1 128.886 57.8725   1
  -3   5   1 263.139 99.2347   3
  -3   5   0 51621.4 1039.97   2
   3  -5   0 51513.5 938.609   2
  -3   5   0 53725.8 1156.84   3
  -3   5   0 52636.7 1325.09   1
  -3   5  -1 3113.71 327.319   1
   3  -5   1 3243.26 221.446   2
  -3   5  -1 3553.52 267.697   2
  -3   5  -1 3010.54 270.184   3
  -3   5  -2 28792.9 700.602   2
  -3   5  -2 29653.0 993.461   1
   3  -5   2 27518.0 586.274   2
  -3   5  -2 28007.7 788.697   3
  -3   5  -3 26310.2 946.573   1
   3  -5   3 27485.2 527.504   2
  -3   5  -3 27456.3 616.724   2
   3  -5   4 46576.5 1103.46   1
  -3   5  -4 43863.7 1243.63   1
   3  -5   4 46580.8 602.570   2
  -3  -5  -4 44399.0 1242.05   2
  -3   5  -5 1452.64 252.552   1
  -3  -5  -5 1247.11 213.979   2
   3  -5   5 1492.21 218.704   1
   3  -5   6 112419. 1758.23   1
  -3  -5  -6 115541. 2095.18   2
   3  -5   7 2600.11 267.772   1
   3   5   7 2541.21 346.709   2
  -3   5  -7 2336.89 323.573   1
  -3  -5  -7 2283.92 319.466   2
  -3  -5  -8 13624.8 714.094   2
   3   5   8 13725.0 794.331   2
  -3  -5  -8 14386.3 694.411   3
  -3   5  -8 13674.1 760.611   1
  -3   5  -9 172.262 150.943   1
   3   5   9 668.469 250.864   2
  -3  -5  -9 421.197 147.769   3
  -3   5 -10 27411.0 1119.73   1
  -3  -5 -10 25917.9 903.768   3
   3   5  10 27111.3 1184.74   2
  -3   5 -11 777.083 221.014   1
   3   5  11 1020.49 296.145   2
  -3  -5 -11 732.269 176.164   3
  -3   5 -12 7430.11 623.556   1
  -3  -5 -12 7809.04 478.084   3
   3   5  12 6704.92 630.790   2
  -3   5 -13 8415.53 678.326   1
   3   5  13 9808.33 756.531   2
  -3   5 -14-4.45857 222.277   1
   3   5  14 153.226 216.979   2
  -3   5 -15 359.838 201.178   1
   3   5  15 755.692 262.681   2
  -3   5 -16 16.4433 183.379   1
  -3   5 -17 142.715 183.666   1
  -3   6  17 475.515 270.176   2
  -3   6  16 165.924 213.676   2
  -3   6  15 5159.03 673.778   2
  -3  -6  15 4484.86 407.918   2
  -3   6  14 208.670 226.763   2
  -3  -6  14 368.534 146.383   2
  -3   6  13-33.1527 211.841   2
   3   6 -13 84.3086 100.154   1
  -3  -6  13-246.360 192.932   2
  -3   6  12 23268.9 1234.68   2
   3   6 -12 24348.8 777.283   1
   3   6 -11 22520.0 714.607   1
  -3   6  11 18301.4 1062.53   2
  -3   6  10 39044.9 1526.43   2
   3   6 -10 60663.5 1102.91   1
   3   6  -9 622.196 116.885   1
  -3   6   9 500.716 216.626   2
  -3   6   8 4307.82 479.636   2
   3   6  -8 4757.36 266.137   1
  -3   6   7 252.041 148.178   2
   3   6  -7 571.985 93.5712   1
  -3   6   6 33316.2 1161.38   2
  -3   6   6 36274.6 1191.70   3
   3   6  -6 32891.5 594.355   1
   3  -6  -6 37196.5 1245.25   1
  -3  -6   5 43644.2 538.348   1
  -3   6   5 44861.8 1298.40   3
  -3   6   5 42194.8 1266.60   2
  -3  -6   4 73905.0 784.545   1
   3  -6  -4 77093.2 1513.30   2
  -3   6   4 76408.7 1651.48   3
  -3   6   3 15908.1 738.418   2
   3  -6  -3 16931.5 675.819   2
  -3  -6   3 17452.0 444.261   1
  -3   6   3 17740.2 776.573   3
  -3   6   3 15851.3 800.742   1
  -3  -6   2 2450.48 189.089   1
  -3   6   2 2715.11 305.805   2
   3  -6  -2 2970.81 276.262   2
  -3   6   2 2693.48 302.139   3
  -3   6   2 2118.19 288.394   1
  -3   6   1 1548.21 275.969   1
  -3   6   1 719.312 173.855   2
   3  -6  -1 963.189 160.517   2
  -3   6   1 1533.13 240.395   3
  -3  -6   1 1284.04 156.770   1
  -3   6   0 71893.5 1378.26   2
  -3   6   0 73646.2 1475.42   3
   3  -6   0 69737.7 1173.95   2
   3  -6   0 70874.9 1341.07   3
  -3   6   0 71562.3 1662.70   1
  -3   6  -1 19258.5 681.314   2
   3  -6   1 18444.0 573.404   2
   3  -6   1 18497.1 668.781   3
  -3   6  -1 18210.6 842.088   1
  -3   6  -2 3794.75 388.518   1
   3  -6   2 3392.79 237.703   2
  -3   6  -2 3217.30 267.795   2
   3  -6   2 3755.15 299.801   3
  -3   6  -3 7203.38 531.096   1
   3  -6   3 7771.47 328.529   2
   3  -6   3 7097.29 395.621   3
  -3   6  -3 7802.79 386.927   2
   3  -6   3 7565.37 470.954   1
   3  -6   4 28031.2 913.943   1
  -3   6  -4 26696.0 1019.31   1
   3  -6   4 25599.2 527.395   2
  -3  -6  -4 29383.7 1080.37   2
   3  -6   4 25549.9 710.475   3
   3  -6   5 25684.6 445.636   2
  -3   6  -5 26326.3 1032.03   1
   3  -6   5 26880.5 891.831   1
   3  -6   5 28072.8 711.046   3
  -3  -6  -5 26657.6 1052.87   2
  -3   6  -6 46222.7 1385.88   1
   3  -6   6 45178.5 1143.08   1
  -3   6  -7 2635.74 355.469   1
  -3  -6  -8 70267.7 1663.17   3
  -3   6  -8 73394.8 1788.35   1
   3   6   8 73757.9 1955.12   2
  -3  -6  -9 15632.3 781.738   3
  -3   6  -9 15002.8 832.666   1
   3   6   9 15593.8 922.035   2
  -3  -6 -10 74238.0 1646.92   3
  -3   6 -10 74786.4 1884.71   1
   3   6  10 74618.1 2027.15   2
   3   6  11 8497.22 722.474   2
  -3   6 -11 8700.35 670.130   1
  -3  -6 -11 8773.46 562.651   3
  -3  -6 -12 19100.7 808.451   3
   3   6  12 18763.1 1065.96   2
  -3   6 -12 20276.8 1031.27   1
  -3   6 -13 563.505 221.075   1
  -3  -6 -13 500.407 175.907   3
   3   6  13 583.049 241.696   2
   3   6  14 581.486 271.323   2
  -3   6 -14 557.681 266.140   1
  -3   6 -15 6.00695 207.469   1
   3   6  15 114.913 215.147   2
  -3   6 -16 8455.90 749.173   1
  -3   6 -17 2689.87 458.955   1
  -3   7  16 20189.7 1339.52   2
  -3   7  15 2749.14 537.642   2
  -3   7  14 171.165 233.437   2
  -3  -7  14 10.0912 143.511   2
  -3   7  13 56.0785 214.980   2
  -3  -7  13 95.5063 123.258   2
  -3   7  12 370.600 263.288   2
   3   7 -12 42.4660 97.5887   1
  -3   7  11-26.4802 292.844   2
   3   7 -11 48.0152 108.141   1
  -3   7  10 4599.87 567.603   2
   3   7 -10 7188.37 392.212   1
  -3   7   9 11456.3 852.162   2
   3   7  -9 12053.2 465.243   1
  -3   7   8 21763.4 1116.06   2
   3   7  -8 17813.6 538.587   1
  -3   7   7 5552.08 564.740   2
   3   7  -7 5516.23 288.282   1
  -3   7   6 14213.5 837.088   2
  -3  -7   6 13461.1 347.160   1
   3   7  -6 13674.4 451.775   1
  -3   7   5 4413.73 449.427   2
  -3  -7   5 4418.60 213.008   1
  -3   7   4 26116.0 1055.59   2
   3  -7  -4 28009.4 943.811   2
  -3  -7   4 27510.0 585.484   1
  -3   7   3 27963.9 1044.52   2
   3  -7  -3 29234.0 931.609   2
  -3  -7   3 28438.2 658.046   1
  -3   7   3 28195.3 1055.02   3
  -3   7   2 29887.9 1046.03   2
   3  -7  -2 31293.1 933.249   2
  -3   7   2 30891.4 1176.72   1
  -3  -7   2 32427.6 1121.12   2
  -3  -7   2 30516.2 746.859   1
  -3   7   1 3628.23 363.116   2
   3  -7  -1 3468.72 303.721   2
  -3   7   1 3575.79 399.914   1
  -3  -7   1 3247.86 386.066   2
  -3  -7   1 3759.20 291.139   1
   3  -7  -1 3801.99 356.670   3
   3  -7   0 49311.1 1068.28   2
  -3   7   0 49688.2 1464.67   1
   3  -7   0 46908.2 1238.31   1
   3  -7   0 48724.0 1208.86   3
  -3  -7   0 51259.0 1160.11   1
  -3   7   0 49577.8 1264.12   2
  -3   7  -1 10025.1 664.599   1
  -3   7  -1 9547.20 532.613   2
   3  -7   1 9645.27 453.321   2
   3  -7   1 9868.89 533.941   3
   3  -7   1 9318.59 549.884   1
  -3   7  -2 873.699 161.680   2
   3  -7   2 704.513 171.037   1
  -3   7  -2 884.869 220.002   1
   3  -7   2 965.435 141.364   2
   3  -7   2 1073.27 194.839   3
  -3   7  -3 17981.0 881.695   1
   3  -7   3 17467.5 540.315   2
   3  -7   3 17288.6 670.069   3
  -3   7  -3 18030.2 646.762   2
   3  -7   3 18211.9 766.753   1
   3  -7   4 25847.6 903.855   1
  -3   7  -4 24158.3 1030.46   1
   3  -7   4 25543.9 608.117   2
   3  -7   4 23444.8 752.007   3
   3  -7   5 69711.6 1245.41   3
  -3   7  -5 71873.3 1774.25   1
   3  -7   5 71708.5 922.660   2
  -3   7  -6 88706.7 2003.07   1
   3  -7   6 85783.9 1327.47   3
  -3   7  -7 19357.7 960.893   1
  -3   7  -8 26580.4 1133.10   1
  -3  -7  -8 26453.6 1091.63   3
  -3   7  -9-315.738 230.029   1
  -3  -7  -9-256.652 242.169   3
   3   7   9-78.5918 240.599   2
  -3   7 -10-95.5652 212.331   1
   3   7  10-98.2662 236.445   2
  -3  -7 -10-175.239 194.845   3
  -3   7 -11 901.091 263.055   1
   3   7  11 953.908 297.888   2
  -3  -7 -11 992.982 228.005   3
  -3   7 -12 49558.3 1646.82   1
  -3  -7 -12 44295.5 1339.15   3
   3   7  12 46478.3 1748.82   2
  -3   7 -13 319.957 205.694   1
  -3  -7 -13 356.979 198.594   3
   3   7  13 443.710 266.354   2
   3   7  14 15309.5 1059.29   2
  -3   7 -14 13652.8 928.337   1
  -3   7 -15 383.975 217.854   1
  -3   7 -16 2228.69 407.809   1
  -3   8  15 137.885 297.740   2
  -3   8  14 10674.6 976.230   2
  -3   8  13 238.990 323.014   2
  -3   8  12 34948.3 1649.94   2
  -3   8  11-145.087 283.376   2
   3   8 -11 216.329 127.988   1
  -3   8  10 38943.6 1637.54   2
   3   8 -10 37284.9 901.882   1
  -3   8   9 4673.99 571.710   2
   3   8  -9 4613.18 306.719   1
  -3   8   8 23820.0 1227.25   2
   3   8  -8 23075.5 640.755   1
  -3   8   7 105380. 2473.65   2
  -3  -8   7 109710. 1098.53   1
   3   8  -7 105085. 1376.89   1
  -3   8   6 490.330 283.586   2
  -3  -8   6 71.9201 61.6055   1
  -3  -8   5 12893.6 423.253   1
   3  -8  -5 14348.4 774.120   3
  -3   8   5 13646.1 845.348   2
  -3   8   4 2664.63 385.664   2
  -3  -8   4 2988.27 227.939   1
   3  -8  -4 3100.69 384.565   3
  -3   8   3 8653.14 632.530   2
  -3  -8   3 8474.52 412.232   1
  -3  -8   3 9052.44 622.266   2
   3  -8  -3 8573.53 578.583   3
  -3   8   2 15757.0 821.963   2
  -3  -8   2 14587.5 574.068   1
   3  -8  -2 16039.9 696.991   2
   3  -8  -2 15450.2 758.180   3
  -3   8   2 14671.6 869.817   1
  -3   8   1 364.330 136.861   2
  -3  -8   1 291.872 114.234   1
   3  -8  -1 531.421 148.275   2
   3  -8  -1 535.317 195.272   3
  -3   8   1 439.701 185.208   1
   3  -8   0 46788.4 1129.30   2
  -3   8   0 45963.5 1294.64   2
   3  -8   0 43028.9 1213.53   3
  -3  -8   0 45549.0 1156.34   1
  -3   8   0 43343.0 1430.16   1
  -3   8  -1 2028.16 341.715   1
   3  -8   1 2397.21 257.074   2
   3  -8   1 2047.88 287.813   3
  -3  -8  -1 2205.07 278.260   1
  -3   8  -1 2405.13 293.732   2
  -3   8  -2 11852.3 765.594   1
   3  -8   2 11811.7 525.967   2
  -3   8  -2 12231.2 613.767   2
   3  -8   2 11270.9 606.157   3
   3  -8   3 2682.44 244.397   2
   3  -8   3 3059.93 315.572   3
  -3   8  -3 3287.40 308.869   2
  -3   8  -4 25928.8 1102.85   1
   3  -8   4 27621.4 699.147   2
   3  -8   4 26754.6 880.421   3
   3  -8   5 739.659 118.290   2
  -3   8  -5 440.897 169.575   1
   3  -8   5 577.678 157.415   3
   3  -8   6 30970.7 881.489   3
  -3   8  -6 31229.7 1241.82   1
   3  -8   6 31428.1 627.708   2
   3  -8   7 2094.89 229.540   3
   3  -8   7 2178.26 132.210   2
  -3   8  -8 33274.1 1318.99   1
  -3  -8  -8 33774.9 1297.65   3
  -3   8  -9 965.483 262.130   1
  -3  -8  -9 621.077 187.258   3
  -3  -8 -10 9727.95 682.084   3
  -3   8 -10 9253.15 730.621   1
  -3   8 -11 5780.37 596.544   1
  -3  -8 -11 5030.37 508.189   3
   3   8  11 4881.44 595.062   2
  -3   8 -12 5093.87 569.916   1
  -3  -8 -12 4903.14 498.751   3
  -3  -8 -13 8884.94 651.671   3
  -3   8 -13 9484.54 783.626   1
  -3   8 -14 5734.81 618.411   1
  -3   8 -15 6909.42 689.420   1
  -3   8 -16 7081.72 705.577   1
  -3   9  14 8414.47 912.011   2
  -3   9  13 12.6657 329.696   2
  -3   9  12 488.689 279.490   2
  -3   9  11-10.0065 289.256   2
  -3   9  10 2688.37 502.752   2
   3   9  -9 667.960 122.385   1
  -3   9   9 1331.39 355.893   2
  -3   9   8 19426.3 1159.82   2
   3   9  -8 17896.8 617.968   1
  -3   9   7 17199.5 1075.39   2
  -3  -9   7 16441.8 461.869   1
  -3   9   6 5570.37 606.729   2
  -3  -9   6 5738.50 292.726   1
  -3   9   5 386.182 242.505   2
  -3  -9   5 98.8189 74.0914   1
   3  -9  -5 187.440 189.083   3
  -3   9   4 506.941 275.527   2
  -3  -9   4 479.941 126.080   1
   3  -9  -4 764.045 265.805   3
   3  -9  -3 83391.1 1875.05   3
  -3  -9   3 87479.4 1445.69   1
  -3   9   3 81210.5 2032.42   2
  -3  -9   2 96594.4 1600.77   1
  -3   9   2 96329.8 2317.75   1
   3  -9  -2 93407.9 1945.92   3
  -3   9   2 93137.4 2114.48   2
  -3  -9   1 2476.45 287.137   1
  -3   9   1 2380.72 346.236   2
   3  -9  -1 2768.61 308.073   2
   3  -9  -1 3144.75 384.624   3
  -3   9   1 2657.99 410.694   1
  -3   9   0-46.4197 215.358   2
  -3   9   0 294.659 205.752   1
  -3  -9   0 155.705 125.836   1
   3  -9   0 361.227 148.227   2
   3  -9   0 93.1751 130.169   3
   3  -9   1 24131.2 951.252   3
   3  -9   1 25464.7 844.774   2
  -3   9  -1 23975.1 972.226   2
  -3  -9  -1 23250.0 902.736   1
  -3   9  -1 23876.6 1131.63   1
  -3   9  -2 25.2549 151.031   1
   3  -9   2 36.9566 101.912   2
  -3  -9  -2-115.288 161.608   1
   3  -9   2 209.137 140.020   3
  -3   9  -2 60.2853 169.217   2
   3  -9   3 6671.41 493.969   3
   3  -9   3 7240.28 423.116   2
  -3   9  -3 6449.19 604.188   1
  -3   9  -3 7048.59 474.849   2
   3  -9   4 11462.9 499.277   2
   3  -9   4 12651.5 649.315   3
  -3   9  -4 12188.3 803.623   1
  -3   9  -5 88060.5 2156.76   1
   3  -9   5 91318.3 1296.18   2
  -3   9  -6 3683.58 470.362   1
   3  -9   6 3845.35 246.835   2
   3  -9   6 3311.62 320.156   3
  -3   9  -7 10711.7 781.397   1
   3  -9   7 9544.73 338.026   2
   3  -9   7 10936.0 552.503   3
  -3  -9  -7 9189.79 737.985   3
   3  -9   8 35256.4 949.304   3
  -3   9  -8 32894.5 1358.05   1
  -3  -9  -8 32937.9 1350.99   3
  -3   9  -9 21274.6 1110.22   1
  -3  -9  -9 21641.8 1092.83   3
  -3  -9 -10 2922.57 430.487   3
  -3   9 -10 3446.65 461.745   1
  -3  -9 -11 2953.27 427.636   3
  -3   9 -11 3291.56 456.514   1
  -3   9 -12 6380.30 655.351   1
  -3  -9 -12 5490.89 567.532   3
  -3  -9 -13 5975.39 557.422   3
  -3   9 -13 6405.86 683.220   1
  -3   9 -14 27436.8 1370.43   1
  -3   9 -15 552.384 298.225   1
  -3  10  13 117.780 345.149   2
  -3  10  12 24118.6 1494.14   2
  -3  10  11 3781.07 632.527   2
  -3  10  10 5143.20 676.019   2
  -3  10   9 332.580 241.817   2
  -3  10   8 3539.88 535.258   2
  -3  10   7 14785.1 1016.68   2
  -3  10   6 343.378 264.599   2
  -3 -10   6 170.472 72.2259   1
   3 -10  -6 229.003 234.484   3
  -3 -10   5 71013.9 1214.92   1
   3 -10  -5 68774.6 1827.32   3
  -3  10   5 66930.6 2044.84   2
  -3  10   4 10747.0 808.523   2
   3 -10  -4 10886.2 728.788   3
  -3 -10   4 10962.5 513.797   1
  -3 -10   3 48613.1 1151.92   1
   3 -10  -3 47105.9 1470.12   3
  -3  10   3 44456.6 1563.42   2
  -3  10   2-69.0976 234.004   2
  -3 -10   2 142.415 119.947   1
   3 -10  -2 279.511 245.511   3
  -3 -10   1 8164.54 519.730   1
  -3  10   1 7350.75 684.552   1
   3 -10  -1 7730.01 601.093   3
  -3  10   1 8361.44 651.888   2
   3 -10   0 5923.56 527.731   3
  -3  10   0 5412.10 580.546   1
  -3  10   0 5579.02 537.408   2
  -3 -10   0 6222.06 479.407   1
   3 -10   1 4228.26 362.895   2
   3 -10   1 3490.84 416.310   3
  -3  10  -1 3203.70 445.864   1
  -3  10  -1 3874.72 426.898   2
  -3 -10  -1 3626.37 379.250   1
  -3  10  -2 60818.6 1852.09   1
   3 -10   2 62158.0 1315.45   2
   3 -10   2 61114.7 1554.66   3
  -3  10  -2 63417.6 1584.94   2
  -3  10  -3 1684.85 365.485   1
   3 -10   3 1457.17 226.908   2
   3 -10   3 1853.93 300.804   3
  -3  10  -4 41555.6 1551.84   1
   3 -10   4 39866.8 1221.82   3
   3 -10   4 40273.3 971.612   2
  -3  10  -5 12169.4 856.064   1
   3 -10   5 12574.6 673.691   3
   3 -10   5 13597.7 532.587   2
   3 -10   6-38.6776 149.891   3
  -3 -10  -6-360.061 310.228   3
  -3  10  -6-41.3739 222.035   1
  -3  10  -7 16394.0 980.940   1
  -3 -10  -7 15203.7 972.390   3
   3 -10   7 15984.0 715.868   3
  -3  10  -8 338.249 223.935   1
  -3 -10  -8 593.552 241.463   3
   3 -10   8 750.638 200.130   3
  -3  10  -9 11076.3 838.132   1
  -3 -10  -9 12185.0 881.005   3
  -3 -10 -10 2464.46 423.101   3
  -3  10 -10 2694.80 449.408   1
  -3  10 -11 4819.69 571.390   1
  -3 -10 -11 4893.13 560.595   3
  -3 -10 -12 2183.39 384.266   3
  -3  10 -12 2683.16 469.499   1
  -3 -10 -13 496.294 248.167   3
  -3  10 -13 766.672 289.285   1
  -3  10 -14 431.835 183.264   1
  -3  11  12 178.233 333.403   2
  -3  11  11 1945.61 490.560   2
  -3  11  10 24605.3 1486.94   2
  -3  11   9 6894.75 783.635   2
  -3  11   8 9229.34 873.728   2
  -3  11   7 26776.1 1423.62   2
   3 -11  -6 4660.04 526.500   3
  -3  11   6 4454.51 588.054   2
  -3  11   5 77.1734 230.501   2
   3 -11  -5 471.839 245.473   3
  -3 -11   4 2186.94 246.826   1
   3 -11  -4 1824.17 360.476   3
  -3 -11   3 60206.6 1310.42   1
   3 -11  -3 57369.6 1705.30   3
  -3  11   3 55655.6 1847.87   2
  -3 -11   2 21647.6 824.733   1
   3 -11  -2 20427.3 1020.56   3
  -3  11   2 19988.0 1087.27   2
  -3  11   1 2920.60 437.993   2
  -3 -11   1 2614.01 307.536   1
   3 -11  -1 2783.02 412.244   3
   3 -11   0 19910.8 976.700   3
  -3  11   0 19774.1 1136.51   1
  -3  11   0 20230.2 1027.60   2
  -3  11  -1 62.7413 171.095   1
   3 -11   1 195.242 179.341   3
  -3  11  -1-93.7373 236.547   2
   3 -11   2 3910.85 448.437   3
  -3  11  -2 4101.54 510.494   1
   3 -11   3 6993.47 436.591   2
  -3  11  -3 6217.90 643.282   1
   3 -11   3 6585.17 539.732   3
  -3  11  -4 290.809 178.674   1
   3 -11   4 29.2374 106.683   2
   3 -11   4 148.843 155.771   3
   3 -11   5 4087.09 417.409   3
  -3  11  -5 4748.96 553.681   1
  -3  11  -6 12098.0 880.849   1
   3 -11   6 11708.9 682.554   3
  -3 -11  -6 11077.9 869.219   3
  -3 -11  -7 106.784 242.196   3
  -3  11  -7 310.602 214.061   1
   3 -11   7 672.381 207.734   3
  -3  11  -8 7775.00 721.580   1
  -3 -11  -8 7219.01 706.307   3
   3 -11   8 8138.08 544.372   3
  -3  11  -9 24201.8 1286.35   1
  -3 -11  -9 23303.6 1249.26   3
  -3  11 -10 754.732 278.668   1
  -3 -11 -10 517.664 282.997   3
  -3  11 -11 415.084 233.988   1
  -3 -11 -11-223.177 289.406   3
  -3  11 -12 803.289 296.050   1
  -3 -11 -12 1188.61 312.565   3
  -3  11 -13 8723.32 787.000   1
  -3 -11 -13 9104.77 735.368   3
  -3  12  10 5698.12 786.279   2
  -3  12   9 10616.7 1004.57   2
  -3  12   8 3263.85 572.552   2
  -3  12   7 4282.42 598.421   2
  -3  12   6 122.227 243.752   2
   3 -12  -6 207.132 225.882   3
  -3  12   5 24919.7 1357.92   2
   3 -12  -5 24526.0 1191.77   3
  -3  12   4 2238.35 456.171   2
   3 -12  -4 1762.90 365.910   3
   3 -12  -3 30832.9 1320.62   3
  -3  12   3 31304.2 1431.70   2
   3 -12  -2-23.3469 214.935   3
  -3  12   2 182.374 177.434   2
   3 -12  -1 602.990 219.563   3
  -3  12   1 440.115 216.774   2
  -3  12   0 814.102 327.532   1
   3 -12   0 391.668 229.195   3
  -3  12   0 496.371 204.666   2
   3 -12   1 24634.8 1121.68   3
  -3  12  -1 25438.6 1320.04   1
  -3  12  -1 23997.1 1100.82   2
   3 -12   2 9883.37 715.457   3
  -3  12  -2 9395.09 803.111   1
   3 -12   3 15558.3 877.942   3
  -3  12  -3 14778.4 985.172   1
   3 -12   4 3903.12 449.465   3
  -3  12  -4 3505.53 508.232   1
  -3 -12  -5 10479.8 888.861   3
   3 -12   5 10964.3 714.455   3
  -3  12  -5 11186.2 869.762   1
  -3  12  -6 3833.23 524.043   1
   3 -12   6 4701.42 466.874   3
  -3 -12  -6 4939.99 627.706   3
  -3  12  -7 1695.26 334.369   1
  -3 -12  -7 1382.65 338.397   3
   3 -12   7 1882.85 306.717   3
  -3  12  -8 606.187 259.250   1
  -3 -12  -8 862.885 292.155   3
   3 -12   8 944.024 225.214   3
  -3  12  -9 20976.9 1250.02   1
  -3 -12  -9 20982.6 1241.03   3
  -3  12 -10 4270.06 575.250   1
  -3 -12 -10 4001.77 563.055   3
  -3  12 -11 7905.13 777.116   1
  -3 -12 -11 7670.83 725.081   3
  -3 -12 -12 498.177 275.711   3
  -3  12 -12 21.0591 201.870   1
  -3  13   8 1393.64 444.822   2
  -3  13   7 352.991 263.079   2
  -3  13   6 9150.89 892.023   2
   3 -13  -6 8764.35 821.071   3
  -3  13   5 314.917 226.821   2
   3 -13  -5 743.446 306.145   3
   3 -13  -4 251.907 230.359   3
  -3  13   4 156.533 212.666   2
   3 -13  -3 345.542 219.885   3
  -3  13   3 347.525 235.899   2
   3 -13  -2 4798.51 545.628   3
  -3  13   2 4971.94 591.029   2
  -3  13   1 8498.02 750.961   2
   3 -13  -1 9134.02 748.165   3
   3 -13   0 3976.97 506.581   3
  -3  13   0 4035.95 519.048   2
   3 -13   1 7358.60 662.323   3
  -3  13  -1 8340.23 813.546   1
  -3  13  -2 444.625 286.821   1
   3 -13   2 267.743 215.666   3
   3 -13   3 646.822 215.164   3
  -3  13  -3 1128.64 322.130   1
   3 -13   4 16393.4 936.855   3
  -3 -13  -4 16685.7 1155.02   3
  -3  13  -4 15249.7 1029.49   1
  -3 -13  -5 14581.9 1094.94   3
   3 -13   5 14316.0 859.632   3
  -3  13  -5 15930.2 1093.40   1
  -3 -13  -6 8664.08 847.814   3
   3 -13   6 7085.99 593.027   3
  -3  13  -6 6634.80 722.757   1
  -3  13  -7 3249.13 544.462   1
   3 -13   7 3721.52 434.278   3
  -3 -13  -7 2524.84 466.563   3
  -3  13  -8-58.0599 232.567   1
  -3 -13  -8 57.5339 269.235   3
  -3  13  -9 150.723 189.886   1
  -3 -13  -9 6.76936 200.724   3
  -3  13 -10-217.324 241.152   1
  -3  14   6 479.957 273.644   2
   3 -14  -5 6735.20 708.710   3
  -3  14   5 6482.63 760.023   2
   3 -14  -4 912.340 331.641   3
  -3  14   4 1307.62 429.676   2
   3 -14  -3 5670.84 645.582   3
  -3  14   3 5373.79 682.546   2
   3 -14  -2 127.478 188.229   3
  -3  14   2-168.388 229.930   2
   3 -14  -1 4545.96 562.274   3
  -3  14   1 5367.33 635.513   2
   3 -14   0 4000.40 542.373   3
   3 -14   1 21228.8 1151.91   3
   3 -14   2 2336.61 420.402   3
  -3  14  -2 3116.66 559.769   1
  -3 -14  -2 1752.32 464.176   3
  -3 -14  -3 20154.7 1316.98   3
   3 -14   3 20268.0 1092.55   3
  -3  14  -3 20075.3 1266.68   1
  -3 -14  -4 331.633 263.140   3
   3 -14   4 11.0705 193.034   3
  -3  14  -4 595.482 312.959   1
  -3 -14  -5 12649.4 1051.47   3
  -3  14  -5 11089.0 947.962   1
   3 -14   5 12576.3 820.607   3
  -3  14  -6 1307.09 348.602   1
   3 -14   6 1705.00 299.989   3
  -3  14  -7 1006.02 331.279   1
  -3  14  -8 1407.00 378.625   1
  -3  14  -9 11211.8 940.254   1
  -3  15   4 148.099 240.332   2
  -3  15   3 331.927 269.981   2
  -3  15   2 13.0485 218.087   2
   3 -15  -1 11562.0 923.848   3
   3 -15   0 4773.40 596.733   3
   3 -15   1 3373.84 499.406   3
   3 -15   2-240.571 223.309   3
   3 -15   3 430.396 245.154   3
  -3  15  -4 324.887 317.519   1
   3 -15   4-634.265 311.198   3
   3 -15   5 1372.73 327.582   3
  -3  15  -5 1269.94 379.572   1
   3 -15   6 13060.7 809.324   3
  -3  15  -6 13341.9 1060.84   1
  -3  15  -7 5693.24 683.047   1
  -4   0  18 2805.00 426.867   2
  -4   0  17-31.4003 175.826   2
  -4   0  16 2302.40 392.263   2
  -4   0  15 146.788 204.414   2
  -4   0  14 1927.77 318.104   2
  -4   0  13-84.6639 203.352   2
  -4   0  12 190191. 2854.55   2
  -4   0  11-168.415 191.382   2
  -4   0  10 111639. 2019.43   2
  -4   0   9 12.2147 127.498   2
  -4   0   8 90615.6 1695.11   2
   4   0  -8 94023.0 1528.50   1
   4   0  -7 5.22485 95.8273   1
  -4   0   7 60.9172 122.239   2
  -4   0   6 213417. 2428.02   2
   4   0  -6 210716. 1964.90   1
   4   0  -5 15.1125 57.7560   1
   4   0  -4 13783.8 443.689   1
  -4   0   3 664.053 105.513   1
   4   0  -3 31.7544 56.7066   1
   4   0  -2 71755.0 941.685   1
  -4   0   2 72457.8 1044.19   1
   4   0  -1 65.8995 47.0768   1
  -4   0   1 142.994 61.5966   1
   4   0   0 10603.2 378.476   1
  -4   0   0 10148.2 414.089   1
   4   0   1 71.2540 58.0084   1
  -4   0  -1 34.0155 71.1534   1
  -4   0  -2 185311. 1892.47   1
  -4   0  -3-90.4095 123.774   1
  -4   0  -4 341230. 2823.73   1
  -4   0  -5 16.5750 109.243   1
  -4   0  -5 229.541 84.8957   2
  -4   0  -6 67042.2 1391.40   1
  -4   0  -6 65223.4 1040.50   2
  -4   0  -7-68.5966 132.007   1
  -4   0  -7-41.6835 73.0219   2
  -4   0  -8 443.314 174.979   1
  -4   0  -8 254.692 71.4711   2
  -4   0  -8 233.630 47.0910   3
  -4   0  -9-91.8917 150.638   1
  -4   0  -9-44.0684 77.3597   2
  -4   0 -10 69953.8 1696.57   1
  -4   0 -10 69908.0 1042.63   2
  -4   0 -11-11.6614 171.797   1
  -4   0 -11 8.10780 86.3250   2
  -4   0 -12 21291.4 993.843   1
  -4   0 -13 59.2126 182.631   1
  -4   0 -14 9352.98 702.401   1
  -4   0 -15 74.4033 180.131   1
  -4   0 -16 1839.57 386.718   1
  -4   1  19 84.4475 208.910   2
  -4  -1  18 3616.68 468.159   2
  -4   1  18 2687.39 427.833   2
  -4   1  17-121.914 230.661   2
  -4  -1  17 153.805 166.839   2
   4   1 -17 108.093 121.271   1
  -4   1  16 3318.91 466.933   2
  -4  -1  16 3362.75 430.476   2
  -4   1  15 1030.23 286.020   2
  -4  -1  15 992.033 248.029   2
  -4   1  14 1735.42 321.100   2
  -4  -1  14 2136.76 330.938   2
  -4   1  13 7719.94 601.917   2
  -4  -1  13 8405.16 603.711   2
  -4   1  12 79188.3 1857.27   2
  -4  -1  12 77136.5 1749.70   2
  -4   1  11 15050.1 790.639   2
  -4  -1  11 13984.0 720.495   2
  -4   1  10 11195.9 672.155   2
  -4  -1  10 10633.3 621.463   2
  -4  -1   9 47.7909 127.107   2
  -4   1   9 122.509 126.748   2
  -4  -1   8 68514.9 1466.83   2
  -4   1   8 70704.2 1554.23   2
   4  -1  -8 71521.5 1430.78   1
  -4   1   7 13917.4 667.507   2
   4   1  -7 13920.6 497.146   1
   4  -1  -7 13331.4 580.200   1
  -4   1   6 183966. 2347.25   2
   4   1  -6 182859. 1591.68   1
   4  -1  -6 185735. 2021.42   1
   4   1  -5 7628.26 294.550   1
   4  -1  -5 7970.49 411.727   1
  -4   1   5 8510.82 491.303   2
   4  -1  -4 166296. 1735.37   1
   4   1  -4 168425. 1247.87   1
  -4   1   4 169908. 2017.86   2
  -4   1   4 165702. 1807.54   1
   4  -1  -3 11011.1 436.625   1
  -4   1   3 11187.2 493.628   2
   4   1  -3 11661.5 315.632   1
  -4   1   3 10889.0 449.574   1
  -4  -1   3 10629.1 327.342   1
   4  -1  -2-51.8432 65.1764   1
  -4  -1   2 46.6580 52.0051   1
   4   1  -2 64.5954 34.6680   1
  -4   1   2 129.497 74.9743   1
   4  -1  -1 32458.0 721.846   1
   4   1  -1 32093.5 547.330   1
  -4   1   1 32026.0 795.771   1
  -4  -1   1 30639.3 612.322   1
   4   1   0 11314.7 348.953   1
   4  -1   0 10825.9 420.102   1
  -4  -1   0 10620.2 383.664   1
  -4   1   0 10646.0 465.631   1
  -4  -1  -1 63681.3 988.072   1
  -4   1  -1 63760.5 1157.21   1
  -4   1  -2 147.434 85.8530   1
  -4  -1  -2-42.8983 77.4383   1
  -4   1  -3 124068. 1713.27   1
  -4  -1  -3 121681. 1535.60   1
  -4   1  -4 365485. 3085.50   1
  -4  -1  -4 369850. 2870.45   1
  -4   1  -5 52158.4 800.689   2
  -4  -1  -5 48636.4 1100.50   1
  -4   1  -5 48602.6 1169.07   1
  -4  -1  -5 53393.4 1068.36   2
  -4   1  -6 9382.11 537.653   1
  -4  -1  -6 8457.95 495.422   1
  -4  -1  -6 8330.84 432.353   2
  -4   1  -6 9232.64 323.738   2
  -4  -1  -7 8560.84 528.926   1
  -4   1  -7 7550.61 270.700   2
  -4  -1  -7 7388.40 402.565   2
  -4   1  -7 8410.49 545.634   1
  -4  -1  -8 22260.5 876.450   1
  -4   1  -8 20880.0 438.693   2
  -4   1  -8 21900.0 901.735   1
  -4  -1  -9 268.822 97.2442   2
  -4   1  -9 247.815 63.1501   2
  -4   1  -9 51.4136 154.914   1
  -4  -1  -9 306.097 70.6861   3
  -4   1 -10 11154.6 699.474   1
  -4  -1 -10 11242.1 480.803   2
  -4   1 -10 11580.5 334.198   2
  -4  -1 -10 11903.7 701.848   1
  -4  -1 -10 11097.2 276.317   3
  -4  -1 -11 1810.80 197.142   2
  -4   1 -11 1882.99 146.202   2
  -4   1 -11 1906.35 323.138   1
  -4  -1 -11 2372.20 347.581   1
  -4  -1 -12 8757.43 646.119   1
  -4   1 -12 8440.75 644.999   1
  -4   1 -13 601.341 234.334   1
  -4  -1 -13 880.587 257.283   1
  -4  -1 -14 12162.2 805.088   1
  -4   1 -14 12307.1 825.338   1
  -4   1 -15-192.126 210.856   1
  -4  -1 -15 85.5157 228.281   1
  -4  -1 -16 11258.5 808.727   1
  -4   1 -16 10811.7 814.462   1
  -4   2  19 83.7096 190.097   2
  -4   2  18 1556.33 305.197   2
  -4   2  17 862.657 259.317   2
  -4  -2  17 1073.14 268.209   2
  -4   2  16 487.635 230.273   2
  -4  -2  16 579.275 215.441   2
   4   2 -16 878.010 198.819   1
   4   2 -15 4584.59 374.940   1
  -4   2  15 4640.87 528.910   2
  -4  -2  15 4895.84 493.945   2
  -4   2  14 5325.59 531.013   2
  -4  -2  14 5236.09 486.572   2
   4   2 -14 5999.43 395.819   1
  -4   2  13 10045.0 716.893   2
  -4  -2  13 9809.19 638.176   2
  -4   2  12 48134.8 1526.26   2
  -4  -2  12 48319.7 1347.43   2
  -4   2  11 7118.29 585.438   2
  -4  -2  11 6134.74 490.314   2
  -4   2  11 6927.53 486.252   3
  -4   2  10 30398.8 1134.30   2
  -4  -2  10 30437.5 1033.43   2
  -4   2   9 14653.0 772.551   2
  -4  -2   9 13770.7 673.866   2
   4  -2  -9 14081.1 728.911   1
  -4   2   8 2909.76 341.940   2
   4  -2  -8 2963.74 313.888   1
  -4   2   7 37808.2 1145.42   2
   4   2  -7 39245.9 719.251   1
  -4   2   6 20363.7 804.990   2
   4  -2  -6 20366.5 736.231   1
   4  -2  -5 1058.93 182.008   1
   4   2  -5 882.457 77.3667   1
  -4   2   5 1183.09 208.741   2
   4  -2  -4 74967.8 1292.79   1
  -4   2   4 77585.5 1425.41   2
  -4   2   4 71268.0 1314.89   1
   4  -2  -3 78070.7 1283.55   1
   4   2  -3 75240.5 533.507   1
  -4   2   3 76686.8 1312.43   1
  -4  -2   3 73677.3 650.363   1
  -4   2   2 15630.0 604.516   1
   4  -2  -2 15667.1 554.056   1
  -4  -2   2 16213.8 356.910   1
  -4   2   1 17291.9 645.370   1
  -4  -2   1 16913.5 402.587   1
  -4   2   1 18070.2 582.843   2
  -4   2   0 14916.5 606.265   1
  -4   2   0 13380.8 460.336   2
  -4  -2   0 14035.7 404.390   1
  -4  -2  -1 180982. 1570.74   1
  -4   2  -1 182038. 2111.52   1
  -4  -2  -2 54032.5 929.632   1
  -4   2  -2 53229.6 1169.41   1
  -4   2  -3 39971.1 1051.10   1
  -4  -2  -3 40885.8 874.054   1
  -4   2  -4 50383.5 1220.16   1
  -4  -2  -4 50753.8 1054.62   1
  -4  -2  -4 50379.2 1131.18   2
  -4  -2  -5 67008.2 1300.50   1
  -4   2  -5 67081.7 719.072   2
  -4   2  -5 65645.2 1409.37   1
  -4  -2  -5 65459.1 1314.21   2
  -4  -2  -6 1066.11 178.277   1
  -4  -2  -6 1341.16 203.647   2
  -4   2  -6 1207.82 79.2912   2
  -4   2  -6 1514.34 108.804   3
  -4   2  -6 1532.81 249.553   1
  -4  -2  -7 35523.4 975.662   2
  -4   2  -7 34211.0 1112.13   1
  -4  -2  -7 37030.2 1072.65   1
  -4  -2  -8 357.334 97.4285   2
  -4  -2  -8 112.404 155.837   1
  -4  -2  -9 14946.5 628.167   2
  -4  -2  -9 14209.8 498.631   3
  -4   2  -9 15227.5 793.086   1
  -4  -2  -9 15263.4 767.720   1
  -4  -2 -10 2343.82 316.616   1
  -4  -2 -10 2291.26 242.799   2
  -4  -2 -10 2859.38 208.115   3
  -4   2 -10 2354.82 333.670   1
  -4  -2 -11 13170.8 569.035   2
  -4  -2 -11 13241.9 756.480   1
  -4   2 -11 13679.5 809.513   1
  -4  -2 -11 12741.3 381.873   3
  -4  -2 -12 6652.34 561.883   1
  -4  -2 -12 5998.92 384.775   2
  -4   2 -12 5858.84 561.638   1
  -4  -2 -13 1653.87 301.051   1
  -4   2 -13 1443.55 288.330   1
  -4   2 -14 10360.8 766.454   1
  -4  -2 -14 10176.7 720.848   1
  -4   2 -15 4414.54 527.593   1
  -4  -2 -15 4822.05 542.321   1
  -4  -2 -16 1280.90 345.389   1
  -4   2 -16 804.445 240.390   1
  -4   3  19 3358.41 496.094   2
  -4   3  18 2108.64 428.897   2
  -4   3  17 1053.73 283.229   2
  -4  -3  17 1473.15 292.197   2
  -4   3  16 102.477 197.192   2
  -4  -3  16 490.940 213.887   2
  -4   3  15 7999.34 704.722   2
   4   3 -15 7796.15 470.205   1
  -4  -3  15 7754.62 603.694   2
   4   3 -14 911.239 160.414   1
  -4   3  14 839.355 264.773   2
  -4  -3  14 1282.46 256.261   2
  -4   3  13 36815.7 1413.98   2
   4   3 -13 35161.7 856.094   1
  -4  -3  13 34535.2 1154.09   2
  -4   3  12 8735.06 669.986   2
   4   3 -12 9431.28 423.064   1
  -4  -3  12 9044.50 611.549   2
  -4   3  11 12100.8 774.057   2
  -4  -3  11 11264.4 637.488   2
   4   3 -11 11765.5 430.664   1
   4  -3 -10 18638.6 895.968   1
  -4   3  10 18277.9 919.184   2
   4   3 -10 17599.1 483.013   1
  -4   3   9 2319.21 346.786   2
   4   3  -9 1806.87 145.818   1
  -4   3   9 2284.07 300.119   3
   4  -3  -9 2218.39 320.831   1
  -4   3   8 574.829 186.234   3
   4   3  -8 414.471 64.8352   1
  -4   3   8 236.410 173.694   2
   4  -3  -8 269.254 110.500   1
   4   3  -7 9002.40 224.776   1
   4   3  -7 9292.49 287.569   1
  -4   3   6 115949. 1997.65   2
   4  -3  -6 106681. 1823.97   1
  -4   3   5 29264.2 972.331   2
   4  -3  -5 24836.3 846.382   1
   4  -3  -4 391767. 3214.56   1
  -4   3   4 385249. 3340.49   2
  -4   3   4 384854. 3306.03   1
   4  -3  -3 32067.8 893.473   1
  -4   3   3 30220.6 901.535   1
  -4  -3   2 16338.5 304.992   1
  -4   3   2 16363.3 676.799   1
  -4  -3   1 48.1438 36.1803   1
  -4   3   1-6.99878 95.9475   1
  -4   3   1 181.660 87.5844   2
  -4   3   0-37.6081 111.287   1
  -4  -3   0 117.736 55.6703   1
  -4   3  -1 188822. 1629.38   2
  -4   3  -1 192382. 2364.27   1
  -4   3  -2 45760.0 723.739   2
  -4   3  -2 45093.7 1164.73   1
  -4   3  -2 44207.4 813.602   3
  -4   3  -3 204943. 1353.30   2
  -4   3  -3 202819. 1657.08   3
  -4  -3  -3 206774. 2407.07   2
  -4   3  -4 38625.6 486.935   2
  -4   3  -4 38987.1 693.873   3
  -4  -3  -5 995.838 208.631   2
  -4   3  -5 860.521 104.052   3
  -4  -3  -6 935.155 187.990   2
  -4   3  -6 973.347 105.379   3
  -4   3  -6 882.913 213.632   1
  -4   3  -7 24542.6 967.455   1
  -4  -3  -7 24224.1 893.772   2
  -4   3  -8 1321.42 258.135   1
  -4  -3  -8 1217.00 213.344   2
  -4  -3  -9 7243.33 465.319   2
  -4   3  -9 7964.87 587.910   1
  -4  -3  -9 7574.43 430.719   3
  -4  -3 -10 37839.3 1055.72   2
  -4   3 -10 38981.9 1340.42   1
  -4  -3 -10 37285.9 885.207   3
  -4   3 -11 753.814 247.575   1
  -4  -3 -11 683.614 166.015   2
  -4  -3 -11 455.337 120.385   3
  -4  -3 -12 40737.5 1378.76   1
  -4   3 -12 43313.6 1498.11   1
  -4  -3 -13 1855.57 329.458   1
  -4   3 -13 1896.92 342.533   1
  -4  -3 -14 6604.63 593.517   1
  -4   3 -14 6371.46 624.164   1
  -4   3 -15 1304.71 343.080   1
  -4  -3 -15 1123.44 316.459   1
  -4  -3 -16 8385.73 716.055   1
  -4   3 -16 9825.77 804.056   1
  -4   4  18 10205.0 892.025   2
  -4   4  17 12390.7 976.054   2
  -4   4  16 1947.35 364.859   2
  -4  -4  16 1542.36 296.578   2
  -4   4  15 3108.24 486.540   2
  -4  -4  15 4350.58 452.307   2
  -4   4  14 10953.2 840.097   2
  -4  -4  14 10538.6 653.028   2
   4   4 -14 9671.02 477.860   1
  -4   4  13 3000.26 444.971   2
  -4  -4  13 3139.88 363.155   2
   4   4 -13 3255.55 269.331   1
  -4   4  12 1523.61 341.315   2
   4   4 -12 1483.02 166.270   1
  -4  -4  12 1397.12 230.531   2
  -4   4  11 18284.9 1001.58   2
   4   4 -11 16899.4 508.392   1
   4   4 -10 782.850 110.280   1
  -4   4  10 1033.53 277.744   2
   4   4  -9 1117.51 114.146   1
  -4   4   9 1373.81 294.063   2
   4  -4  -8-60.8352 144.853   1
  -4   4   8-15.7750 130.437   2
   4   4  -8 74.8413 38.1253   1
  -4   4   8 43.8141 122.966   3
  -4   4   7 14549.6 711.570   3
  -4   4   7 12914.9 731.757   2
   4  -4  -7 13361.6 710.967   1
   4  -4  -6 1036.13 211.801   1
  -4   4   6 1249.72 229.719   2
  -4   4   6 1261.32 226.447   3
   4  -4  -5 2815.18 316.718   1
  -4   4   5 3186.19 345.075   2
  -4   4   5 2989.15 319.092   3
   4  -4  -4 38228.3 1073.09   1
  -4   4   4 40021.9 1116.71   2
  -4   4   4 40585.1 1059.01   3
  -4   4   3 22219.5 789.440   2
  -4   4   3 23402.9 778.747   3
   4  -4  -3 23318.9 744.368   2
  -4   4   2 59239.6 1198.15   2
   4  -4  -2 60457.1 1134.12   2
  -4  -4   2 54017.1 535.323   1
  -4   4   2 59295.7 1177.95   3
  -4   4   2 54572.1 1335.24   1
  -4   4   1 23795.4 885.594   1
  -4   4   1 25097.1 738.071   2
   4  -4  -1 25892.8 706.750   2
  -4   4   1 25291.5 747.560   3
  -4   4   0 56039.2 1371.30   1
  -4   4   0 57660.6 1040.79   2
   4  -4   0 56898.1 989.095   2
  -4   4  -1 126303. 1414.29   2
  -4   4  -1 129341. 2061.32   1
  -4   4  -2 23948.9 559.282   2
  -4   4  -2 25036.3 921.818   1
  -4   4  -2 23910.0 654.779   3
  -4   4  -3 11842.5 357.194   2
  -4   4  -3 11103.1 632.208   1
  -4   4  -3 11926.5 453.997   3
  -4  -4  -3 11774.0 643.697   2
  -4   4  -4 19202.7 394.303   2
  -4   4  -4 18219.4 543.903   3
  -4   4  -4 18144.3 805.241   1
  -4  -4  -4 18527.6 815.609   2
  -4   4  -5 108767. 1273.60   3
  -4   4  -5 108687. 2016.86   1
  -4  -4  -5 112965. 1981.24   2
   4  -4   6 5642.16 398.243   1
  -4   4  -6 5566.75 481.287   1
  -4  -4  -6 5019.97 444.609   2
  -4   4  -7 23478.9 986.563   1
  -4  -4  -7 24022.8 953.260   2
  -4  -4  -8 18925.4 836.770   2
  -4   4  -8 19555.3 915.799   1
  -4  -4  -9 725.685 187.359   2
  -4  -4  -9 95.5977 162.367   3
  -4   4  -9 544.512 196.673   1
  -4  -4 -10 8232.21 479.267   3
  -4   4 -10 8995.88 670.767   1
  -4   4 -11 3740.53 453.433   1
  -4  -4 -11 3179.30 300.023   3
  -4   4 -12 17726.4 972.578   1
  -4  -4 -12 17721.4 642.247   3
  -4   4 -13 664.812 250.362   1
  -4   4 -14 13153.7 900.880   1
  -4  -4 -14 12428.6 825.588   1
  -4   4 -15 6855.03 686.821   1
  -4  -4 -15 8172.09 689.438   1
  -4   4 -16 613.367 228.281   1
  -4   5  17 745.634 285.329   2
  -4   5  16 608.614 337.244   2
  -4  -5  16 66.6276 128.533   2
  -4   5  15 26390.5 1351.24   2
  -4  -5  15 21225.8 962.633   2
  -4   5  14 3245.28 480.873   2
  -4  -5  14 3264.30 391.170   2
   4   5 -13 67357.4 1191.43   1
  -4   5  13 65296.5 2050.79   2
  -4  -5  13 69260.2 1673.28   2
  -4   5  12 21622.2 1157.65   2
  -4  -5  12 20643.2 882.873   2
   4   5 -12 22983.3 655.634   1
  -4   5  11 3688.83 487.394   2
   4   5 -11 4325.86 271.232   1
   4   5 -10 240.220 66.1687   1
  -4   5  10 323.971 201.121   2
  -4   5   9 12413.0 812.216   2
   4   5  -9 13014.6 370.190   1
  -4   5   8-5.56950 168.627   2
   4   5  -8 22.4005 22.4074   1
  -4   5   7 22445.1 1007.36   2
   4  -5  -7 20898.8 946.217   1
  -4   5   6 85068.3 1872.24   2
  -4   5   6 88948.5 1796.30   3
   4  -5  -6 84791.0 1850.38   1
   4  -5  -5 32820.4 1114.85   1
  -4   5   5 32397.8 1095.10   2
  -4   5   5 33491.5 1071.73   3
  -4   5   4 10387.0 600.375   2
   4  -5  -4 10228.3 527.962   2
  -4   5   4 11103.0 599.272   3
  -4   5   4 9685.05 612.697   1
  -4   5   3 69866.8 1453.52   2
  -4  -5   3 60603.7 538.918   1
   4  -5  -3 66369.8 1277.66   2
  -4   5   3 60539.3 1479.89   1
  -4   5   3 74628.4 1486.47   3
  -4   5   2 2020.71 289.344   1
  -4   5   2 2320.70 277.834   2
   4  -5  -2 2795.32 257.144   2
  -4   5   2 2809.17 285.710   3
  -4  -5   2 2541.16 168.901   1
  -4   5   1 1322.23 188.983   2
   4  -5  -1 1626.14 193.896   2
  -4   5   1 1646.05 216.438   3
  -4   5   0 38016.4 1200.83   1
  -4   5   0 38096.2 904.194   2
   4  -5   0 38436.6 855.999   2
  -4   5   0 40634.2 1015.33   3
  -4   5  -1 179003. 1851.44   2
  -4   5  -1 179581. 2627.04   1
   4  -5   1 179899. 1745.71   2
  -4   5  -1 179492. 2079.78   3
  -4   5  -2 971.409 141.152   2
  -4   5  -2 823.200 201.752   1
  -4   5  -2 688.376 147.511   3
  -4   5  -3 29025.8 645.283   2
  -4   5  -3 31567.8 1116.10   1
  -4   5  -3 32170.8 835.563   3
  -4  -5  -3 30491.6 1133.13   2
  -4   5  -4 4774.64 317.477   3
  -4   5  -4 4943.81 460.078   1
  -4  -5  -4 3925.94 417.271   2
  -4   5  -4 4098.93 212.341   2
  -4   5  -5 20188.8 920.281   1
   4  -5   5 21862.4 810.188   1
  -4  -5  -5 20075.5 903.686   2
  -4  -5  -6 414.738 175.378   2
  -4   5  -6 487.009 178.245   1
  -4  -5  -7 3946.94 418.639   2
  -4   5  -7 3964.43 429.824   1
  -4   5  -8 945.924 250.453   1
  -4   5  -9 10105.6 714.882   1
  -4  -5  -9 9734.52 587.979   3
  -4  -5 -10 53953.8 1347.60   3
  -4   5 -10 56652.6 1704.42   1
  -4   5 -11 2625.94 411.378   1
  -4  -5 -11 2127.02 271.935   3
  -4   5 -12-139.796 208.909   1
  -4  -5 -12-38.0129 132.513   3
  -4   5 -13-183.923 238.431   1
  -4   5 -14 11854.3 879.130   1
  -4   5 -15 240.833 210.605   1
  -4   5 -16 3473.89 514.551   1
  -4   6  17 3512.42 566.293   2
  -4   6  16 4286.67 618.153   2
  -4   6  15 861.559 383.297   2
  -4  -6  15 813.819 222.654   2
  -4   6  14 524.346 270.708   2
  -4  -6  14 208.805 154.092   2
  -4   6  13 13006.0 961.752   2
  -4  -6  13 12886.6 737.956   2
  -4   6  12 3002.41 459.721   2
   4   6 -12 3417.83 265.748   1
  -4   6  11 5494.78 604.003   2
   4   6 -11 6301.61 321.998   1
  -4   6  10 3418.89 480.422   2
   4   6 -10 2589.36 181.397   1
   4   6  -9 1548.04 116.156   1
  -4   6   9 2310.26 396.833   2
  -4   6   8 14755.9 898.310   2
  -4   6   7 12303.4 797.425   2
  -4   6   6 38245.2 1319.03   2
   4  -6  -5 6085.24 512.456   1
  -4   6   5 6635.92 537.871   2
   4  -6  -5 6626.16 459.387   2
  -4   6   4 3759.87 392.252   2
   4  -6  -4 3761.05 336.999   2
  -4   6   4 4136.64 402.417   3
  -4   6   3 110667. 1942.38   2
  -4  -6   3 109927. 975.576   1
   4  -6  -3 107617. 1712.66   2
  -4   6   3 105101. 2123.41   1
  -4   6   2 5789.13 435.245   2
   4  -6  -2 6078.80 398.839   2
  -4   6   2 7035.99 483.972   3
  -4   6   2 5537.04 486.352   1
  -4  -6   2 5927.09 284.844   1
  -4   6   1 4883.93 369.517   2
   4  -6  -1 4685.70 336.539   2
  -4   6   1 5032.84 398.391   3
  -4   6   1 4989.57 472.551   1
  -4   6   0 9275.03 632.500   1
  -4   6   0 8730.09 471.748   2
   4  -6   0 9213.32 436.463   2
  -4   6   0 8771.49 519.142   3
  -4   6  -1 42575.1 1003.35   2
  -4   6  -1 43875.4 1359.99   1
   4  -6   1 42241.1 884.128   2
  -4   6  -1 44192.7 1124.03   3
  -4   6  -2 6375.49 376.543   2
  -4   6  -2 6842.95 555.576   1
   4  -6   2 5533.72 304.847   2
  -4   6  -2 7135.48 452.772   3
   4  -6   3 12833.2 639.343   1
  -4   6  -3 13185.8 762.146   1
   4  -6   3 14646.2 457.564   2
  -4  -6  -3 13222.3 788.789   2
  -4   6  -3 13966.3 509.850   2
  -4  -6  -4 278.880 137.290   2
   4  -6   4 460.450 169.417   1
  -4   6  -4 343.593 192.643   1
  -4   6  -4 245.840 76.9974   2
  -4   6  -5 22595.8 1023.50   1
  -4   6  -6 101.775 177.449   1
  -4   6  -7 1293.47 267.904   1
  -4   6  -8 6756.55 591.351   1
  -4   6  -9 2119.67 360.088   1
  -4  -6  -9 1380.08 228.835   3
  -4   6 -10 2128.43 364.497   1
  -4  -6 -10 2010.61 269.220   3
  -4   6 -11 1298.29 307.264   1
  -4  -6 -11 1252.32 233.160   3
  -4   6 -12 6826.58 644.407   1
  -4  -6 -12 7183.25 524.130   3
  -4   6 -13 41107.3 1598.76   1
  -4   6 -14 5725.34 645.808   1
  -4   6 -15 8799.01 801.878   1
  -4   6 -16 328.333 245.116   1
  -4   7  16 1593.47 424.735   2
  -4   7  15 25585.8 1484.12   2
  -4   7  14-13.9011 257.741   2
  -4  -7  14-5.10271 150.118   2
  -4   7  13 86019.3 2579.19   2
  -4   7  12 6036.37 690.110   2
  -4   7  11 3816.21 534.459   2
  -4   7  10 703.482 283.344   2
   4   7 -10 862.755 104.208   1
  -4   7   9 3036.06 479.225   2
   4   7  -9 2058.65 124.990   1
  -4   7   8 101154. 2357.65   2
  -4   7   7 44840.0 1527.74   2
  -4   7   6 518.601 284.200   2
  -4   7   5 158577. 2621.28   2
  -4  -7   5 155632. 767.425   1
  -4   7   4 16182.9 832.750   2
  -4  -7   4 16264.6 364.755   1
  -4   7   3 10122.1 631.947   2
  -4  -7   3 9907.20 356.331   1
   4  -7  -3 9653.99 543.150   2
  -4   7   3 8883.64 667.162   1
  -4   7   2 127.630 139.147   1
  -4  -7   2 347.843 87.0510   1
  -4   7   2 100.362 135.140   2
   4  -7  -2 88.6154 88.2485   2
  -4   7   2 21.7870 138.409   3
  -4  -7   1 140.898 72.5567   1
  -4   7   1-96.6888 189.991   1
  -4   7   1 55.0330 102.780   2
  -4   7   1-93.8331 138.899   3
   4  -7  -1 59.5145 79.6026   2
  -4  -7   1-35.3235 150.061   2
  -4   7   0 299.976 121.234   2
  -4   7   0 71.1748 151.964   1
   4  -7   0 216.213 89.4886   2
  -4   7   0 233.662 124.694   3
   4  -7   0 12.4159 87.4799   1
  -4   7  -1 20824.5 775.850   2
  -4   7  -1 20207.0 978.695   1
   4  -7   1 19927.5 658.508   2
  -4   7  -2 10028.2 696.387   1
   4  -7   2 10113.4 443.765   2
  -4   7  -2 10442.9 520.901   2
  -4   7  -3 41467.5 1412.97   1
   4  -7   3 39937.0 818.082   2
  -4   7  -3 39382.7 950.017   2
  -4   7  -4 406.790 168.579   1
   4  -7   4 458.064 94.6197   2
  -4   7  -5 108.705 172.539   1
  -4   7  -6 9522.70 709.203   1
  -4   7  -7 9712.64 728.401   1
  -4   7  -8 2540.94 390.630   1
  -4   7  -9 9099.72 708.338   1
  -4  -7  -9 8219.22 629.400   3
  -4   7 -10 996.673 244.725   1
  -4  -7 -10 1250.11 230.473   3
  -4  -7 -11 14085.2 791.500   3
  -4   7 -11 13064.5 870.722   1
  -4  -7 -12 27124.3 1084.90   3
  -4   7 -12 24905.2 1231.21   1
  -4   7 -13 2678.97 464.029   1
  -4   7 -14 8912.51 787.707   1
  -4   7 -15 1214.33 308.425   1
  -4   8  15-51.7571 320.460   2
  -4   8  14 5408.57 729.058   2
  -4  -8  14 6965.00 557.477   2
  -4   8  13 3920.41 641.255   2
  -4   8  12 14765.1 1111.99   2
  -4   8  11 1410.17 366.979   2
  -4   8  10 633.155 247.837   2
  -4   8   9 759.495 274.415   2
  -4   8   8-4.29333 225.570   2
  -4   8   7 5497.47 611.879   2
  -4   8   6 17057.3 978.919   2
  -4   8   5 24924.1 1138.94   2
  -4  -8   5 23856.0 438.035   1
  -4   8   4 539.571 204.971   2
  -4  -8   4 770.074 105.301   1
  -4   8   3 46200.1 1424.30   2
  -4  -8   3 46189.0 881.078   1
  -4   8   3 44053.8 1560.84   1
  -4   8   2 34989.6 1211.74   2
  -4  -8   2 34246.3 851.083   1
   4  -8  -2 37427.5 1071.32   2
  -4   8   2 33909.5 1342.28   1
  -4   8   1 146669. 2378.08   2
  -4  -8   1 145043. 1920.71   1
   4  -8  -1 148222. 2062.53   2
  -4   8   1 141080. 2710.58   1
  -4   8   0 1866.49 295.115   2
  -4   8   0 1721.80 311.552   1
   4  -8   0 1665.72 228.754   2
  -4  -8   0 2060.17 266.908   1
   4  -8   1 36207.0 945.189   2
  -4   8  -1 36202.2 1104.65   2
  -4   8  -1 35989.9 1376.99   1
  -4   8  -2 2699.65 388.415   1
   4  -8   2 3421.99 285.382   2
  -4   8  -2 3647.70 349.361   2
  -4   8  -3 23108.6 1100.86   1
   4  -8   3 22975.0 681.112   2
  -4   8  -3 22739.1 782.575   2
  -4   8  -4 8602.72 688.879   1
   4  -8   4 7951.76 367.671   2
  -4   8  -4 8085.11 439.255   2
  -4   8  -5-170.496 216.527   1
   4  -8   5 72.7227 61.2395   2
  -4   8  -6 1328.63 307.618   1
  -4   8  -7 405.296 166.726   1
  -4   8  -8 1058.81 291.700   1
  -4  -8  -9 2539.90 384.949   3
  -4   8  -9 3059.85 446.933   1
  -4  -8 -10-423.453 301.565   3
  -4   8 -10 163.940 186.398   1
  -4   8 -11 13310.9 931.551   1
  -4  -8 -11 14110.1 841.328   3
  -4  -8 -12 8516.60 667.566   3
  -4   8 -12 9168.80 800.129   1
  -4   8 -13 56658.0 1946.97   1
  -4   8 -14 1074.92 354.092   1
  -4   8 -15 13766.5 990.815   1
  -4   9  14 834.092 429.217   2
  -4   9  13 33251.9 1788.26   2
  -4   9  12 2564.79 515.116   2
  -4   9  11-4.49444 258.240   2
  -4   9  10 2277.83 462.733   2
  -4   9   9 659.853 300.552   2
  -4   9   8 16860.3 1072.91   2
  -4   9   7 11978.2 889.273   2
  -4   9   6 7259.02 672.065   2
  -4  -9   6 7717.23 255.855   1
  -4   9   5 62681.2 1882.32   2
  -4  -9   5 63555.6 864.660   1
  -4   9   4 11311.0 790.730   2
  -4  -9   4 13115.1 464.557   1
  -4   9   3 5883.53 566.612   2
  -4  -9   3 5102.45 330.225   1
  -4  -9   2 1672.85 220.772   1
  -4   9   2 1819.23 324.757   2
  -4   9   2 1499.00 330.654   1
  -4   9   1 20341.5 1079.15   1
  -4  -9   1 22897.8 813.921   1
  -4   9   1 22652.4 1011.86   2
   4  -9   0 17046.3 707.585   2
  -4  -9   0 18828.7 782.233   1
  -4   9   0 17196.3 993.966   1
  -4   9   0 17663.7 860.948   2
  -4   9  -1 3727.84 383.306   2
   4  -9   1 3599.14 320.883   2
  -4  -9  -1 4466.23 408.190   1
  -4   9  -1 4603.02 551.423   1
  -4   9  -2 16881.9 993.981   1
   4  -9   2 17767.9 657.686   2
  -4  -9  -2 17793.4 815.839   1
  -4   9  -2 18138.6 803.459   2
  -4   9  -3 70743.5 2005.86   1
   4  -9   3 73474.8 1273.79   2
  -4   9  -4 13357.6 883.489   1
   4  -9   4 14020.1 524.916   2
  -4   9  -5-131.975 203.671   1
   4  -9   5 59.9961 68.1558   2
  -4   9  -6 4805.77 540.631   1
   4  -9   6 5578.07 270.378   2
  -4   9  -7 25358.4 1229.98   1
  -4   9  -8-96.3636 212.942   1
  -4  -9  -8-154.200 267.413   3
  -4   9  -9 10547.7 824.210   1
  -4  -9  -9 10609.2 803.467   3
  -4   9 -10 28188.8 1349.65   1
  -4  -9 -10 28634.5 1292.28   3
  -4   9 -11 5133.89 595.298   1
  -4  -9 -11 5079.89 562.573   3
  -4   9 -12 8929.84 805.242   1
  -4  -9 -12 9604.32 738.500   3
  -4   9 -13 1937.77 445.871   1
  -4   9 -14 5067.13 647.233   1
  -4  10  12-254.486 394.877   2
  -4  10  11 3671.61 621.119   2
  -4  10  10 6.66501 258.473   2
  -4  10   9 2673.21 500.233   2
  -4  10   8 9733.58 868.450   2
  -4  10   7 11153.6 905.151   2
  -4  10   6 2725.67 448.584   2
  -4  10   5 1478.54 336.144   2
  -4 -10   5 1259.24 148.236   1
  -4 -10   4 27458.0 731.371   1
  -4  10   4 24079.4 1190.40   2
  -4  10   3 1899.56 350.455   2
  -4 -10   3 2350.80 240.258   1
  -4 -10   2 19990.4 742.453   1
  -4  10   2 19835.6 1151.76   1
  -4  10   2 19780.5 1019.63   2
  -4 -10   1 23838.6 861.143   1
  -4  10   1 24354.5 1257.48   1
  -4  10   1 22284.2 1038.16   2
   4 -10   0 19531.3 910.736   3
  -4  10   0 18026.0 1041.20   1
  -4  10   0 18650.0 938.379   2
  -4 -10   0 19111.1 817.934   1
   4 -10   1 68563.3 1379.40   2
   4 -10   1 64020.2 1601.88   3
  -4 -10  -1 63490.5 1490.90   1
  -4  10  -1 63052.2 1957.86   1
  -4  10  -1 66892.4 1701.42   2
   4 -10   2 13280.2 598.140   2
   4 -10   2 14631.6 748.348   3
  -4  10  -2 13466.9 731.343   2
  -4  10  -2 13763.0 933.688   1
   4 -10   3 24098.3 752.594   2
   4 -10   3 21691.8 906.143   3
  -4  10  -3 22406.8 884.898   2
  -4  10  -3 20972.0 1152.97   1
  -4  10  -4 4476.87 538.697   1
   4 -10   4 4884.07 325.201   2
  -4  10  -5 12185.7 882.173   1
  -4  10  -6 6780.10 670.924   1
  -4  10  -7 13231.7 930.775   1
  -4  10  -8 220.247 200.932   1
  -4 -10  -8 49.4080 226.842   3
  -4  10  -9 13705.7 973.306   1
  -4 -10  -9 13461.1 930.741   3
  -4  10 -10 14217.6 1012.97   1
  -4 -10 -10 14181.9 964.660   3
  -4 -10 -11 4015.49 521.135   3
  -4  10 -11 3321.18 513.230   1
  -4 -10 -12 545.537 268.267   3
  -4  10 -12-189.841 239.175   1
  -4  10 -13 18154.3 1153.60   1
  -4  11  11 17306.0 1303.83   2
  -4  11  10 5912.42 762.701   2
  -4  11   9 188.553 316.543   2
  -4  11   8 1067.94 331.759   2
  -4  11   7 1069.14 338.854   2
  -4  11   6 23955.7 1305.60   2
  -4  11   5 3876.14 529.850   2
  -4  11   4 13062.6 915.321   2
  -4  11   3-35.9098 182.604   2
  -4  11   2-212.193 265.961   2
  -4 -11   2-89.3401 93.8804   1
  -4 -11   1 22452.1 846.699   1
   4 -11  -1 21153.8 1014.84   3
  -4  11   1 22427.1 1260.62   1
  -4  11   1 22327.0 1104.61   2
  -4 -11   0 5955.93 457.538   1
   4 -11   0 6447.62 579.008   3
  -4  11   0 6396.34 689.355   1
  -4  11   0 6188.25 586.721   2
   4 -11   1 43111.6 1388.55   3
  -4  11  -1 41216.9 1627.71   1
  -4  11  -1 43220.6 1438.55   2
  -4  11  -2 29007.9 1122.04   2
   4 -11   2 26723.7 1082.08   3
  -4  11  -2 25835.7 1297.18   1
   4 -11   3 8539.21 611.405   3
  -4  11  -3 8106.80 746.422   1
  -4  11  -4 173.695 206.428   1
   4 -11   4 57.5580 129.297   3
  -4  11  -5 534.720 243.512   1
  -4  11  -6 9836.71 832.450   1
  -4  11  -7 489.911 207.999   1
  -4 -11  -7 479.640 240.027   3
  -4  11  -8 1716.47 337.203   1
  -4 -11  -8 1318.89 332.077   3
  -4  11  -9-32.0807 289.048   1
  -4 -11  -9 143.871 249.289   3
  -4  11 -10 16640.0 1119.83   1
  -4 -11 -10 16657.1 1070.87   3
  -4 -11 -11 321.013 218.771   3
  -4  11 -11 365.720 199.456   1
  -4  11 -12 4876.09 618.067   1
  -4 -11 -12 6201.31 620.263   3
  -4  12  10 19694.4 1388.13   2
  -4  12   9 18473.0 1311.91   2
  -4  12   8 41082.1 1902.96   2
  -4  12   7 1002.06 427.931   2
  -4  12   6 610.289 264.220   2
  -4  12   5 9223.84 824.236   2
  -4  12   4 783.831 263.484   2
  -4  12   3-133.949 227.429   2
  -4  12   2 5680.75 610.737   2
  -4  12   1 9578.84 853.698   1
   4 -12  -1 8805.06 695.010   3
  -4  12   1 9286.38 743.231   2
  -4  12   0 957.296 288.728   1
  -4  12   0 1329.53 326.852   2
   4 -12   0 1193.11 270.351   3
  -4  12  -1 3874.20 534.854   1
  -4  12  -1 4008.48 483.798   2
   4 -12   1 3877.46 451.826   3
   4 -12   2 12059.7 772.046   3
  -4  12  -2 12774.3 785.350   2
  -4  12  -2 12188.7 916.287   1
  -4  12  -3 537.323 283.381   1
   4 -12   3 1029.82 283.036   3
  -4  12  -4 2143.44 435.764   1
   4 -12   4 2128.99 347.197   3
  -4  12  -5 3443.85 525.221   1
  -4 -12  -6 4236.87 592.002   3
  -4  12  -6 4845.22 615.431   1
  -4  12  -7 8991.65 836.274   1
  -4 -12  -7 9547.72 864.335   3
  -4  12  -8 13920.7 1056.28   1
  -4 -12  -8 14432.2 1048.96   3
  -4  12  -9 2292.70 440.904   1
  -4 -12  -9 1825.74 392.248   3
  -4  12 -10 3858.49 559.840   1
  -4 -12 -10 4174.02 595.442   3
  -4  12 -11 1073.47 300.269   1
  -4 -12 -11 506.170 255.213   3
  -4  13   8-157.038 347.373   2
  -4  13   7 3242.14 536.161   2
  -4  13   6 12234.4 1009.23   2
  -4  13   5 5199.24 679.697   2
  -4  13   4 7494.88 770.131   2
  -4  13   3 1527.96 337.409   2
  -4  13   2 197.301 190.595   2
   4 -13  -1 2039.97 376.496   3
  -4  13   1 1812.14 360.877   2
   4 -13   0 6828.36 643.540   3
  -4  13   0 5842.32 719.217   1
  -4  13   0 6545.01 640.371   2
   4 -13   1 1558.02 336.446   3
  -4  13  -1 1275.82 298.132   2
  -4  13  -1 1570.50 406.879   1
   4 -13   2 22168.1 1094.22   3
  -4  13  -2 24905.2 1416.44   1
  -4  13  -3 726.514 277.812   1
   4 -13   3 439.023 224.912   3
  -4  13  -4 7665.85 781.693   1
  -4  13  -5 93.7325 203.430   1
  -4 -13  -5-44.8609 255.446   3
  -4 -13  -6 8842.53 869.774   3
  -4  13  -6 8452.57 836.562   1
  -4  13  -7 18.0920 227.858   1
  -4 -13  -7 116.153 197.976   3
  -4  13  -8 4604.80 632.659   1
  -4 -13  -8 5035.62 675.286   3
  -4  13  -9 2002.00 413.382   1
  -4  13 -10 6546.62 729.724   1
  -4  14   6 962.005 322.939   2
  -4  14   5 5656.39 713.484   2
  -4  14   4 3421.42 593.452   2
  -4  14   3 2788.52 488.585   2
  -4  14   2 852.493 330.002   2
  -4  14   1 6974.74 707.039   2
   4 -14   0 2987.37 480.059   3
  -4  14   0 2983.04 457.701   2
   4 -14   1 3722.49 525.351   3
  -4  14  -1 2786.38 522.494   1
   4 -14   2 21941.4 1137.67   3
  -4  14  -2 22132.5 1388.34   1
  -4  14  -3 474.726 310.073   1
  -4  14  -4 1310.15 339.312   1
  -4  14  -5 12559.0 1021.87   1
  -4  14  -6 19465.6 1287.40   1
  -4  14  -7 1440.81 382.356   1
  -4  14  -8 6741.51 775.941   1
  -4  15   4 18422.5 1245.62   2
  -4  15   3 544.717 294.248   2
  -4  15   2 7048.33 780.961   2
  -4  15   1 4218.76 581.720   2
  -4  15  -3 3686.97 609.100   1
  -5   0  19 1753.04 334.290   2
  -5   0  18 196.221 211.035   2
  -5   0  17 18755.1 1061.69   2
  -5   0  16-42.8571 171.613   2
  -5   0  15 9724.65 722.410   2
  -5   0  14 106.426 189.058   2
  -5   0  13 23552.1 1066.10   2
   5   0 -13 23089.9 928.081   1
  -5   0  12-111.611 215.779   2
   5   0 -12-100.808 166.768   1
   5   0 -11 8489.56 528.410   1
  -5   0  11 8995.41 628.621   2
  -5   0  10-111.148 169.157   2
   5   0 -10 6.80830 113.212   1
   5   0  -9 1410.77 222.567   1
  -5   0   9 1285.27 253.508   2
   5   0  -8 0.57580 86.1870   1
  -5   0   8-73.1245 130.324   2
  -5   0   7 5233.29 429.882   2
   5   0  -7 5901.84 359.279   1
   5   0  -6 125.656 75.8004   1
   5   0  -5 58675.3 1022.14   1
  -5   0   4 786.612 122.484   1
   5   0  -4 60.0729 71.8552   1
  -5   0   3 168946. 1754.92   1
   5   0  -3 169870. 1595.48   1
  -5   0   2 129.604 63.6964   1
   5   0  -2 21.2877 52.7866   1
   5   0  -1 7691.71 341.527   1
  -5   0   1 3.30900 78.8836   1
   5   0   0 6.53584 56.2719   1
  -5   0   0-5.19639 63.5280   1
   5   0   1 831.279 123.550   1
  -5   0  -1 982.114 162.390   1
  -5   0  -2-5.87183 83.0982   1
   5   0   2 85.0516 83.7782   1
  -5   0  -3 621.223 164.104   1
   5   0   3 4651.54 312.179   1
  -5   0  -4-33.0398 151.502   1
  -5   0  -5 228040. 2628.22   1
  -5   0  -5 221618. 2152.11   2
  -5   0  -6-28.1940 102.398   2
  -5   0  -6-36.0776 139.905   1
  -5   0  -7 508.080 131.795   2
  -5   0  -7 503.243 178.131   1
  -5   0  -8-104.418 102.688   2
  -5   0  -8-30.4386 178.900   1
  -5   0  -9 43777.4 1375.20   1
  -5   0  -9 41850.8 848.831   2
  -5   0 -10 11.7235 65.8920   2
  -5   0 -10 53.1078 152.715   1
  -5   0 -11 222.171 166.694   1
  -5   0 -12 3.58010 198.036   1
  -5   0 -13 10253.0 758.111   1
  -5   0 -14-38.5871 224.214   1
  -5   0 -15 2379.04 380.573   1
  -5   1  19 123.663 198.357   2
  -5   1  18-211.640 296.613   2
  -5  -1  18 313.861 275.639   2
  -5   1  17 9601.36 798.575   2
  -5  -1  17 9789.14 762.337   2
  -5   1  16 1399.49 329.609   2
  -5  -1  16 1324.58 301.886   2
  -5  -1  15 2850.62 419.753   2
  -5   1  15 2157.99 373.556   2
  -5   1  14 15795.0 905.879   2
  -5  -1  14 16859.5 907.946   2
  -5   1  13 8458.20 647.133   2
  -5  -1  13 8961.27 652.326   2
  -5   1  12 27012.5 1141.84   2
  -5  -1  12 24605.1 1044.34   2
   5   1 -12 27620.8 951.284   1
   5  -1 -12 26392.1 1014.28   1
  -5   1  11 32614.9 1214.56   2
  -5  -1  11 30225.8 1121.51   2
   5   1 -11 33619.0 994.277   1
   5  -1 -11 31708.9 1092.34   1
   5  -1 -10 1018.82 214.208   1
  -5   1  10 692.442 210.584   2
   5   1 -10 705.392 150.041   1
  -5   1   9 229654. 2993.24   2
  -5  -1   9 228083. 2927.55   2
   5   1  -9 220871. 2222.61   1
   5  -1  -9 231523. 2676.88   1
  -5   1   8 3697.06 389.763   2
  -5  -1   8 3587.20 366.526   2
   5  -1  -8 4301.10 354.540   1
   5   1  -8 3645.24 273.729   1
  -5   1   7 39355.3 1177.38   2
   5  -1  -7 38342.0 1000.35   1
   5  -1  -6 32099.3 864.698   1
   5   1  -6 32803.9 685.330   1
  -5   1   6 32738.9 1054.16   2
   5  -1  -5 52379.6 1068.09   1
  -5   1   5 55096.6 1301.80   2
   5   1  -4 11002.1 349.312   1
   5  -1  -4 11022.5 471.062   1
  -5   1   4 10652.3 546.756   2
  -5  -1   4 10687.8 379.540   1
  -5   1   4 9692.40 450.766   1
   5  -1  -3-45.9527 75.1535   1
  -5   1   3 79.4926 77.4079   1
  -5  -1   3 82.3441 49.3859   1
  -5   1   2 8922.10 461.368   1
  -5  -1   2 8895.38 374.340   1
   5   1  -2 9170.44 323.262   1
   5  -1  -2 9255.57 415.433   1
   5  -1  -1 4980.08 310.395   1
   5   1  -1 5190.56 253.517   1
  -5   1   1 4743.60 342.367   1
  -5  -1   1 4325.05 268.372   1
  -5  -1   0 3374.49 253.430   1
   5  -1   0 3456.19 261.225   1
  -5   1   0 3142.88 283.825   1
   5   1   0 3377.29 216.889   1
   5  -1   1 612.946 121.095   1
  -5  -1  -1 679.862 144.432   1
  -5   1  -1 348.069 112.220   1
  -5   1  -2 39130.9 1037.53   1
   5  -1   2 37843.4 875.174   1
  -5  -1  -2 38576.4 911.254   1
  -5   1  -3 116348. 1858.55   1
  -5  -1  -3 117890. 1679.96   1
  -5  -1  -4 25747.4 829.626   1
  -5   1  -4 26903.6 910.772   1
  -5  -1  -5 192510. 2366.44   1
  -5   1  -5 189285. 2489.71   1
  -5  -1  -5 197735. 2225.80   2
  -5  -1  -6 24014.2 879.460   1
  -5   1  -6 24810.3 939.408   1
  -5   1  -6 24166.4 622.114   2
  -5  -1  -6 25002.8 808.621   2
  -5   1  -7 144000. 1399.30   2
  -5  -1  -7 148220. 2280.41   1
  -5   1  -7 149156. 2382.68   1
  -5  -1  -7 148465. 1940.82   2
  -5  -1  -8 44459.5 1051.54   2
  -5   1  -8 42402.0 705.219   2
  -5  -1  -8 46212.7 1331.11   1
  -5   1  -8 44528.9 1353.58   1
  -5  -1  -9 136603. 1736.93   2
  -5  -1  -9 138790. 2389.35   1
  -5   1  -9 137797. 2497.81   1
  -5  -1 -10 6746.34 389.478   2
  -5   1 -10 6615.12 258.397   2
  -5  -1 -10 7789.48 610.546   1
  -5  -1 -10 6832.77 256.846   3
  -5   1 -10 7472.11 613.167   1
  -5  -1 -11 22693.2 679.387   2
  -5  -1 -11 22120.3 1027.72   1
  -5   1 -11 23387.7 1091.29   1
  -5  -1 -12 7614.16 623.310   1
  -5   1 -12 7190.27 631.021   1
  -5  -1 -13 17648.3 963.915   1
  -5   1 -13 18240.0 1029.60   1
  -5  -1 -14 75.0760 190.365   1
  -5   1 -14-291.670 276.461   1
  -5  -1 -15 502.621 207.958   1
  -5   1 -15 344.904 181.846   1
  -5   2  19 2087.03 385.524   2
  -5   2  18 1351.31 342.675   2
  -5  -2  18 1081.14 268.191   2
  -5   2  17 1743.27 390.646   2
  -5  -2  17 2130.92 365.987   2
  -5   2  16 442.017 225.444   2
  -5  -2  16 1395.26 315.610   2
  -5   2  15 7771.56 686.898   2
   5   2 -15 8559.52 475.495   1
  -5  -2  15 7645.43 639.400   2
   5   2 -14 731.347 151.475   1
  -5   2  14 673.977 258.809   2
  -5   2  13 20909.5 1052.34   2
  -5  -2  13 19057.3 918.737   2
  -5   2  12 26923.3 1156.68   2
  -5  -2  12 27206.5 1074.59   2
  -5   2  11 3729.74 461.088   2
  -5  -2  11 4046.62 433.333   2
   5   2 -11 3788.64 320.356   1
   5  -2 -11 3964.00 392.108   1
  -5   2  10 52161.8 1549.63   2
  -5  -2  10 52409.7 1455.69   2
   5   2 -10 48046.8 1034.48   1
   5  -2 -10 47923.1 1299.76   1
   5   2  -9 436.595 112.640   1
   5  -2  -9 187.149 127.285   1
  -5   2   8 139453. 2344.72   2
   5  -2  -8 136140. 2146.73   1
   5   2  -8 137644. 1417.86   1
   5   2  -7 175042. 1391.99   1
  -5   2   7 173115. 2530.02   2
   5  -2  -7 172172. 2299.86   1
   5  -2  -6 102018. 1678.27   1
  -5   2   6 104933. 1883.63   2
   5  -2  -5 18338.4 683.957   1
   5   2  -5 17767.2 341.596   1
  -5   2   4 158.679 104.490   1
   5  -2  -4 34.7655 77.9812   1
  -5   2   4 373.627 131.608   2
   5   2  -4 483.556 57.8296   1
  -5  -2   4 156.264 52.5501   1
  -5  -2   3 6634.77 260.535   1
   5  -2  -3 6582.16 395.788   1
   5   2  -3 6516.25 211.208   1
  -5   2   3 6696.44 429.755   2
  -5   2   3 5912.25 408.797   1
  -5   2   2 15937.1 669.922   1
  -5   2   2 16391.0 629.739   2
   5   2  -2 14977.3 348.267   1
  -5  -2   2 17051.2 459.119   1
   5  -2  -2 15996.9 598.864   1
  -5  -2   1 1600.39 155.443   1
  -5   2   1 1438.58 220.807   1
  -5   2   1 1376.77 180.086   2
   5  -2  -1 1433.87 189.143   1
   5  -2   0 3042.65 264.255   1
  -5   2   0 2804.06 304.197   1
  -5  -2   0 2932.45 220.904   1
  -5   2  -1 120135. 1896.02   1
  -5  -2  -1 119539. 1459.34   1
  -5  -2  -2 14584.8 541.925   1
  -5   2  -2 9210.69 526.187   1
  -5  -2  -3 3368.58 281.924   1
  -5   2  -3 3518.37 351.872   1
  -5  -2  -4 14299.6 634.023   2
  -5   2  -4 13801.9 693.786   1
  -5  -2  -4 13488.8 585.980   1
  -5   2  -5 21532.7 879.464   1
  -5  -2  -5 19452.0 742.591   1
  -5  -2  -5 21716.2 808.172   2
  -5  -2  -6 1504.27 230.882   2
  -5   2  -6 1668.92 281.795   1
  -5   2  -6 1533.74 132.716   2
  -5  -2  -6 1250.04 199.489   1
  -5  -2  -7 315.519 150.174   2
  -5   2  -7 322.866 181.651   1
  -5   2  -7 208.750 47.0073   2
  -5   2  -7 87.4577 41.4142   3
  -5  -2  -8 36076.8 1177.01   1
  -5  -2  -8 35683.8 1032.06   2
  -5   2  -8 34971.9 1233.87   1
  -5  -2  -9 60704.5 1311.61   2
  -5   2  -9 62187.8 1698.58   1
  -5  -2  -9 64718.4 1627.96   1
  -5  -2 -10 9607.26 510.491   2
  -5   2 -10 10086.0 720.865   1
  -5  -2 -10 10002.3 420.453   3
  -5  -2 -10 10187.1 685.399   1
  -5  -2 -11 7380.34 433.459   2
  -5   2 -11 7524.01 631.642   1
  -5  -2 -11 7316.05 311.781   3
  -5  -2 -11 8200.86 625.339   1
  -5   2 -12-61.5814 204.282   1
  -5  -2 -12 297.763 167.036   1
  -5   2 -13 2559.67 397.263   1
  -5  -2 -13 2885.19 407.352   1
  -5  -2 -14 343.410 212.497   1
  -5   2 -14 528.867 214.387   1
  -5  -2 -15-102.430 189.584   1
  -5   2 -15-210.588 295.830   1
  -5   3  18 2355.95 437.918   2
  -5   3  17 13442.2 976.372   2
  -5  -3  17 14049.4 874.454   2
  -5   3  16 8125.16 755.201   2
  -5  -3  16 8870.73 695.587   2
  -5   3  15 14608.5 973.203   2
  -5  -3  15 14370.0 858.482   2
   5   3 -14 1391.62 179.663   1
  -5   3  14 1025.01 295.224   2
  -5  -3  14 768.700 207.076   2
  -5   3  13 12502.2 835.775   2
   5   3 -13 12448.0 474.152   1
  -5  -3  13 12383.9 758.559   2
  -5   3  12 22354.8 1094.34   2
   5   3 -12 21918.9 577.346   1
  -5  -3  12 22132.1 991.739   2
  -5   3  11 666.389 274.118   2
   5   3 -11 700.523 112.628   1
  -5  -3  11 138.304 173.352   2
   5   3 -11 380.493 106.326   1
  -5   3  10 44081.1 1464.56   2
   5   3 -10 42272.9 657.668   1
   5   3 -10 42880.9 855.343   1
  -5   3   9 47610.9 1476.95   2
   5   3  -9 44462.1 588.413   1
   5   3  -9 48044.8 778.923   1
   5  -3  -9 47216.7 1348.35   1
   5  -3  -8 319.357 140.122   1
   5   3  -8 324.976 60.1472   1
   5   3  -8 250.389 45.3981   1
  -5   3   8 444.279 197.067   2
  -5   3   7 74383.9 1732.97   2
   5  -3  -7 68930.3 1544.79   1
   5  -3  -6 14006.5 685.577   1
  -5   3   6 14849.5 754.347   2
   5  -3  -5 404.535 141.802   1
  -5   3   5 263.411 128.037   2
  -5   3   4 39.2690 118.224   1
   5  -3  -4-115.954 129.084   1
  -5  -3   3 295543. 1397.41   1
  -5   3   3 302156. 3127.51   1
  -5   3   2 4965.48 393.403   1
  -5   3   2 6333.18 400.269   2
   5  -3  -2 5230.48 365.826   1
  -5  -3   2 5945.30 239.609   1
  -5   3   1 3445.01 346.207   1
  -5  -3   1 4048.87 223.472   1
  -5   3   1 4206.50 313.596   2
   5  -3  -1 3849.84 316.276   1
  -5  -3   0 51632.7 855.067   1
  -5   3   0 54519.9 1335.64   1
  -5   3   0 52890.7 1017.85   2
  -5   3  -1 32366.1 1062.87   1
  -5  -3  -1 31538.3 719.741   1
  -5   3  -1 30893.8 720.092   2
  -5   3  -2 21336.2 554.804   2
  -5   3  -2 19922.3 834.402   1
  -5  -3  -2 19855.8 619.096   1
  -5  -3  -3 6358.36 381.224   1
  -5   3  -3 6062.73 272.993   2
  -5   3  -3 5448.63 447.249   1
  -5   3  -4 62270.9 767.613   2
  -5   3  -4 63225.8 962.650   3
  -5   3  -4 63568.1 1549.44   1
  -5   3  -5 2909.49 204.580   3
  -5   3  -5 2615.07 139.175   2
  -5  -3  -5 2634.43 292.273   1
  -5  -3  -5 2858.87 331.284   2
  -5   3  -5 3180.33 365.668   1
  -5   3  -6 76530.4 1782.23   1
  -5  -3  -6 79053.7 1572.70   1
  -5   3  -6 79239.9 986.359   3
  -5   3  -7 22616.9 995.745   1
  -5   3  -7 20041.4 449.041   3
  -5  -3  -7 22132.3 871.856   1
  -5  -3  -7 23147.7 911.862   2
  -5  -3  -8 1784.22 262.571   2
  -5  -3  -8 1808.35 286.903   1
  -5   3  -8 2162.64 344.704   1
  -5  -3  -9 262.602 192.411   1
  -5   3  -9 282.023 154.547   1
  -5  -3  -9 387.878 114.351   2
  -5  -3 -10 7442.09 482.560   2
  -5   3 -10 7448.99 633.265   1
  -5  -3 -10 7478.99 588.867   1
  -5  -3 -10 7400.95 429.122   3
  -5  -3 -11 5567.98 541.535   1
  -5   3 -11 5555.01 565.400   1
  -5  -3 -11 5466.48 341.264   3
  -5  -3 -12 3803.03 457.014   1
  -5   3 -12 3806.82 503.023   1
  -5  -3 -13 23416.1 1115.71   1
  -5   3 -13 23386.8 1191.47   1
  -5   3 -14 1755.50 374.989   1
  -5  -3 -14 1707.82 338.123   1
  -5   3 -15 3390.11 508.077   1
  -5  -3 -15 3772.02 495.479   1
  -5   4  17 86.8890 238.776   2
  -5  -4  17 250.059 174.767   2
  -5   4  16 1786.40 400.930   2
  -5  -4  16 2217.76 356.765   2
  -5   4  15-234.140 272.998   2
  -5  -4  15 21.6835 176.705   2
  -5   4  14 7585.50 718.798   2
  -5  -4  14 8157.90 636.097   2
  -5   4  13 16296.7 1001.68   2
  -5  -4  13 16995.4 893.816   2
  -5   4  12 39821.2 1529.49   2
   5   4 -12 39045.7 736.089   1
  -5  -4  12 41013.4 1342.29   2
  -5   4  11 3046.28 427.720   2
   5   4 -11 3287.12 199.854   1
   5   4 -11 3229.39 232.634   1
   5   4 -10 72.6865 42.0847   1
  -5   4  10 116.080 179.706   2
   5   4 -10 179.862 56.1685   1
  -5   4   9 6286.18 579.796   2
   5  -4  -8 62.2113 125.542   1
  -5   4   8 178.387 159.175   2
  -5   4   7 59206.5 1589.07   2
   5  -4  -7 57646.2 1513.47   1
  -5   4   6 355.598 178.240   2
  -5   4   6 844.812 210.888   3
  -5   4   5 40786.1 1231.28   2
  -5   4   5 40978.3 1154.07   3
  -5   4   4-96.1743 155.177   1
  -5   4   4 106.924 137.910   2
   5  -4  -4-18.5220 137.231   1
  -5   4   4 139.259 125.626   3
   5  -4  -3 7352.93 489.808   1
  -5   4   3 8403.50 520.103   2
  -5   4   3 8115.52 543.657   1
  -5   4   2 15312.9 653.979   2
  -5  -4   2 13586.9 331.593   1
   5  -4  -2 14067.8 647.240   1
  -5   4   2 14896.0 624.312   3
  -5   4   2 14211.7 728.013   1
  -5  -4   1 243.454 63.2221   1
  -5   4   1 225.091 143.841   1
  -5   4   1 248.173 110.152   2
  -5   4   1 522.319 148.473   3
  -5   4   0 7864.22 552.364   1
  -5   4   0 7564.76 407.657   2
  -5   4   0 7385.46 409.909   3
  -5  -4   0 7040.31 309.606   1
  -5   4  -1 29353.0 1053.53   1
  -5   4  -1 29384.9 729.294   2
  -5  -4  -1 31917.0 719.292   1
  -5   4  -1 29314.9 786.761   3
  -5   4  -2 4891.58 277.111   2
  -5   4  -2 4599.28 441.657   1
  -5   4  -2 5096.80 321.573   3
  -5   4  -3 2924.93 241.569   3
  -5   4  -3 2733.44 194.238   2
  -5   4  -3 2973.02 361.743   1
  -5  -4  -3 3317.28 370.234   2
  -5   4  -4 39064.9 621.461   2
  -5   4  -4 40534.1 852.636   3
  -5   4  -4 40574.7 1285.13   1
  -5  -4  -4 39656.1 1258.95   2
  -5   4  -5 3017.04 139.475   2
  -5   4  -5 3308.91 239.112   3
  -5   4  -5 3278.62 379.351   1
  -5  -4  -5 3295.41 377.682   2
  -5  -4  -6 37356.1 1201.46   2
  -5   4  -6 36353.1 752.854   3
  -5   4  -6 37539.2 1292.61   1
  -5   4  -7 12266.8 767.819   1
  -5  -4  -7 12785.4 719.318   2
  -5   4  -8 24687.7 1102.14   1
  -5  -4  -8 24727.9 985.302   2
  -5   4  -9 7806.60 643.734   1
  -5  -4 -10 439.515 135.271   3
  -5   4 -10 545.292 203.468   1
  -5   4 -11 5426.76 583.442   1
  -5  -4 -11 5439.85 393.582   3
  -5  -4 -11 5684.67 539.761   1
  -5  -4 -12 41.0111 183.189   1
  -5   4 -12 43.7923 217.593   1
  -5  -4 -13 163.361 175.243   1
  -5   4 -13 64.6595 204.238   1
  -5  -4 -14 140.629 184.070   1
  -5   4 -14 159.963 230.645   1
  -5   4 -15 3467.44 529.679   1
  -5   5  17 44401.6 1876.37   2
  -5   5  16 6072.85 709.277   2
  -5  -5  16 7240.70 612.525   2
  -5   5  15 1671.20 387.142   2
  -5  -5  15 2452.10 364.960   2
  -5   5  14 395.149 245.419   2
  -5  -5  14 370.813 180.840   2
  -5   5  13 46.3162 228.569   2
  -5  -5  13 330.359 178.992   2
  -5   5  12 731.678 281.876   2
  -5   5  11 452.083 213.019   2
   5   5 -11 840.147 93.0150   1
  -5   5  10 3835.61 511.435   2
  -5   5   9 4456.63 507.554   2
  -5   5   8 13164.5 821.136   2
  -5   5   7 25799.8 1112.37   2
   5  -5  -6 8479.35 599.583   1
  -5   5   6 8256.48 607.001   2
  -5   5   5 5437.35 472.007   2
   5  -5  -5 5232.96 427.613   2
   5  -5  -4 6034.20 482.819   1
  -5   5   4 6248.40 488.646   2
   5  -5  -4 5295.16 403.941   2
  -5   5   4 7050.52 497.599   3
  -5   5   4 5369.58 480.594   1
  -5   5   3 43610.5 1187.56   2
   5  -5  -3 38762.8 1176.36   1
   5  -5  -3 42309.6 1085.07   2
  -5   5   3 42842.0 1164.26   3
  -5   5   3 37234.8 1241.45   1
  -5   5   2 35080.5 1019.58   2
  -5  -5   2 32868.1 502.532   1
   5  -5  -2 37917.9 983.404   2
  -5   5   2 35678.6 1034.36   3
  -5   5   2 32371.4 1166.16   1
  -5   5   1 102223. 2070.36   1
  -5   5   1 105769. 1659.58   2
  -5  -5   1 101173. 1050.15   1
  -5   5   1 107385. 1735.87   3
  -5   5   0 51951.0 1490.38   1
  -5   5   0 53592.8 1097.48   2
  -5   5   0 56190.9 1214.75   3
  -5   5  -1 14985.1 552.212   2
  -5   5  -1 15703.9 822.127   1
  -5   5  -1 15503.6 620.538   3
  -5   5  -2 2068.37 202.971   2
  -5   5  -2 2066.18 241.834   3
  -5   5  -2 2056.94 313.109   1
  -5  -5  -2 2221.86 322.130   2
  -5   5  -3 6684.89 320.337   2
  -5   5  -3 7225.89 584.630   1
  -5   5  -3 6220.61 375.377   3
  -5  -5  -3 7226.82 567.454   2
  -5   5  -4 3924.74 225.047   2
  -5   5  -4 3553.00 412.968   1
  -5   5  -4 3582.20 286.817   3
  -5  -5  -4 3507.31 406.416   2
  -5  -5  -5 616.297 190.403   2
  -5   5  -5 434.599 60.7533   2
  -5   5  -5 409.655 173.204   1
  -5   5  -5 558.895 117.527   3
  -5   5  -6 43784.1 1464.47   1
  -5   5  -7 477.516 217.254   1
  -5   5  -8 73780.0 1955.80   1
  -5   5  -9 7749.63 664.022   1
  -5   5 -10 2254.10 396.044   1
  -5  -5 -10 2011.55 269.476   3
  -5  -5 -11 11248.5 636.465   3
  -5   5 -11 11767.1 847.434   1
  -5   5 -12 34788.2 1467.82   1
  -5  -5 -13 4584.10 544.583   1
  -5   5 -13 3693.72 526.073   1
  -5   5 -14 16758.3 1092.79   1
  -5  -5 -14 18214.8 1034.25   1
  -5   5 -15 5519.25 661.168   1
  -5   6  16 22066.9 1371.39   2
  -5  -6  16 22202.2 1034.19   2
  -5   6  15 170.166 256.473   2
  -5  -6  15 482.914 229.127   2
  -5   6  14 42711.7 1755.60   2
  -5  -6  14 46203.7 1513.66   2
  -5   6  13 8645.80 811.088   2
  -5   6  12 1111.54 313.751   2
  -5   6  11-71.8697 276.754   2
  -5   6  10 376.348 229.175   2
  -5   6   9-125.657 215.916   2
  -5   6   8 2457.66 391.208   2
  -5   6   7 4133.20 494.511   2
  -5   6   6 2037.62 314.710   2
  -5   6   5 1789.13 296.057   2
  -5   6   4 9886.97 636.836   2
   5  -6  -4 10325.0 578.836   2
  -5   6   4 8579.41 639.937   1
  -5   6   3-10.0205 134.704   1
  -5  -6   3 104.813 33.0297   1
  -5   6   3 44.4668 126.183   2
  -5  -6   3-14.1431 31.1278   1
   5  -6  -3 183.873 115.940   2
  -5   6   2-41.4347 150.332   1
  -5   6   2-82.9081 140.632   2
  -5   6   2 132.781 129.550   3
  -5  -6   2 114.640 63.0714   1
  -5   6   1 4157.00 360.427   2
   5  -6  -1 4450.24 348.419   2
  -5   6   1 4417.22 384.679   3
  -5   6   1 3672.63 439.595   1
  -5   6   0 58709.4 1245.46   2
  -5   6   0 60073.2 1349.82   3
   5  -6   0 59793.6 1180.53   2
   5  -6   1 1481.01 190.413   2
  -5   6  -1 1271.11 192.903   2
  -5   6  -1 1398.65 299.638   1
  -5   6  -1 1884.88 262.602   3
  -5   6  -2 219510. 3250.09   1
  -5   6  -2 222426. 2530.33   3
  -5   6  -3 1508.33 183.087   2
  -5   6  -3 1765.47 334.080   1
  -5   6  -3 1378.22 216.959   3
  -5   6  -4 8968.56 672.561   1
  -5   6  -4 8738.27 489.779   3
  -5   6  -4 8911.18 371.792   2
  -5   6  -5 1804.41 139.269   2
  -5   6  -5 1543.21 309.517   1
  -5   6  -6 5991.79 571.203   1
  -5   6  -7 18105.4 996.291   1
  -5   6  -8 12845.5 846.782   1
  -5   6  -9 3334.26 449.367   1
  -5  -6 -10 19438.8 912.856   3
  -5   6 -10 18338.2 1031.25   1
  -5   6 -11-150.318 210.491   1
  -5  -6 -11-126.326 220.644   3
  -5   6 -12 2776.64 467.122   1
  -5  -6 -12 2082.44 311.930   3
  -5   6 -13 470.748 259.610   1
  -5   6 -14 1842.09 423.947   1
  -5   7  15 4585.43 694.030   2
  -5  -7  15 3919.20 452.033   2
  -5   7  14 4594.91 671.053   2
  -5  -7  14 3986.77 473.768   2
  -5   7  13 4837.55 667.389   2
  -5   7  12 2977.13 470.865   2
  -5   7  11-42.7792 262.725   2
  -5   7  10 10621.4 851.793   2
  -5   7   9 12328.7 918.121   2
  -5   7   8 761.265 299.928   2
  -5   7   7 1334.92 319.123   2
  -5   7   6 7666.71 654.702   2
  -5   7   5 105477. 2239.74   2
  -5   7   4 4557.99 469.917   2
  -5   7   4 4533.72 530.819   1
  -5   7   3 8784.19 599.153   2
  -5  -7   3 9593.77 318.146   1
   5  -7  -3 9202.84 538.510   2
  -5   7   3 8542.97 672.213   1
  -5   7   2 51218.6 1365.03   2
   5  -7  -2 54317.5 1254.34   2
  -5  -7   2 52306.2 915.704   1
  -5   7   2 51043.1 1632.60   1
  -5   7   1 6220.04 437.455   2
   5  -7  -1 7031.36 449.128   2
  -5  -7   1 6710.45 388.947   1
  -5   7   1 5796.00 566.482   1
  -5   7   0 49593.6 1610.10   1
  -5   7   0 49470.2 1240.07   2
   5  -7   0 51855.0 1173.37   2
  -5   7   0 51629.7 1383.47   3
  -5   7  -1 4286.06 357.382   2
  -5   7  -1 4024.19 471.885   1
   5  -7   1 4680.59 334.925   2
  -5   7  -1 4331.69 396.674   3
  -5   7  -2 6588.45 420.417   2
  -5   7  -2 7208.19 631.579   1
  -5   7  -2 7029.28 498.988   3
   5  -7   2 7315.10 393.450   2
  -5   7  -3 33.3536 80.4448   2
  -5   7  -3 77.8390 176.071   1
  -5   7  -4 4352.41 502.139   1
  -5   7  -4 4354.17 291.637   2
  -5   7  -5 2148.09 357.435   1
  -5   7  -5 2626.95 191.547   2
  -5   7  -6 17391.5 1006.77   1
  -5   7  -7 7851.18 699.830   1
  -5   7  -8 26758.3 1265.86   1
  -5   7  -9 3088.20 449.043   1
  -5   7 -10 3184.02 479.651   1
  -5  -7 -10 3696.79 440.926   3
  -5   7 -11 3031.93 469.032   1
  -5  -7 -11 2234.02 325.624   3
  -5   7 -12 6622.28 686.555   1
  -5  -7 -12 6665.61 558.177   3
  -5   7 -13 7205.95 734.501   1
  -5   7 -14 31086.3 1508.35   1
  -5   8  14 20106.1 1381.95   2
  -5   8  13 1020.38 386.733   2
  -5   8  12 6342.00 774.948   2
  -5   8  11 2404.97 494.267   2
  -5   8  10 4546.86 634.461   2
  -5   8   9 297.690 282.158   2
  -5   8   8 4509.00 544.836   2
  -5   8   7 241.961 245.826   2
  -5   8   6 77946.3 2064.91   2
  -5   8   5 59854.5 1757.20   2
  -5   8   4 26154.2 1120.03   2
  -5  -8   4 27459.5 432.898   1
  -5   8   3 355.290 176.084   2
  -5  -8   3 203.698 69.2806   1
  -5   8   3 130.567 204.792   1
  -5   8   2 7081.27 553.250   2
  -5  -8   2 7695.13 395.239   1
  -5   8   1 9517.44 621.131   2
   5  -8  -1 9508.87 530.625   2
  -5  -8   1 8955.82 460.158   1
  -5   8   1 8260.49 708.820   1
  -5   8   0 109657. 1966.90   2
   5  -8   0 112826. 1736.37   2
  -5  -8   0 111973. 1797.40   1
  -5   8   0 108357. 2502.45   1
  -5   8  -1 66281.2 1497.97   2
  -5   8  -1 63046.1 1891.60   1
   5  -8   1 64845.9 1289.53   2
  -5   8  -2 42527.7 1558.02   1
   5  -8   2 46566.4 1049.05   2
  -5   8  -2 43552.5 1150.08   2
  -5   8  -3 36761.0 1473.51   1
   5  -8   3 39151.5 899.862   2
  -5   8  -3 38287.9 1006.90   2
  -5   8  -4 4468.05 521.959   1
  -5   8  -4 4193.24 315.423   2
  -5   8  -5 899.320 260.045   1
  -5   8  -6 1241.55 287.206   1
  -5   8  -7 5673.67 593.216   1
  -5   8  -8 23416.9 1223.57   1
  -5   8  -9 688.971 299.011   1
  -5  -8 -10 53212.8 1706.20   3
  -5   8 -10 55998.1 1934.71   1
  -5  -8 -11 3450.00 443.354   3
  -5   8 -11 3482.03 505.962   1
  -5   8 -12 9.64941 188.629   1
  -5  -8 -12 48.3584 230.907   3
  -5   8 -13 3575.79 555.340   1
  -5   9  13 244.120 278.157   2
  -5   9  12 868.696 362.543   2
  -5   9  11 3434.92 581.621   2
  -5   9  10 2236.71 470.581   2
  -5   9   9 27346.7 1441.84   2
  -5   9   8 6267.67 688.521   2
  -5   9   7 1513.68 380.737   2
  -5   9   6 5833.52 627.193   2
  -5   9   5 22186.5 1135.32   2
  -5   9   4 1686.73 334.238   2
  -5  -9   4 1887.74 150.710   1
  -5   9   3 8319.41 659.039   2
  -5  -9   3 9558.61 413.174   1
  -5   9   3 8316.48 758.274   1
  -5   9   2 8863.59 645.423   2
  -5  -9   2 8670.69 449.959   1
  -5   9   2 8612.00 745.961   1
  -5   9   1 67333.5 1731.21   2
  -5   9   1 63660.6 1983.87   1
  -5  -9   1 67620.4 1363.64   1
  -5   9   0 138981. 2400.27   2
   5  -9   0 135291. 1937.53   2
  -5  -9   0 134109. 2002.16   1
  -5   9   0 134915. 2918.03   1
  -5   9  -1 1216.36 261.093   2
  -5   9  -1 1130.27 341.318   1
   5  -9   1 1665.45 236.016   2
  -5  -9  -1 1256.32 226.988   1
  -5   9  -2 35.6394 126.159   2
  -5   9  -2 263.567 252.860   1
   5  -9   2-78.3092 111.036   2
  -5   9  -3 901.419 279.991   1
   5  -9   3 1536.63 201.771   2
  -5   9  -3 1106.81 210.410   2
   5  -9   4 23974.1 674.599   2
  -5   9  -4 23763.1 794.442   2
  -5   9  -5 2997.36 455.650   1
  -5   9  -6 4326.73 546.198   1
  -5   9  -7 414.201 268.199   1
  -5   9  -8 1716.35 357.630   1
  -5  -9  -9 2883.31 451.751   3
  -5   9  -9 2312.00 406.517   1
  -5  -9 -10 536.267 270.585   3
  -5   9 -10-124.528 192.596   1
  -5   9 -11 8553.55 800.841   1
  -5  -9 -11 8800.40 727.062   3
  -5  -9 -12 2197.40 368.227   3
  -5   9 -12 1858.76 427.102   1
  -5   9 -13 12238.3 994.830   1
  -5  10  12 22337.4 1457.58   2
  -5  10  11 2663.07 539.123   2
  -5  10  10 6773.93 774.914   2
  -5  10   9 580.772 345.046   2
  -5  10   8 4465.50 613.570   2
  -5  10   7 12771.5 967.252   2
  -5  10   6 42470.4 1685.03   2
  -5  10   5 35099.3 1484.97   2
  -5  10   4 11957.6 834.391   2
  -5  10   3 1267.38 293.555   2
  -5 -10   3 1899.03 201.197   1
  -5  10   3 1595.67 381.041   1
  -5  10   2 3921.26 485.542   2
  -5 -10   2 4383.65 336.256   1
  -5  10   2 4251.00 587.415   1
  -5  10   1 25976.4 1310.69   1
  -5  10   1 29275.9 1216.45   2
  -5 -10   1 27587.0 898.068   1
  -5  10   0 38186.5 1600.37   1
  -5 -10   0 38058.1 1089.64   1
  -5  10   0 39204.9 1337.47   2
  -5 -10  -1 11017.2 610.059   1
  -5  10  -1 10408.4 847.604   1
  -5  10  -1 11439.7 707.175   2
  -5  10  -2 905.761 227.154   2
  -5  10  -2 346.054 256.230   1
   5 -10   2 695.665 151.321   2
  -5  10  -3 26.3112 222.625   1
   5 -10   3 304.175 112.004   2
  -5  10  -3 40.3118 132.046   2
  -5  10  -4 285.490 204.423   1
  -5  10  -5 5186.86 609.648   1
  -5  10  -6 3886.10 525.650   1
  -5  10  -7 17099.9 1096.09   1
  -5  10  -8 31167.7 1506.07   1
  -5  10  -9 2783.39 497.560   1
  -5 -10  -9 2263.63 427.364   3
  -5  10 -10 11361.7 949.207   1
  -5 -10 -10 11316.3 896.485   3
  -5  10 -11 33031.8 1606.03   1
  -5 -10 -11 36814.1 1507.94   3
  -5  10 -12 692.000 228.688   1
  -5 -10 -12 1231.57 309.795   3
  -5  11  11 7914.25 915.101   2
  -5  11  10 8072.71 889.149   2
  -5  11   9 15912.6 1214.47   2
  -5  11   8 6342.64 741.181   2
  -5  11   7 5508.43 680.477   2
  -5  11   6-186.973 243.938   2
  -5  11   5 3117.04 485.886   2
  -5  11   4 6021.86 629.774   2
  -5  11   3 287.942 192.173   2
  -5  11   2-295.526 267.354   2
  -5  11   2-8.13437 207.286   1
  -5  11   1 3485.55 447.106   2
  -5  11   1 3753.17 563.311   1
  -5  11   0 7610.07 722.360   1
  -5  11   0 7992.22 638.718   2
  -5  11  -1 209.188 149.086   2
  -5  11  -1 149.171 192.439   1
  -5  11  -2 414.756 192.963   1
  -5  11  -2 468.511 197.197   2
  -5  11  -3 1126.73 316.431   1
  -5  11  -3 986.532 197.416   2
  -5  11  -4 6236.62 697.090   1
  -5  11  -5 2815.93 483.352   1
  -5  11  -6 1884.93 397.354   1
  -5  11  -7 27745.8 1462.59   1
  -5  11  -8 272.209 227.767   1
  -5 -11  -8 817.903 279.217   3
  -5  11  -9-323.959 363.342   1
  -5 -11  -9 1.16284 216.865   3
  -5  11 -10 341.810 214.615   1
  -5 -11 -10-138.353 308.184   3
  -5  11 -11-453.494 341.068   1
  -5 -11 -11-62.3471 197.225   3
  -5  12   9 13706.5 1146.99   2
  -5  12   8 9404.58 925.607   2
  -5  12   7 6204.89 751.168   2
  -5  12   6 719.634 305.820   2
  -5  12   5 993.258 296.023   2
  -5  12   4 284.980 255.347   2
  -5  12   3 952.745 292.443   2
  -5  12   2 223.357 209.058   2
  -5  12   1 3855.90 500.302   2
  -5  12   1 4303.95 594.609   1
  -5  12   0 7094.76 773.758   1
  -5  12   0 7435.61 668.645   2
  -5  12  -1 13134.1 986.784   1
  -5  12  -1 14590.3 887.765   2
  -5  12  -2 19115.7 965.332   2
  -5  12  -2 17137.8 1139.65   1
  -5  12  -3 7855.12 803.945   1
  -5  12  -4 2295.63 438.281   1
  -5  12  -5 2042.73 447.637   1
  -5  12  -6-28.8415 251.799   1
  -5  12  -7 581.627 259.418   1
  -5 -12  -7 127.293 247.903   3
  -5  12  -8 13337.2 1062.61   1
  -5 -12  -8 12729.1 1013.48   3
  -5  12  -9 6998.18 768.820   1
  -5 -12  -9 6367.55 703.360   3
  -5 -12 -10 2494.48 429.262   3
  -5  13   7 20917.3 1374.84   2
  -5  13   6 265.359 215.733   2
  -5  13   5 3778.18 545.947   2
  -5  13   4-152.390 307.797   2
  -5  13   3 3530.40 505.300   2
  -5  13   2 1360.54 343.502   2
  -5  13   1 5320.00 613.977   2
  -5  13   0 719.402 284.938   1
  -5  13   0 606.353 260.907   2
  -5  13  -1 725.201 273.365   2
  -5  13  -1 572.371 314.035   1
  -5  13  -2 2323.34 466.995   1
  -5  13  -3 8.92959 273.284   1
  -5  13  -4-153.941 306.663   1
  -5  13  -5 27261.9 1519.58   1
  -5  13  -6 2945.90 580.781   1
  -5  13  -7 34179.7 1728.52   1
  -5  13  -8 324.461 317.915   1
  -5  14   6 5167.71 683.562   2
  -5  14   5 1071.27 366.503   2
  -5  14   4 176.642 229.077   2
  -5  14   3 3747.68 572.633   2
  -5  14   2-355.841 331.533   2
  -5  14   1 12.8610 198.024   2
  -5  14   0 887.934 288.512   2
  -5  14  -1 22411.1 1449.46   1
  -5  14  -2 2357.60 543.826   1
  -5  14  -3 7890.47 852.126   1
  -5  14  -4 573.221 265.293   1
  -5  14  -5 2329.56 480.016   1
  -5  15   3 1278.24 379.944   2
  -5  15   2 6390.45 721.656   2
  -5  15   1 15111.3 1039.01   2
  -6   0  18 6656.23 678.333   2
  -6   0  17-45.6688 210.604   2
  -6   0  16 3781.97 514.147   2
  -6   0  15 268.133 203.106   2
  -6   0  14 3211.75 449.011   2
  -6   0  13-126.594 208.890   2
  -6   0  12 7667.49 634.284   2
   6   0 -12 7245.99 486.500   1
   6   0 -11 104.501 125.438   1
  -6   0  11-96.2684 221.040   2
  -6   0  10 325254. 3821.07   2
   6   0 -10 353707. 3220.69   1
   6   0  -9 3.86478 101.340   1
  -6   0   9-95.7851 203.183   2
   6   0  -8 108581. 1662.38   1
  -6   0   8 106333. 2077.38   2
   6   0  -7 57.4433 78.1018   1
  -6   0   7-94.9979 171.007   2
   6   0  -6 29988.9 775.111   1
   6   0  -5-8.11141 62.0531   1
  -6   0   5-65.1293 85.4646   1
   6   0  -4 2612.58 222.245   1
  -6   0   4 2600.56 247.299   1
  -6   0   3 11.5698 70.6456   1
   6   0  -3 38.1923 59.3559   1
  -6   0   2 7415.47 427.362   1
   6   0  -2 7732.93 366.442   1
   6   0  -1-15.9196 72.1951   1
  -6   0   1 462.929 125.311   1
   6   0   0 1253.24 167.880   1
  -6   0   0 1171.42 183.240   1
   6   0   1 39.7776 70.3491   1
  -6   0  -1 168.447 107.642   1
   6   0   2 84319.7 1337.96   1
  -6   0  -2 81965.1 1547.53   1
   6   0   3 228.563 109.296   1
  -6   0  -3 87.0355 129.129   1
  -6   0  -4 98749.0 1799.79   1
  -6   0  -5 55.6045 137.751   1
  -6   0  -6 645085. 4986.17   1
  -6   0  -6 659625. 4117.38   2
  -6   0  -7 317.483 128.214   2
  -6   0  -7 309.858 224.349   1
  -6   0  -8 28601.5 805.860   2
  -6   0  -8 28735.5 1144.78   1
  -6   0  -9-178.600 220.224   1
  -6   0  -9-109.505 102.968   2
  -6   0 -10 58157.1 1732.55   1
  -6   0 -11 20.0740 206.430   1
  -6   0 -12 35157.4 1424.65   1
  -6   0 -13-227.842 312.143   1
  -6   0 -14 29944.5 1404.88   1
  -6   1  18 7218.32 708.821   2
  -6  -1  18 6976.38 656.871   2
  -6   1  17 980.446 342.291   2
  -6  -1  17 757.176 311.496   2
  -6   1  16 10786.6 839.246   2
  -6  -1  16 11733.5 843.254   2
  -6   1  15 178.970 207.498   2
  -6  -1  15-203.078 210.746   2
  -6   1  14 11523.1 811.234   2
  -6  -1  14 12165.6 807.304   2
  -6   1  13-1.63034 182.956   2
  -6  -1  13 111.022 159.470   2
  -6   1  12 24386.1 1105.71   2
  -6  -1  12 26927.8 1138.88   2
   6   1 -12 24521.4 827.527   1
   6  -1 -12 26136.7 956.410   1
  -6   1  11 49125.0 1537.08   2
  -6  -1  11 49224.5 1522.49   2
   6  -1 -11 48170.5 1297.45   1
   6   1 -11 48691.1 1147.88   1
  -6   1  10 15389.1 850.451   2
  -6  -1  10 15555.0 842.208   2
   6  -1 -10 15061.7 720.419   1
   6   1 -10 16395.8 648.792   1
   6  -1  -9 957.738 206.290   1
   6   1  -9 921.725 163.658   1
  -6   1   9 691.618 214.561   2
  -6  -1   9 636.587 219.700   2
   6  -1  -8 17266.5 724.815   1
   6   1  -8 17234.6 576.709   1
  -6   1   8 17095.2 851.404   2
   6  -1  -7 7583.41 464.421   1
   6   1  -7 7455.69 353.188   1
  -6   1   7 7163.99 544.346   2
   6  -1  -6 11425.6 543.329   1
  -6   1   6 10846.9 633.123   2
   6   1  -5 27.1880 50.4639   1
  -6   1   5 68.3326 123.108   2
   6  -1  -5-22.0469 85.9857   1
  -6   1   5-41.9659 99.0180   1
   6   1  -4 19204.3 507.910   1
   6  -1  -4 18886.3 647.290   1
  -6   1   4 18106.9 693.414   1
  -6  -1   4 18183.4 565.297   1
  -6   1   3 5626.17 395.989   1
  -6  -1   3 5015.45 313.426   1
   6   1  -3 5770.71 281.884   1
   6  -1  -3 5814.58 355.994   1
   6  -1  -2 4134.03 304.253   1
  -6   1   2 3846.65 342.896   1
  -6  -1   2 3873.99 284.044   1
   6   1  -2 3687.45 234.718   1
   6  -1  -1 442.985 109.200   1
  -6  -1   1 435.670 101.269   1
   6   1  -1 765.175 120.079   1
  -6   1   1 370.721 125.815   1
   6   1   0 17762.0 543.059   1
  -6   1   0 17392.9 724.194   1
   6  -1   0 18454.5 632.231   1
  -6  -1   0 17366.5 635.963   1
  -6  -1  -1 23174.1 763.681   1
  -6   1  -1 21372.5 813.373   1
   6   1   1 23026.2 642.139   1
   6  -1   1 23061.4 722.945   1
   6  -1   2 12476.8 538.425   1
  -6  -1  -2 12642.2 583.369   1
  -6   1  -2 12450.5 641.015   1
  -6   1  -3 11475.0 629.453   1
  -6  -1  -3 10940.4 559.226   1
   6  -1   3 11203.7 540.960   1
  -6   1  -4 23271.9 933.468   1
   6  -1   4 23868.0 786.956   1
  -6  -1  -4 23681.8 857.042   1
  -6   1  -5 27064.3 1016.53   1
  -6  -1  -5 29109.1 916.039   2
  -6  -1  -5 26463.3 943.371   1
  -6   1  -6 490.457 255.074   1
  -6  -1  -6 390.737 202.162   1
  -6   1  -6 283.907 130.926   2
  -6  -1  -6 281.923 180.322   2
  -6  -1  -7 18363.2 871.319   1
  -6   1  -7 18744.8 914.367   1
  -6  -1  -7 20160.7 793.913   2
  -6   1  -7 19780.9 604.165   2
  -6  -1  -8 2639.01 281.105   2
  -6   1  -8 3138.53 229.459   2
  -6  -1  -8 2955.15 384.405   1
  -6   1  -8 2713.23 381.040   1
  -6   1  -9 1255.38 135.497   2
  -6  -1  -9 1160.98 196.063   2
  -6   1  -9 732.143 248.031   1
  -6   1  -9 971.233 80.8330   3
  -6  -1  -9 1366.68 291.926   1
  -6  -1 -10 1329.19 188.926   2
  -6   1 -10 1280.62 282.814   1
  -6  -1 -10 1369.35 301.004   1
  -6   1 -11 1.70727 217.819   1
  -6  -1 -11 42.2514 163.057   1
  -6   1 -12 60.9654 221.850   1
  -6  -1 -12 232.912 240.635   1
  -6  -1 -13 8894.83 737.476   1
  -6   1 -13 8853.79 750.605   1
  -6   1 -14 5197.46 613.298   1
  -6  -1 -14 5120.70 587.569   1
  -6  -2  18 4666.52 550.697   2
  -6   2  18 3780.20 551.793   2
  -6  -2  17 3559.83 494.858   2
  -6   2  17 4464.30 571.473   2
  -6   2  16 1115.30 325.533   2
  -6  -2  16 2059.41 366.706   2
  -6   2  15 1114.90 310.671   2
  -6  -2  15 603.456 231.748   2
  -6   2  14 2983.49 442.615   2
  -6  -2  14 2565.08 402.582   2
  -6   2  13-63.3326 244.070   2
  -6  -2  13 81.2698 167.391   2
  -6   2  12 2819.69 406.942   2
  -6  -2  12 2932.02 392.302   2
  -6   2  11 26288.5 1162.96   2
  -6  -2  11 25789.1 1111.22   2
   6   2 -11 25473.3 748.754   1
   6   2 -10 128506. 1551.50   1
  -6   2  10 138397. 2578.67   2
  -6  -2  10 133538. 2420.67   2
   6  -2 -10 133812. 2245.30   1
   6  -2  -9 27294.2 1000.34   1
   6   2  -9 27930.5 661.613   1
  -6   2   9 27061.9 1114.32   2
   6  -2  -8 159736. 2354.04   1
   6   2  -8 162267. 1427.74   1
  -6   2   8 159916. 2616.78   2
   6  -2  -7 4802.66 402.684   1
  -6   2   7 5242.43 463.156   2
   6   2  -7 4554.78 221.888   1
   6  -2  -6 2067.74 254.304   1
  -6   2   6 2133.59 299.759   2
   6   2  -6 2097.19 137.777   1
   6   2  -5 17.9517 35.0587   1
  -6   2   5-84.9636 158.129   2
   6  -2  -5-14.0630 98.4676   1
  -6   2   5 6.07083 97.9176   1
  -6  -2   4 371.478 80.9432   1
  -6   2   4 367.110 134.468   1
   6   2  -4 414.709 67.9944   1
  -6   2   4 437.072 165.246   2
   6  -2  -4 583.761 153.597   1
  -6   2   3 7214.06 493.119   1
  -6  -2   3 7804.45 346.271   1
  -6   2   3 7889.92 496.279   2
   6  -2  -3 7394.05 439.627   1
   6   2  -3 7383.66 263.577   1
  -6   2   2 105207. 1857.93   1
   6   2  -2 106681. 1064.58   1
  -6  -2   2 103427. 1308.91   1
  -6   2   2 109554. 1722.78   2
   6  -2  -2 110390. 1656.90   1
   6  -2  -1 34758.3 943.681   1
  -6   2   1 32953.7 1044.49   1
  -6   2   1 35422.7 936.660   2
  -6  -2   1 33287.4 780.328   1
  -6  -2   0 18045.7 609.934   1
   6  -2   0 17779.3 671.443   1
  -6   2   0 18010.9 774.072   1
  -6  -2  -1 9032.90 452.338   1
   6  -2   1 9478.05 497.729   1
  -6   2  -2 25070.9 949.467   1
  -6  -2  -2 25090.9 778.992   1
   6  -2   2 25250.7 813.350   1
   6  -2   3 11020.6 545.828   1
  -6   2  -3 11022.4 647.274   1
  -6  -2  -3 10587.0 528.769   1
  -6  -2  -4 16307.1 703.181   1
   6  -2   4 16334.2 673.176   1
  -6   2  -4 16175.5 802.767   1
  -6   2  -5 14862.5 787.596   1
  -6  -2  -5 14465.0 679.472   1
  -6   2  -6 123570. 2323.83   1
  -6  -2  -6 123830. 2076.45   1
  -6  -2  -6 126921. 2095.28   2
  -6   2  -7 21096.0 993.432   1
  -6  -2  -7 20679.0 905.311   1
  -6  -2  -7 21277.2 860.621   2
  -6   2  -7 20146.7 500.014   2
  -6   2  -8 8196.04 248.213   2
  -6   2  -8 9267.07 685.757   1
  -6  -2  -8 8910.02 634.326   1
  -6   2  -8 10331.8 310.404   3
  -6  -2  -8 9125.43 557.751   2
  -6  -2  -9 15071.4 695.238   2
  -6   2  -9 14505.6 871.198   1
  -6  -2  -9 13653.6 804.713   1
  -6  -2 -10 5854.67 412.250   2
  -6  -2 -10 6134.68 564.296   1
  -6   2 -10 6329.46 606.833   1
  -6  -2 -11 640.009 253.682   1
  -6   2 -11 893.339 281.296   1
  -6  -2 -12 26055.5 1197.07   1
  -6   2 -12 27310.8 1279.34   1
  -6  -2 -13-20.4840 221.244   1
  -6   2 -13 430.660 261.087   1
  -6  -2 -14 21024.8 1146.48   1
  -6   2 -14 20094.1 1175.12   1
  -6  -3  18 1336.69 299.386   2
  -6   3  17 33.4186 267.046   2
  -6  -3  17 289.450 253.786   2
  -6   3  16 1714.46 413.347   2
  -6  -3  16 2260.96 387.892   2
  -6   3  15 2475.06 440.868   2
  -6  -3  15 2425.12 402.529   2
  -6   3  14 13939.2 927.520   2
  -6  -3  14 13982.7 874.007   2
  -6   3  13 106.895 203.023   2
  -6  -3  13 469.403 241.640   2
  -6   3  12 4268.35 501.790   2
   6   3 -12 4077.88 227.358   1
  -6  -3  12 4238.73 461.549   2
   6   3 -11 8290.83 360.983   1
  -6   3  11 9364.95 727.528   2
   6   3 -11 7728.50 276.042   1
  -6  -3  11 8793.13 659.525   2
   6   3 -10 101427. 1096.78   1
   6   3 -10 100510. 862.282   1
   6  -3  -9 6291.84 518.893   1
  -6   3   9 6122.32 559.974   2
   6   3  -9 6086.50 219.929   1
   6   3  -9 5729.37 171.058   1
   6  -3  -8 28520.6 1036.61   1
  -6   3   8 28617.2 1138.46   2
   6  -3  -7 4980.25 430.807   1
  -6   3   7 5893.79 507.927   2
   6  -3  -6 3739.32 375.784   1
  -6   3   6 3862.12 409.774   2
   6  -3  -5 11949.9 633.353   1
  -6   3   5 14075.5 722.686   2
  -6   3   5 12195.3 678.315   1
  -6   3   4-14.0342 117.803   1
  -6   3   4 7.89392 135.491   2
   6  -3  -4 268.479 134.721   1
  -6  -3   4 45.9759 30.3436   1
   6  -3  -3 604.267 154.217   1
  -6   3   3 383.217 152.398   1
  -6  -3   3 417.081 75.3642   1
  -6   3   3 479.422 145.465   2
  -6   3   2 61376.7 1507.16   1
  -6   3   2 61233.9 1293.60   2
   6  -3  -2 61453.8 1314.59   1
  -6  -3   1 41994.5 822.825   1
  -6   3   1 42317.8 1253.04   1
  -6   3   1 42153.9 1043.50   2
   6  -3  -1 42346.6 1103.14   1
  -6  -3   0 1020.16 156.062   1
  -6   3   0 898.560 161.250   2
  -6   3   0 795.748 196.889   1
   6  -3   0 887.085 179.995   1
   6  -3   1 9691.69 528.836   1
  -6   3  -1 10587.0 655.697   1
  -6   3  -1 10004.5 454.654   2
  -6  -3  -1 9566.41 443.892   1
  -6   3  -2 250.018 146.004   1
   6  -3   2 192.692 97.8322   1
  -6   3  -2 413.936 114.709   2
  -6  -3  -2 374.141 115.626   1
  -6  -3  -3 39983.4 994.085   1
  -6   3  -3 38707.5 794.522   2
  -6   3  -3 38609.3 1261.75   1
   6  -3   3 41200.5 1108.59   1
  -6   3  -4 9963.49 368.893   2
  -6  -3  -4 10073.3 535.870   1
  -6   3  -4 9557.95 639.603   1
  -6  -3  -4 9492.74 601.290   2
  -6   3  -5 17804.1 434.844   2
  -6  -3  -5 18329.3 768.305   1
  -6  -3  -5 18171.0 847.259   2
  -6   3  -5 17655.7 898.982   1
  -6  -3  -6 531.745 166.620   2
  -6   3  -6 679.846 79.5219   2
  -6   3  -6 378.214 189.075   1
  -6  -3  -6 673.223 178.600   1
  -6   3  -6 896.686 131.810   3
  -6   3  -6 743.583 95.2075   2
  -6   3  -7 34821.9 1309.25   1
  -6   3  -7 36313.4 704.895   3
  -6  -3  -7 36351.9 1175.93   1
  -6  -3  -7 35543.8 1154.70   2
  -6   3  -8 4614.34 513.721   1
  -6   3  -8 4022.01 202.313   3
  -6  -3  -8 4364.40 451.290   1
  -6  -3  -8 4829.36 430.349   2
  -6   3  -9 3254.94 440.192   1
  -6  -3  -9 2556.51 317.831   2
  -6  -3  -9 2452.57 357.516   1
  -6  -3 -10-130.693 195.648   1
  -6   3 -10 156.598 179.086   1
  -6  -3 -11-128.708 218.947   1
  -6   3 -11-29.6866 157.636   1
  -6  -3 -12 2147.42 376.437   1
  -6   3 -12 3238.94 492.578   1
  -6  -3 -13 3268.97 468.124   1
  -6   3 -13 3426.99 526.526   1
  -6  -3 -14 1500.87 385.371   1
  -6   3 -14 2053.13 445.329   1
  -6   4  17 5340.96 668.110   2
  -6  -4  17 5065.29 560.726   2
  -6   4  16 3806.19 561.120   2
  -6  -4  16 3670.72 478.797   2
  -6   4  15 7222.85 735.067   2
  -6  -4  15 7814.52 670.513   2
  -6  -4  14 3026.98 431.286   2
  -6   4  14 2652.29 455.355   2
  -6   4  13 6267.79 652.260   2
  -6  -4  13 6288.34 575.322   2
  -6   4  12 188.375 239.245   2
  -6  -4  12 416.992 206.732   2
  -6   4  11 12343.4 860.064   2
   6   4 -11 11442.0 243.749   1
  -6   4  10 150.216 228.198   2
  -6   4   9 138.777 204.339   2
  -6   4   8 36794.4 1341.86   2
   6  -4  -7 4565.00 444.516   1
  -6   4   7 4644.39 475.767   2
   6  -4  -6 574.883 183.827   1
  -6   4   6 543.136 193.618   2
   6  -4  -5 3116.50 344.204   1
  -6   4   5 4157.77 421.196   2
  -6   4   5 3233.47 382.852   1
   6  -4  -4 59789.2 1422.42   1
  -6   4   4 63356.2 1517.58   2
  -6  -4   3 103155. 915.462   1
  -6   4   3 110958. 1906.95   2
   6  -4  -3 112663. 1939.46   1
  -6   4   3 102420. 2061.43   1
  -6   4   2 61503.9 1589.84   1
  -6   4   2 64184.2 1375.35   2
   6  -4  -2 63892.8 1438.91   1
  -6  -4   2 61491.3 841.805   1
  -6   4   1 90257.2 1948.15   1
  -6   4   1 89666.5 1546.31   2
  -6  -4   1 90933.7 1140.16   1
   6  -4  -1 91044.3 1693.50   1
  -6   4   0 6873.14 551.488   1
  -6   4   0 6930.18 406.553   2
  -6  -4   0 6609.11 338.002   1
   6  -4   0 7261.98 485.888   1
   6  -4   1 2978.21 315.443   1
  -6  -4  -1 2902.27 241.038   1
  -6   4  -1 2472.90 338.968   1
  -6   4  -1 2987.02 258.100   2
  -6   4  -2 2885.44 237.115   2
   6  -4   2 3138.51 328.748   1
  -6   4  -2 2871.94 375.427   1
  -6  -4  -2 2719.55 250.124   1
  -6   4  -2 2556.17 250.441   3
  -6   4  -3 49032.6 890.431   2
  -6   4  -3 47708.2 1482.14   1
  -6   4  -3 48246.4 1007.29   3
  -6   4  -4 59.7829 205.115   1
  -6  -4  -4 289.574 143.016   1
  -6   4  -4 474.158 98.2636   2
  -6   4  -4 288.940 107.871   3
  -6  -4  -4 467.517 187.450   2
  -6   4  -5 70737.9 820.761   2
  -6  -4  -5 74464.4 1543.08   1
  -6   4  -5 71352.2 1182.51   3
  -6   4  -5 70729.1 1859.18   1
  -6  -4  -5 72711.5 1714.35   2
  -6  -4  -6 1048.06 238.500   2
  -6   4  -6 657.414 210.839   1
  -6  -4  -6 757.497 197.773   1
  -6   4  -6 925.411 135.956   3
  -6   4  -7 291.298 175.176   1
  -6   4  -7 140.340 89.5068   3
  -6  -4  -8 13469.0 747.708   1
  -6   4  -8 13343.8 868.561   1
  -6  -4  -9 1354.27 265.281   1
  -6   4  -9 1587.87 344.787   1
  -6   4 -10 6541.65 649.671   1
  -6  -4 -10 5229.66 516.444   1
  -6  -4 -11 779.482 245.619   1
  -6   4 -11 1082.98 300.303   1
  -6  -4 -11 1149.92 204.326   3
  -6  -4 -12 41992.1 1515.72   1
  -6   4 -12 42433.3 1665.36   1
  -6   4 -13 19268.0 1176.05   1
  -6  -4 -13 18345.0 1031.49   1
  -6   4 -14 10230.4 885.245   1
  -6  -4 -14 8648.12 747.319   1
  -6  -5  17 8506.35 686.485   2
  -6   5  16 6275.67 744.243   2
  -6  -5  16 6197.54 591.739   2
  -6   5  15 11840.0 948.650   2
  -6  -5  15 12491.3 853.083   2
  -6   5  14 4327.85 557.389   2
  -6  -5  14 5227.30 551.476   2
  -6   5  13 1748.76 384.224   2
  -6  -5  13 1875.23 348.495   2
  -6   5  12 1868.06 398.226   2
  -6   5  11 11146.9 848.103   2
  -6   5  10 5292.82 587.980   2
  -6   5   9 4630.73 535.947   2
  -6   5   8 2080.29 361.986   2
  -6   5   7 3435.94 434.513   2
  -6   5   6 3230.85 398.290   2
  -6   5   5 26290.6 1044.84   2
  -6   5   5 23350.9 1056.10   1
  -6   5   4 17204.1 813.796   2
   6  -5  -4 15957.1 775.957   1
  -6   5   4 14770.4 817.268   1
  -6   5   3 15352.2 729.939   2
   6  -5  -3 14955.5 752.889   1
  -6  -5   3 14342.2 292.677   1
  -6   5   3 13833.4 810.702   1
   6  -5  -2 858.196 192.540   1
  -6   5   2 831.545 249.963   1
  -6  -5   2 857.036 102.340   1
  -6   5   2 887.356 192.527   2
  -6   5   2 903.751 185.396   3
  -6   5   1 1433.03 302.293   1
  -6   5   1 1744.29 233.121   2
   6  -5  -1 1752.50 263.033   1
  -6   5   1 2211.25 274.035   3
  -6  -5   1 1483.96 148.101   1
  -6   5   0 6732.90 581.360   1
  -6   5   0 6182.72 396.741   2
  -6  -5   0 7198.14 346.749   1
  -6   5   0 6986.67 450.919   3
  -6  -5  -1 75335.0 1204.68   1
  -6   5  -1 73575.8 1889.78   1
  -6   5  -1 74524.8 1293.62   2
  -6   5  -1 75666.8 1418.56   3
  -6   5  -2 22808.6 672.724   2
  -6   5  -2 22492.4 1050.33   1
  -6  -5  -2 23603.1 722.484   1
  -6   5  -2 23429.2 775.151   3
  -6   5  -3 50340.9 919.897   2
  -6   5  -3 50799.4 1603.27   1
  -6   5  -3 51185.5 1137.94   3
  -6  -5  -3 53686.0 1184.98   1
  -6   5  -4 3700.07 230.324   2
  -6  -5  -4 3924.08 357.269   1
  -6   5  -4 3732.51 448.761   1
  -6   5  -4 4451.92 334.438   3
  -6   5  -5 1911.25 331.942   1
  -6   5  -5 2128.90 157.583   2
  -6   5  -5 2182.20 229.920   3
  -6   5  -6 7581.29 403.736   3
  -6   5  -6 8460.18 677.484   1
  -6   5  -7 33087.7 1363.50   1
  -6   5  -8 3843.97 497.670   1
  -6  -5  -8 3807.24 436.081   1
  -6   5  -9 1002.56 320.711   1
  -6  -5  -9 919.532 213.227   1
  -6  -5 -10 1240.69 274.591   1
  -6   5 -10 1424.37 346.601   1
  -6   5 -11 168.545 222.838   1
  -6  -5 -11-3.00914 181.352   3
  -6  -5 -11 281.920 196.154   1
  -6   5 -12 227.080 261.659   1
  -6  -5 -12 180.326 222.905   1
  -6  -5 -13 1758.31 386.421   1
  -6   5 -13 2344.53 451.363   1
  -6   5 -14 326.920 274.056   1
  -6  -6  16 67.1521 166.247   2
  -6   6  15 11497.6 999.050   2
  -6  -6  15 12738.3 865.921   2
  -6   6  14-243.385 346.914   2
  -6  -6  14-116.197 198.169   2
  -6   6  13-50.1536 245.019   2
  -6   6  12 2326.52 433.402   2
  -6   6  11 15330.5 1027.82   2
  -6   6  10 87.5129 214.522   2
  -6   6   9 858.827 270.788   2
  -6   6   8-76.6776 223.275   2
  -6   6   7 16686.6 945.199   2
  -6   6   6 74.7148 160.912   2
  -6   6   5 5864.14 527.015   2
  -6   6   5 5444.93 555.192   1
  -6   6   4 15279.4 792.770   2
  -6   6   4 14192.5 854.838   1
  -6  -6   3 99866.6 727.871   1
  -6   6   3 108544. 1996.50   2
  -6   6   3 106666. 2324.25   1
  -6  -6   3 99505.7 825.360   1
  -6   6   2 3022.29 358.013   2
  -6   6   2 3011.27 415.528   1
  -6  -6   2 2956.39 178.667   1
  -6   6   1 206150. 2488.82   2
  -6  -6   1 209982. 1660.14   1
  -6   6   0 937.844 191.043   2
  -6   6   0 732.955 241.772   1
  -6  -6   0 1042.17 154.205   1
  -6   6   0 982.737 207.929   3
  -6   6  -1 17711.1 972.689   1
  -6   6  -1 19521.6 698.086   2
  -6   6  -1 19369.4 793.195   3
  -6   6  -2 144.023 86.5338   2
  -6   6  -2 209.160 188.403   1
  -6   6  -2 232.196 104.964   3
  -6   6  -3 24275.1 685.755   2
  -6   6  -3 25383.0 1188.54   1
  -6   6  -3 25739.2 871.802   3
  -6   6  -4 480.653 106.283   2
  -6   6  -4 318.474 96.2100   3
  -6   6  -4 232.890 197.402   1
  -6   6  -5 4706.65 368.065   3
  -6   6  -5 4707.94 238.364   2
  -6   6  -6 1917.32 372.884   1
  -6   6  -7 445.797 194.880   1
  -6   6  -8 1458.43 337.112   1
  -6   6  -9 3788.16 523.374   1
  -6   6 -10 1710.65 355.530   1
  -6  -6 -11 11263.0 794.247   1
  -6  -6 -11 9550.99 662.462   3
  -6   6 -11 9436.34 815.502   1
  -6  -6 -12 13364.6 887.643   1
  -6   6 -12 12405.8 944.223   1
  -6  -6 -13 18227.6 1064.94   1
  -6   6 -13 17489.9 1155.68   1
  -6  -7  15 5902.75 590.485   2
  -6   7  14-103.279 326.823   2
  -6   7  13 4274.34 600.683   2
  -6   7  12 483.630 263.076   2
  -6   7  11 17.5819 281.919   2
  -6   7  10 5786.31 664.853   2
  -6   7   9 96.4331 205.414   2
  -6   7   8 27661.7 1309.96   2
  -6   7   7 137.278 193.881   2
  -6   7   6 34476.1 1350.95   2
  -6   7   5 76273.5 1923.73   2
  -6   7   4 17255.4 893.305   2
  -6   7   4 16466.7 998.473   1
  -6  -7   3 61036.8 715.432   1
  -6  -7   3 58964.4 604.334   1
  -6   7   3 57854.8 1795.20   1
  -6   7   2 318.571 200.769   1
  -6   7   2 455.301 191.533   2
  -6  -7   2 463.736 85.4420   1
  -6  -7   2 319.925 85.1859   1
  -6   7   1 100463. 1862.28   2
   6  -7  -1 103608. 1716.88   2
  -6   7   1 101851. 2419.24   1
  -6   7   0 7031.45 656.158   1
  -6   7   0 7666.73 500.788   2
  -6   7  -1 18162.8 1028.10   1
  -6   7  -1 17754.6 694.401   2
  -6   7  -2 50119.5 1161.21   2
  -6   7  -2 46893.1 1654.76   1
  -6   7  -2 49997.1 1312.56   3
  -6   7  -3 5050.45 354.528   2
  -6   7  -3 4872.72 547.318   1
  -6   7  -3 4678.34 407.205   3
  -6   7  -4 1283.31 224.488   3
  -6   7  -4 1444.95 335.632   1
  -6   7  -4 1684.58 189.612   2
  -6   7  -5 2151.22 379.627   1
  -6   7  -5 1717.73 162.645   2
  -6   7  -6 2485.49 427.173   1
  -6   7  -7 41244.8 1623.81   1
  -6   7  -8 4731.48 598.496   1
  -6   7  -9 3741.69 514.317   1
  -6   7 -10-368.358 319.965   1
  -6   7 -11 3072.85 493.704   1
  -6  -7 -11 2975.94 407.696   3
  -6   7 -12 148.890 241.700   1
  -6   7 -13 1074.46 317.196   1
  -6  -8  15 4213.75 481.368   2
  -6   8  13 3394.33 593.737   2
  -6   8  12 406.105 306.048   2
  -6   8  11 12909.3 1000.75   2
  -6   8  10 10093.9 865.777   2
  -6   8   9 10408.4 862.320   2
  -6   8   8 2099.40 401.007   2
  -6   8   7 927.591 291.276   2
  -6   8   6 2687.72 419.163   2
  -6   8   5 9205.41 701.991   2
  -6   8   4 53370.7 1603.35   2
  -6   8   4 52411.2 1855.20   1
  -6   8   3 28616.1 1121.60   2
  -6  -8   3 29368.1 582.516   1
  -6  -8   3 30046.8 477.521   1
  -6   8   3 28724.7 1339.96   1
  -6   8   2 5347.07 473.269   2
  -6   8   2 6098.49 647.806   1
  -6  -8   2 5874.48 333.612   1
  -6   8   1 25689.2 998.404   2
  -6  -8   1 24922.2 785.518   1
  -6   8   1 24565.1 1251.33   1
  -6   8   0 3437.09 361.837   2
   6  -8   0 3537.47 309.131   2
  -6   8   0 3859.00 517.133   1
  -6   8  -1 15808.1 1000.22   1
  -6   8  -1 16082.1 743.201   2
  -6   8  -2 4937.92 402.450   2
  -6   8  -2 5586.71 617.751   1
  -6   8  -3 1335.71 208.648   2
  -6   8  -3 1370.48 346.489   1
  -6   8  -4 2924.00 459.979   1
  -6   8  -4 2416.36 239.820   2
  -6   8  -5 4988.51 596.870   1
  -6   8  -5 5749.51 318.945   2
  -6   8  -6-15.6275 203.853   1
  -6   8  -7-40.2364 208.380   1
  -6   8  -8 4126.41 555.091   1
  -6   8  -9 494.973 267.636   1
  -6   8 -10 6577.62 720.613   1
  -6  -8 -10 5401.47 569.391   3
  -6   8 -11 6071.73 693.828   1
  -6  -8 -11 6009.45 593.742   3
  -6   8 -12 4196.36 597.317   1
  -6   9  12-367.670 326.378   2
  -6   9  11 8959.73 906.625   2
  -6   9  10 440.271 314.280   2
  -6   9   9 33191.8 1598.38   2
  -6   9   8 7156.53 741.318   2
  -6   9   7 6558.33 674.620   2
  -6   9   6 3808.41 518.167   2
  -6   9   5 52428.4 1733.52   2
  -6   9   4 9608.57 736.811   2
  -6   9   4 10077.8 881.920   1
  -6   9   3 48797.7 1552.30   2
  -6  -9   3 52375.7 851.619   1
  -6   9   3 47100.9 1843.52   1
  -6   9   2 3248.88 407.766   2
  -6   9   2 3493.35 486.402   1
  -6  -9   2 3995.59 291.407   1
  -6   9   1 2048.39 397.372   1
  -6   9   1 2339.46 338.251   2
  -6  -9   1 2920.96 283.707   1
  -6   9   0 11904.3 704.746   2
  -6  -9   0 11949.3 598.001   1
  -6   9   0 12469.6 924.600   1
  -6   9  -1 4745.03 443.636   2
   6  -9   1 3989.26 324.900   2
  -6   9  -1 4687.86 581.344   1
  -6   9  -2-96.4779 194.456   2
  -6   9  -2-178.750 274.733   1
  -6   9  -3 1985.68 249.443   2
  -6   9  -3 2420.47 425.054   1
  -6   9  -4 3698.20 547.541   1
  -6   9  -4 4082.97 337.014   2
  -6   9  -5 2981.58 482.746   1
  -6   9  -6 5275.32 619.833   1
  -6   9  -7 13280.6 987.963   1
  -6   9  -8 2793.79 489.133   1
  -6   9  -9 16245.5 1104.14   1
  -6  -9 -10 490.230 256.122   3
  -6   9 -10-223.566 283.310   1
  -6   9 -11 22869.7 1366.39   1
  -6  -9 -11 21794.7 1152.46   3
  -6  10  11 14467.8 1165.65   2
  -6  10  10 277.414 262.333   2
  -6  10   9 2671.69 515.783   2
  -6  10   8 5601.00 670.079   2
  -6  10   7 928.736 357.539   2
  -6  10   6 5141.49 618.493   2
  -6  10   5 8307.07 721.989   2
  -6  10   4 11683.3 833.163   2
  -6  10   3 23982.7 1147.55   2
  -6  10   3 26095.3 1419.32   1
  -6  10   2 34037.1 1336.33   2
  -6  10   2 32828.3 1573.15   1
  -6  10   1 354.081 182.369   1
  -6  10   1 447.869 215.656   2
  -6  10   0 15184.7 1068.75   1
  -6  10   0 13865.0 814.617   2
  -6  10  -1 2271.55 447.891   1
  -6  10  -1 2996.05 380.772   2
  -6  10  -2-222.079 214.450   2
  -6  10  -2 400.318 224.458   1
  -6  10  -3 1780.27 435.721   1
  -6  10  -3 2057.91 286.541   2
  -6  10  -4 13740.3 1022.65   1
  -6  10  -5 9498.58 854.223   1
  -6  10  -6 4466.67 595.107   1
  -6  10  -7 3104.18 537.054   1
  -6  10  -8 25610.3 1427.50   1
  -6  10  -9 336.555 244.070   1
  -6  10 -10 1047.55 376.929   1
  -6 -10 -10 897.609 293.187   3
  -6 -10 -11-136.124 234.475   3
  -6  11  10 1279.21 409.841   2
  -6  11   9 8753.63 882.082   2
  -6  11   8 748.255 371.790   2
  -6  11   7 47840.4 1931.41   2
  -6  11   6 6055.56 687.783   2
  -6  11   5 1333.67 318.812   2
  -6  11   4-229.284 301.114   2
  -6  11   3 574.002 255.224   2
  -6  11   3 135.799 254.369   1
  -6  11   2 28901.8 1533.19   1
  -6  11   2 28774.2 1283.00   2
  -6  11   1 2247.79 443.299   1
  -6  11   1 2669.78 410.070   2
  -6  11   0 26741.5 1412.82   1
  -6  11   0 29315.9 1223.71   2
  -6  11  -1 183.657 160.943   2
  -6  11  -1 348.030 249.859   1
  -6  11  -2 3681.48 555.530   1
  -6  11  -2 3567.23 420.896   2
  -6  11  -3 23637.2 973.426   2
  -6  11  -3 21267.9 1291.10   1
  -6  11  -4 4351.90 603.346   1
  -6  11  -5-63.4072 272.201   1
  -6  11  -6 272.178 257.176   1
  -6  11  -7 6684.84 769.944   1
  -6  11  -8 662.479 300.764   1
  -6  11  -9 26695.9 1533.28   1
  -6 -11  -9 27043.4 1427.52   3
  -6 -11 -10 708.510 301.955   3
  -6 -11 -11 7914.91 715.804   3
  -6  12   8 15492.5 1206.07   2
  -6  12   7 947.249 358.271   2
  -6  12   6 13436.1 1035.41   2
  -6  12   5 863.202 301.058   2
  -6  12   4 1380.90 352.240   2
  -6  12   3 8944.12 783.471   2
  -6  12   2 5100.02 690.583   1
  -6  12   2 4222.27 522.856   2
  -6  12   1 977.315 288.101   2
  -6  12   1 1442.44 390.498   1
  -6  12   0 16990.3 1157.89   1
  -6  12   0 17552.6 1006.79   2
  -6  12  -1 357.268 276.546   1
  -6  12  -1 543.939 203.840   2
  -6  12  -2 1945.02 463.745   1
  -6  12  -3 1669.45 435.272   1
  -6  12  -4 34054.2 1690.56   1
  -6  12  -5 440.786 290.644   1
  -6  12  -6 15112.0 1146.28   1
  -6  12  -7 1587.46 451.397   1
  -6 -12  -8 8180.21 825.488   3
  -6  13   7 8779.04 902.080   2
  -6  13   6 23181.1 1383.65   2
  -6  13   5 1381.93 391.967   2
  -6  13   4 735.125 295.983   2
  -6  13   3 3480.36 501.898   2
  -6  13   2 1698.60 359.104   2
  -6  13   1 228.512 202.177   2
  -6  13   1 412.624 239.491   1
  -6  13   0 278.068 266.071   1
  -6  13   0 282.945 225.627   2
  -6  13  -1-179.955 252.301   1
  -6  13  -2-115.773 213.750   1
  -6  13  -3 4086.85 639.155   1
  -6  13  -4 9613.71 943.088   1
  -6  13  -5 2276.42 477.041   1
  -6  14   5 7520.68 809.814   2
  -6  14   4-401.286 350.556   2
  -6  14   3 297.628 261.459   2
  -6  14   2 7098.51 738.028   2
  -6  14   1 307.415 249.459   2
  -6  15   3 343.903 234.278   2
  -6  15   2 1641.43 410.805   2
  -7   0  17 506.797 261.065   2
  -7   0  16 233.301 247.279   2
  -7   0  15 5781.88 637.277   2
  -7   0  14 278.553 252.102   2
  -7   0  13 50363.7 1671.16   2
  -7   0  12 27.5200 192.313   2
   7   0 -11 17367.1 722.122   1
  -7   0  11 17855.1 956.349   2
   7   0 -10-55.6967 94.4578   1
  -7   0  10-326.050 254.176   2
   7   0  -9 109550. 1727.40   1
  -7   0   9 108655. 2277.12   2
  -7   0   8-107.750 214.101   2
   7   0  -8 1.38232 119.471   1
   7   0  -7 96119.3 1519.67   1
  -7   0   7 97576.6 2038.42   2
   7   0  -6 92.1038 80.9162   1
  -7   0   5 492.086 152.234   1
   7   0  -5 384.910 116.646   1
  -7   0   4 22.8283 107.951   1
   7   0  -4 32.4748 73.3804   1
  -7   0   3 178386. 2237.80   1
   7   0  -3 178108. 1872.98   1
   7   0  -2 19.9366 68.5214   1
  -7   0   2-75.7003 136.971   1
  -7   0   1 54669.1 1284.58   1
   7   0  -1 58386.6 1117.57   1
   7   0   0-83.5569 83.9209   1
  -7   0   0-25.3626 121.221   1
   7   0   1 3001.92 266.843   1
  -7   0  -1 3268.33 339.961   1
   7   0   2 16.3529 83.7502   1
  -7   0  -2 39.4854 128.155   1
  -7   0  -3 59522.6 1475.30   1
   7   0   3 63289.6 1295.05   1
  -7   0  -4 247.028 184.484   1
  -7   0  -5 2335.22 333.143   1
  -7   0  -6 88.1936 199.496   1
  -7   0  -6-132.661 136.353   2
  -7   0  -7 4641.92 491.470   1
  -7   0  -7 4892.45 397.907   2
  -7   0  -8 155.259 120.596   2
  -7   0  -8-76.1518 192.430   1
  -7   0  -9 14154.5 870.899   1
  -7   0 -10 469.894 245.876   1
  -7   0 -11 17770.9 1038.14   1
  -7   0 -12 413.230 282.947   1
  -7   0 -13 20944.0 1200.38   1
  -7   1  17 1608.75 370.667   2
  -7  -1  17 2115.78 408.720   2
  -7   1  16 2343.25 455.501   2
  -7  -1  16 2081.74 424.805   2
  -7   1  15 49261.8 1773.52   2
  -7  -1  15 48953.1 1729.83   2
  -7   1  14-258.702 247.507   2
  -7  -1  14 186.572 211.816   2
  -7   1  13 3836.14 483.377   2
  -7  -1  13 3069.50 425.860   2
  -7   1  12 568.583 223.356   2
  -7  -1  12 427.438 222.241   2
   7  -1 -11 15285.6 723.733   1
   7   1 -11 14597.5 605.172   1
  -7   1  11 15262.1 900.200   2
  -7  -1  11 16685.0 957.286   2
   7  -1 -10 47339.9 1254.49   1
   7   1 -10 47403.7 1039.77   1
  -7   1  10 45790.3 1502.36   2
  -7  -1  10 48098.5 1550.22   2
   7  -1  -9 40338.7 1131.41   1
   7   1  -9 41011.3 921.365   1
  -7   1   9 37894.7 1337.01   2
  -7  -1   9 40269.6 1388.54   2
   7  -1  -8 34490.4 1021.39   1
   7   1  -8 33613.2 812.139   1
   7  -1  -7 4952.26 382.587   1
  -7   1   7 5694.55 511.186   2
   7   1  -7 4977.42 296.790   1
   7  -1  -6 4096.08 343.859   1
  -7   1   6 3968.17 422.336   2
   7   1  -6 3526.87 244.978   1
   7   1  -5 103757. 1277.10   1
   7  -1  -5 105285. 1630.51   1
  -7   1   5 105229. 1986.34   2
  -7   1   5 100521. 1729.53   1
  -7   1   4 1186.55 207.711   1
  -7  -1   4 1193.04 176.712   1
   7  -1  -4 928.732 162.162   1
   7   1  -4 858.788 128.121   1
   7   1  -3 573.765 112.433   1
  -7   1   3 713.392 175.720   1
  -7  -1   3 742.980 146.380   1
   7  -1  -3 761.167 158.715   1
   7  -1  -2 6.80823 95.4465   1
   7   1  -2-80.7403 81.8856   1
  -7  -1   2-28.4113 92.8443   1
  -7   1   1 3383.01 340.391   1
   7  -1  -1 3001.82 280.104   1
  -7  -1   1 2906.16 277.522   1
   7   1  -1 3205.76 252.273   1
   7  -1   0-32.2313 97.5876   1
  -7  -1   0-104.707 114.810   1
   7   1   0-84.3478 85.2629   1
  -7   1   0-109.501 158.255   1
   7  -1   1 35490.8 953.187   1
  -7   1  -1 34765.5 1120.29   1
  -7  -1  -1 35467.7 1027.67   1
  -7   1  -2 117.299 146.888   1
   7  -1   2 137.539 82.2208   1
   7  -1   3 7614.06 457.161   1
  -7  -1  -3 7551.23 507.124   1
  -7   1  -3 7075.60 539.856   1
  -7  -1  -4 2741.92 334.743   1
  -7   1  -4 2150.35 331.237   1
  -7   1  -5 43564.5 1381.61   1
  -7  -1  -5 41976.6 1261.07   1
  -7   1  -6 34999.4 1267.26   1
  -7  -1  -6 32948.2 1162.26   1
  -7  -1  -6 34453.3 1076.13   2
  -7   1  -7 103248. 2243.55   1
  -7  -1  -7 105677. 2188.94   1
  -7   1  -7 109375. 1613.57   2
  -7  -1  -7 102057. 1869.27   2
  -7   1  -8 25260.4 1144.98   1
  -7  -1  -8 26222.3 1133.04   1
  -7  -1  -8 25898.9 906.530   2
  -7   1  -8 28489.0 759.051   2
  -7  -1  -9-30.5982 198.267   1
  -7   1  -9 228.316 204.985   1
  -7   1 -10 9881.58 776.184   1
  -7  -1 -10 9259.11 735.811   1
  -7   1 -11 26397.3 1274.53   1
  -7  -1 -11 28540.6 1291.00   1
  -7  -1 -12 1092.25 310.428   1
  -7   1 -12 1319.31 360.956   1
  -7   1 -13 8613.89 780.122   1
  -7  -1 -13 8307.16 768.380   1
  -7  -2  18-250.170 248.720   2
  -7   2  17 258.895 282.922   2
  -7  -2  17-211.182 296.043   2
  -7   2  16 2059.41 416.977   2
  -7  -2  16 1992.15 399.166   2
  -7   2  15 7709.84 730.706   2
  -7  -2  15 7314.01 692.484   2
  -7   2  14 1859.11 383.925   2
  -7  -2  14 1645.58 344.192   2
  -7   2  13 14208.3 924.225   2
  -7  -2  13 13555.7 878.002   2
  -7   2  12 3283.10 461.312   2
  -7  -2  12 3737.37 484.525   2
  -7   2  11 8433.97 694.888   2
  -7  -2  11 8821.54 688.019   2
   7  -2 -10 11720.7 668.405   1
   7   2 -10 10247.4 409.665   1
  -7   2  10 10416.6 747.417   2
  -7  -2  10 9443.53 695.451   2
   7  -2  -9 5619.02 466.205   1
   7   2  -9 5983.02 290.570   1
   7  -2  -8 1312.99 241.411   1
  -7   2   8 1858.47 307.975   2
   7   2  -8 1554.59 142.312   1
   7   2  -7 31271.5 584.308   1
   7  -2  -7 31160.2 1018.10   1
  -7   2   7 30113.8 1144.55   2
   7  -2  -6 7776.43 504.419   1
   7   2  -6 7819.99 285.753   1
  -7   2   6 7803.07 580.802   2
  -7   2   5 302.439 157.638   1
   7   2  -5 543.073 78.5837   1
  -7   2   5 178.231 161.047   2
  -7  -2   5 153.704 63.9486   1
   7  -2  -5 38.8472 103.866   1
   7   2  -4 30085.2 574.926   1
  -7   2   4 30701.9 1063.90   2
   7  -2  -4 29039.4 922.877   1
  -7   2   4 28075.5 1008.11   1
  -7  -2   4 28856.7 710.009   1
  -7   2   3 79084.7 1694.93   1
   7   2  -3 81322.2 988.852   1
  -7   2   3 81936.8 1664.59   2
   7  -2  -3 82077.7 1519.92   1
   7  -2  -2 43248.2 1089.80   1
  -7   2   2 42476.0 1262.05   1
  -7  -2   2 41383.8 939.126   1
  -7   2   2 42498.5 1151.25   2
   7   2  -2 42123.5 760.981   1
   7  -2  -1 37088.9 1020.89   1
  -7   2   1 36714.3 1164.82   1
  -7  -2   1 34965.4 887.786   1
  -7   2   1 37311.6 1025.11   2
  -7   2   0 13328.5 721.620   1
   7  -2   0 13543.5 618.782   1
  -7  -2   0 13080.1 582.647   1
  -7  -2  -1 81.6407 107.284   1
   7  -2   1 307.504 117.968   1
  -7   2  -1 145.932 130.610   1
  -7   2  -2-121.063 182.062   1
  -7  -2  -2 295.307 140.588   1
   7  -2   2 226.297 125.624   1
  -7  -2  -3 28372.8 939.357   1
  -7   2  -3 28911.1 1104.01   1
  -7   2  -4 2040.16 331.144   1
  -7  -2  -4 2305.01 288.190   1
  -7  -2  -5 132.634 136.473   1
  -7   2  -5-209.962 238.259   1
  -7  -2  -5 215.308 137.251   2
  -7   2  -6 74293.9 1903.54   1
  -7  -2  -6 74993.4 1680.34   2
  -7  -2  -6 75346.2 1729.34   1
  -7   2  -7 34.7606 85.6323   2
  -7  -2  -7 179.546 165.619   2
  -7  -2  -7-216.795 221.463   1
  -7   2  -7 388.625 240.233   1
  -7  -2  -8 28361.3 1169.00   1
  -7   2  -8 28145.4 1252.88   1
  -7   2  -8 28590.9 604.920   3
  -7  -2  -8 28921.8 1012.96   2
  -7  -2  -9 16126.8 735.442   2
  -7  -2  -9 13905.4 852.097   1
  -7   2  -9 14285.8 931.193   1
  -7   2 -10 3536.44 495.034   1
  -7  -2 -10 2996.32 432.230   1
  -7  -2 -11 8129.12 704.668   1
  -7   2 -11 9704.18 800.034   1
  -7   2 -12 1709.20 415.305   1
  -7  -2 -12 906.761 273.430   1
  -7   2 -13 22074.8 1266.49   1
  -7  -2 -13 20967.0 1161.12   1
  -7  -3  18 461.151 258.115   2
  -7  -3  17 5756.00 611.169   2
  -7   3  16 732.157 307.545   2
  -7  -3  16 558.335 265.983   2
  -7   3  15 6327.27 692.970   2
  -7  -3  15 6393.04 630.334   2
  -7   3  14 2149.26 420.124   2
  -7  -3  14 2168.36 410.806   2
  -7   3  13 2473.98 441.809   2
  -7  -3  13 4376.25 520.078   2
  -7   3  12 932.992 301.768   2
  -7  -3  12 1407.23 332.514   2
  -7   3  11 50811.0 1697.62   2
  -7  -3  11 49345.9 1589.20   2
   7   3 -10 48108.0 435.526   1
   7   3 -10 54850.2 553.036   1
  -7   3   9 5313.48 528.598   2
   7  -3  -8 58051.4 1496.37   1
  -7   3   8 60043.5 1691.71   2
   7  -3  -7 9891.92 616.182   1
  -7   3   7 10593.4 696.404   2
   7  -3  -6 5151.32 433.904   1
  -7   3   6 5214.01 489.225   2
  -7   3   5 250.437 136.085   1
  -7   3   5 239.553 136.859   2
   7  -3  -5 569.692 179.344   1
   7  -3  -4 1545.61 251.558   1
  -7   3   4 1598.44 262.596   1
  -7   3   4 1863.01 273.182   2
  -7  -3   4 1978.95 160.229   1
   7  -3  -3 63.5556 105.649   1
  -7   3   3 54.9441 128.397   1
  -7  -3   3 465.554 97.7980   1
  -7   3   3 67.1803 127.490   2
  -7  -3   2 32.8580 84.2660   1
  -7   3   2-25.4615 160.320   1
   7  -3  -2 117.432 111.949   1
  -7   3   2 62.0479 118.052   2
   7  -3  -1 68602.3 1463.88   1
  -7   3   1 64114.4 1658.35   1
  -7   3   1 67991.5 1402.32   2
  -7  -3   0 3421.48 293.832   1
   7  -3   0 3408.81 338.034   1
  -7   3   0 3495.78 402.645   1
  -7   3   0 3773.40 333.598   2
  -7   3  -1 6338.85 536.077   1
  -7  -3  -1 7034.95 422.885   1
   7  -3   1 7251.70 481.238   1
  -7   3  -1 6816.39 415.985   2
  -7   3  -2 12162.5 763.417   1
  -7   3  -2 13436.4 546.134   2
  -7  -3  -2 12444.8 578.685   1
  -7   3  -3 30118.5 773.852   2
  -7   3  -3 30172.6 1189.82   1
  -7  -3  -3 29927.0 943.242   1
  -7  -3  -4 8117.35 526.421   1
  -7   3  -4 9049.88 410.559   2
  -7   3  -4 8618.96 651.477   1
  -7  -3  -5 88096.9 1769.98   1
  -7   3  -5 87594.6 1119.45   2
  -7   3  -5 85270.8 2076.61   1
  -7  -3  -5 83002.0 1812.26   2
  -7  -3  -6 33934.6 1148.99   1
  -7   3  -6 32386.0 605.755   2
  -7   3  -6 33706.3 786.734   3
  -7  -3  -6 32827.6 1147.52   2
  -7   3  -6 32241.6 1314.01   1
  -7  -3  -7 68654.3 1706.80   1
  -7   3  -7 62470.1 698.175   2
  -7   3  -7 69041.5 1072.19   3
  -7  -3  -7 69908.3 1679.85   2
  -7   3  -7 64189.0 839.205   2
  -7   3  -7 67164.5 1947.62   1
  -7   3  -8 5558.16 590.494   1
  -7  -3  -8 5545.53 521.965   1
  -7  -3  -9-79.9025 203.957   1
  -7   3  -9 148.103 208.287   1
  -7   3 -10 12176.6 888.745   1
  -7  -3 -10 11228.8 783.073   1
  -7   3 -11 16371.2 1044.73   1
  -7  -3 -11 14493.6 916.008   1
  -7   3 -12 4817.76 604.379   1
  -7  -3 -12 4902.85 558.957   1
  -7   3 -13 8106.13 806.622   1
  -7  -3 -13 7318.39 724.695   1
  -7  -4  17 5308.61 587.118   2
  -7   4  16 2505.27 475.396   2
  -7  -4  16 2227.06 409.062   2
  -7   4  15 34001.8 1566.06   2
  -7  -4  15 35606.2 1472.41   2
  -7   4  14 3981.91 564.314   2
  -7  -4  14 4329.73 526.383   2
  -7   4  13 547.780 298.131   2
  -7  -4  13 590.775 262.784   2
  -7   4  12 325.059 241.820   2
  -7  -4  12-104.474 224.591   2
  -7   4  11 9311.60 753.718   2
  -7   4  10 1103.56 316.150   2
  -7   4   9 21064.4 1073.71   2
  -7   4   8 27843.9 1188.99   2
  -7   4   7 2004.22 315.773   2
  -7   4   6 17466.6 890.245   2
  -7   4   5 5349.10 474.156   2
   7  -4  -5 5081.23 446.845   1
  -7   4   5 4738.01 482.169   1
  -7   4   4 23229.2 946.126   2
   7  -4  -4 22485.7 906.938   1
  -7  -4   4 20586.2 348.584   1
  -7   4   4 21639.4 993.290   1
   7  -4  -3 303.488 137.762   1
  -7   4   3-80.9793 162.640   1
  -7   4   3 108.307 143.656   2
  -7  -4   3 80.3870 56.2879   1
  -7   4   2 6218.41 550.146   1
  -7   4   2 7055.44 483.209   2
  -7  -4   2 6209.75 305.378   1
   7  -4  -2 6952.30 489.713   1
  -7  -4   1 35957.3 818.300   1
  -7   4   1 36057.9 1021.46   2
  -7   4   0 7792.08 613.014   1
  -7   4   0 7854.19 464.791   2
  -7  -4   0 7461.02 400.337   1
  -7   4  -1 50262.8 1557.07   1
  -7   4  -1 50273.9 1089.94   2
  -7  -4  -1 48696.0 1076.16   1
  -7   4  -2 1879.25 210.536   2
  -7   4  -2 1455.15 305.219   1
  -7  -4  -2 1704.58 226.556   1
  -7  -4  -3 1157.25 197.665   1
  -7   4  -3 1198.61 162.296   2
  -7   4  -3 1301.16 196.188   3
  -7   4  -3 1086.96 257.081   1
  -7   4  -4 313.180 260.319   1
  -7  -4  -4 121.561 120.198   1
  -7   4  -4-114.606 104.880   2
  -7   4  -4 8.24877 94.6045   3
  -7  -4  -5 359.147 169.920   1
  -7   4  -5 513.109 98.5895   2
  -7   4  -5 533.203 138.465   3
  -7   4  -6-220.541 285.233   1
  -7   4  -6 229.980 61.4547   2
  -7  -4  -6-64.5627 178.220   1
  -7   4  -6 286.880 114.541   3
  -7   4  -7 2940.88 438.647   1
  -7  -4  -7 2564.97 349.120   1
  -7   4  -7 2989.43 233.620   3
  -7  -4  -8 45506.2 1437.37   1
  -7   4  -8 46154.8 1669.30   1
  -7  -4  -9 15015.5 866.646   1
  -7   4  -9 16626.3 1033.53   1
  -7  -4 -10 13986.1 862.955   1
  -7   4 -10 13470.1 957.343   1
  -7  -4 -11 7142.17 652.916   1
  -7   4 -11 7229.19 712.037   1
  -7  -4 -12 2413.09 419.575   1
  -7   4 -12 2782.50 459.761   1
  -7  -4 -13 5183.78 584.945   1
  -7   4 -13 5927.70 707.794   1
  -7  -5  17 113.862 193.353   2
  -7  -5  16 37582.5 1511.41   2
  -7   5  15 6500.24 750.531   2
  -7  -5  15 7609.85 729.303   2
  -7   5  14 410.702 271.099   2
  -7  -5  14 278.021 226.251   2
  -7   5  13 2069.39 430.799   2
  -7  -5  13 2759.01 435.484   2
  -7   5  12 905.265 313.948   2
  -7   5  11 2275.23 422.865   2
  -7   5  10 4524.57 550.112   2
  -7   5   9 716.214 257.373   2
  -7   5   8 5501.18 564.939   2
  -7   5   7-172.940 213.038   2
  -7   5   6 10764.2 709.067   2
  -7   5   5 4941.18 472.353   2
  -7   5   5 4607.25 510.572   1
  -7   5   4 67284.8 1651.94   2
  -7   5   4 64711.4 1787.18   1
  -7   5   3 119.879 184.377   1
  -7   5   3 6.23696 152.628   2
  -7  -5   3 129.142 53.5087   1
  -7   5   2 73152.8 1947.60   1
  -7   5   2 76247.8 1596.65   2
  -7  -5   2 74016.0 999.593   1
  -7  -5   1 795.285 132.063   1
  -7   5   1 511.567 203.565   1
  -7   5   1 202.026 133.170   2
  -7   5   0 33616.0 1330.14   1
  -7   5   0 33660.7 968.829   2
  -7  -5   0 34957.1 836.605   1
  -7   5  -1 86.0187 118.872   2
  -7   5  -1-54.2162 191.452   1
  -7   5  -1-48.2145 102.840   3
  -7  -5  -1-113.672 103.596   1
  -7   5  -2 30837.5 824.790   2
  -7   5  -2 29911.5 1283.16   1
  -7  -5  -2 31531.0 893.008   1
  -7   5  -2 30921.5 932.395   3
  -7   5  -3 36989.8 847.617   2
  -7   5  -3 36196.1 1432.58   1
  -7  -5  -3 38169.8 1038.64   1
  -7   5  -4 47303.0 877.966   2
  -7   5  -4 44250.7 1625.43   1
  -7   5  -4 46425.7 1102.09   3
  -7  -5  -4 47521.1 1226.94   1
  -7   5  -5 5527.01 270.141   2
  -7   5  -5 5885.09 602.762   1
  -7   5  -5 5619.52 381.705   3
  -7  -5  -5 5313.86 448.767   1
  -7  -5  -6 3271.48 372.379   1
  -7   5  -6 2605.27 135.330   2
  -7   5  -6 2443.50 383.249   1
  -7   5  -6 3112.47 282.925   3
  -7  -5  -7 204.944 166.011   1
  -7   5  -7 6.03293 216.783   1
  -7  -5  -8 2171.48 349.424   1
  -7   5  -8 2940.48 444.667   1
  -7  -5  -9 8464.31 660.483   1
  -7   5  -9 8123.63 736.915   1
  -7  -5 -10 212.238 218.754   1
  -7   5 -10 97.1277 221.870   1
  -7   5 -11-28.7295 259.016   1
  -7  -5 -11 481.726 227.046   1
  -7  -5 -12 7890.14 702.473   1
  -7   5 -12 7768.80 787.577   1
  -7   5 -13 8060.81 810.190   1
  -7  -6  16 934.170 313.329   2
  -7  -6  15 31114.3 1391.28   2
  -7   6  14 6492.16 743.124   2
  -7  -6  14 6495.77 636.467   2
  -7   6  13-16.7514 237.486   2
  -7   6  12 1497.29 378.068   2
  -7   6  11 3766.53 512.618   2
  -7   6  10 25.7307 207.144   2
  -7   6   9 7338.14 693.845   2
  -7   6   8 170.136 184.216   2
  -7   6   7 12470.4 837.428   2
  -7   6   6 29177.3 1221.50   2
  -7   6   5 2637.95 359.916   2
  -7   6   5 2285.60 392.031   1
  -7   6   4 1632.96 317.565   1
  -7   6   4 1643.54 298.424   2
  -7   6   3 15952.0 798.763   2
  -7  -6   3 15212.4 331.343   1
  -7  -6   3 14010.9 347.614   1
  -7   6   3 14040.1 905.000   1
  -7  -6   2 14436.4 424.303   1
  -7   6   2 14121.4 715.252   2
  -7   6   2 14083.6 892.632   1
  -7   6   1 48505.4 1258.07   2
  -7  -6   1 48552.3 880.288   1
  -7   6   0 39636.1 1506.47   1
  -7  -6   0 39719.6 867.782   1
  -7   6   0 38309.1 1057.08   2
  -7   6  -1 30833.9 1342.79   1
  -7   6  -1 31042.2 907.978   2
  -7  -6  -1 31079.0 825.450   1
  -7   6  -2 5146.60 357.029   2
  -7   6  -2 4998.90 546.691   1
  -7   6  -2 5618.29 434.676   3
  -7  -6  -2 5287.43 375.871   1
  -7  -6  -3 127.466 112.473   1
  -7   6  -3 131.354 91.9745   2
  -7   6  -3 339.940 237.593   1
  -7   6  -3 98.0460 100.413   3
  -7   6  -4 4137.88 278.461   2
  -7  -6  -4 4574.33 391.712   1
  -7   6  -4 4372.82 530.395   1
  -7   6  -4 4338.87 366.967   3
  -7   6  -5 5609.75 285.513   2
  -7  -6  -5 5305.99 454.839   1
  -7   6  -5 5415.61 616.300   1
  -7   6  -5 5746.74 414.902   3
  -7  -6  -6 4690.04 444.946   1
  -7   6  -6 4087.98 537.369   1
  -7   6  -6 4643.01 356.391   3
  -7   6  -7 821.892 286.184   1
  -7  -6  -7 904.110 243.149   1
  -7   6  -8 1830.39 384.385   1
  -7  -6  -8 2067.09 328.169   1
  -7   6  -9 11.9200 238.927   1
  -7  -6  -9-64.3904 199.080   1
  -7  -6 -10 9965.22 730.540   1
  -7   6 -10 10269.9 852.085   1
  -7   6 -11-95.3840 276.580   1
  -7  -6 -11-336.409 277.421   1
  -7  -6 -12 257.449 236.701   1
  -7   6 -12 574.434 297.910   1
  -7  -7  16 28251.7 1292.03   2
  -7  -7  15 530.155 252.937   2
  -7   7  13-291.176 401.617   2
  -7   7  12 16825.5 1156.26   2
  -7   7  11-86.2493 227.625   2
  -7   7  10 2246.91 437.664   2
  -7   7   9 216.639 208.871   2
  -7   7   8 2718.32 435.998   2
  -7   7   7 4088.78 504.530   2
  -7   7   6 2049.88 368.849   2
  -7   7   5 23603.8 1087.53   2
  -7   7   5 22088.2 1206.67   1
  -7   7   4 126931. 2401.06   2
  -7   7   4 124088. 2765.69   1
  -7  -7   3 6039.46 199.587   1
  -7  -7   3 5841.90 212.472   1
  -7   7   2 149306. 2391.03   2
  -7  -7   2 147641. 1335.77   1
  -7   7   2 151593. 3067.96   1
  -7  -7   1 10028.7 395.072   1
  -7   7   1 9882.18 606.368   2
  -7   7   1 8712.55 746.693   1
  -7   7   0 5111.78 574.431   1
  -7   7   0 6045.64 456.439   2
  -7  -7   0 6384.46 351.801   1
  -7  -7  -1 2763.05 257.902   1
  -7   7  -1 2658.46 287.446   2
  -7   7  -1 2766.27 439.415   1
  -7   7  -2 23956.5 802.758   2
  -7   7  -2 23613.9 1232.65   1
  -7   7  -3 24955.2 798.382   2
  -7   7  -3 23431.3 1243.65   1
  -7  -7  -3 25061.5 865.867   1
  -7   7  -4 49827.8 1025.13   2
  -7   7  -4 48583.7 1792.65   1
  -7  -7  -4 52858.7 1330.09   1
  -7   7  -4 48179.6 1260.68   3
  -7   7  -5 4659.00 579.150   1
  -7   7  -5 4504.88 380.412   3
  -7   7  -5 4323.34 263.187   2
  -7   7  -6 1000.31 314.047   1
  -7  -7  -7 11723.4 735.043   1
  -7   7  -7 10792.4 871.015   1
  -7  -7  -8 4005.15 465.233   1
  -7   7  -8 3541.64 541.019   1
  -7  -7  -9 263.752 205.727   1
  -7   7  -9 274.706 263.714   1
  -7   7 -10 174.488 191.994   1
  -7  -7 -10 447.357 221.624   1
  -7   7 -11 2214.55 468.292   1
  -7  -7 -11 2691.43 436.269   1
  -7  -7 -12 8987.96 755.450   1
  -7  -8  15 2916.35 435.895   2
  -7   8  12 5160.70 701.079   2
  -7   8  11-153.743 285.510   2
  -7   8  10 303.269 263.900   2
  -7   8   9 2844.31 462.905   2
  -7   8   8 433.292 233.502   2
  -7   8   7 11284.0 848.540   2
  -7   8   6 12568.6 851.155   2
  -7   8   5 321.864 190.820   2
  -7   8   5 123.281 273.495   1
  -7   8   4 4104.45 463.037   2
  -7   8   4 3308.18 506.976   1
  -7   8   3 78.1093 182.875   1
  -7  -8   3 79.2448 43.5147   1
  -7  -8   2 19550.1 495.686   1
  -7   8   2 19267.6 909.765   2
  -7  -8   2 20624.3 588.449   1
  -7   8   2 18183.3 1119.69   1
  -7   8   1 7434.16 544.241   2
  -7  -8   1 8120.83 364.863   1
  -7   8   0 5853.43 632.690   1
  -7   8   0 5460.82 444.600   2
  -7  -8   0 6049.63 353.398   1
  -7   8  -1 17262.5 779.864   2
  -7  -8  -1 18032.0 653.957   1
  -7   8  -2 96330.9 1739.12   2
  -7   8  -2 88488.5 2461.96   1
  -7   8  -3 840.490 185.571   2
  -7   8  -3 898.370 352.492   1
  -7   8  -4 275.435 104.506   2
  -7   8  -4 498.898 267.467   1
  -7   8  -5 175.797 191.203   1
  -7   8  -6 2326.66 441.697   1
  -7   8  -7 183.387 236.847   1
  -7   8  -8 1395.54 334.202   1
  -7   8  -9 4819.95 647.640   1
  -7   8 -10 28724.2 1558.03   1
  -7  -8 -10 30832.0 1323.57   1
  -7  -8 -11 484.145 238.361   1
  -7   8 -11 791.236 387.534   1
  -7   9  11 865.904 347.852   2
  -7   9  10 3951.94 589.565   2
  -7   9   9 7706.99 762.411   2
  -7   9   8 5583.23 636.810   2
  -7   9   7 2657.20 444.431   2
  -7   9   6 1393.68 311.672   2
  -7   9   5 116.848 169.932   2
  -7   9   4 56202.5 1669.21   2
  -7   9   4 55240.1 2053.92   1
  -7   9   3 8924.81 681.628   2
  -7   9   3 8422.05 813.227   1
  -7   9   2 10652.5 708.657   2
  -7  -9   2 10887.2 378.795   1
  -7   9   2 9706.55 848.658   1
  -7   9   1 2964.67 382.584   2
  -7   9   1 2445.69 431.848   1
  -7  -9   1 2851.51 228.557   1
  -7   9   0 6920.27 554.767   2
  -7   9   0 6520.84 692.293   1
  -7   9  -1 3398.73 377.283   2
  -7   9  -1 3117.70 495.800   1
  -7   9  -2 10715.6 638.654   2
  -7   9  -2 9122.59 827.484   1
  -7   9  -3 9119.21 831.191   1
  -7   9  -3 9778.13 564.311   2
  -7   9  -4 20884.9 1263.41   1
  -7   9  -5 1557.87 404.479   1
  -7   9  -6 23977.0 1342.48   1
  -7   9  -7 3907.32 587.102   1
  -7   9  -8 2317.91 463.610   1
  -7   9  -9 4103.42 585.679   1
  -7   9 -10 4857.24 652.885   1
  -7  10  10 1647.00 414.869   2
  -7  10   9 2218.93 464.212   2
  -7  10   8 3402.37 551.729   2
  -7  10   7 636.829 271.465   2
  -7  10   6 8490.21 778.562   2
  -7  10   5 1530.23 352.713   2
  -7  10   4 23801.4 1179.82   2
  -7  10   4 23284.3 1386.79   1
  -7  10   3 21.0912 169.213   2
  -7  10   3 219.151 284.330   1
  -7  10   2 27456.8 1189.88   2
  -7  10   2 25663.9 1397.47   1
  -7  10   1 3704.73 454.298   2
  -7  10   1 3768.04 587.397   1
  -7  10   0 21.9892 147.577   2
  -7  10   0 88.5439 264.206   1
  -7  10  -1 7359.65 778.312   1
  -7  10  -1 8020.85 620.655   2
  -7  10  -2 31221.7 1565.87   1
  -7  10  -2 33040.6 1168.92   2
  -7  10  -3 572.406 269.986   1
  -7  10  -4-20.8146 230.636   1
  -7  10  -5 34.4547 251.173   1
  -7  10  -6 10742.2 944.079   1
  -7  10  -7 1177.93 405.411   1
  -7  10  -8 19277.4 1292.02   1
  -7  10  -9-102.393 327.705   1
  -7 -10 -10 19937.3 1158.06   3
  -7  11   9 21911.7 1399.01   2
  -7  11   8 9875.83 928.165   2
  -7  11   7 284.236 317.476   2
  -7  11   6 12553.2 972.545   2
  -7  11   5 13891.3 986.270   2
  -7  11   4 5672.44 606.320   2
  -7  11   3 21091.8 1151.03   2
  -7  11   3 20799.6 1356.03   1
  -7  11   2 34.0421 210.327   2
  -7  11   2 224.472 259.602   1
  -7  11   1 10318.5 898.293   1
  -7  11   1 11637.9 798.675   2
  -7  11   0 2396.20 375.637   2
  -7  11   0 2616.18 482.057   1
  -7  11  -1 199.893 164.719   2
  -7  11  -1-253.797 261.754   1
  -7  11  -2 6453.68 744.429   1
  -7  11  -3 158.165 223.125   1
  -7  11  -4 14885.6 1137.17   1
  -7  11  -5 2857.77 509.344   1
  -7  11  -6 4452.57 628.927   1
  -7  11  -7 4133.11 634.492   1
  -7 -11 -10 13165.2 944.368   3
  -7  12   8 1390.66 402.965   2
  -7  12   7 32823.9 1678.13   2
  -7  12   6 2874.96 522.401   2
  -7  12   5 419.635 239.942   2
  -7  12   4 45.9921 218.667   2
  -7  12   3 3995.99 534.626   2
  -7  12   2 381.775 167.323   2
  -7  12   2 225.982 221.512   1
  -7  12   1 681.394 280.356   2
  -7  12   1 353.648 314.357   1
  -7  12   0 1847.17 413.768   1
  -7  12   0 2396.20 374.665   2
  -7  12  -1 3683.92 603.107   1
  -7  12  -2 1415.16 360.106   1
  -7  12  -3 2466.72 506.185   1
  -7  12  -4 791.071 336.442   1
  -7  12  -5 1469.43 446.300   1
  -7  13   6 6182.63 749.667   2
  -7  13   5-107.780 272.485   2
  -7  13   4 1467.35 348.135   2
  -7  13   3 7742.21 752.983   2
  -7  13   2 4895.08 598.853   2
  -7  13   1 4689.55 579.413   2
  -7  14   4 6981.82 744.492   2
  -7  14   3-220.886 236.117   2
  -7  14   2 247.804 228.729   2
  -8   0  16 2983.88 496.522   2
  -8   0  15-213.035 298.401   2
  -8   0  14 142.508 226.411   2
  -8   0  13-245.178 292.058   2
  -8   0  12 20307.4 1081.09   2
  -8   0  11 48.2944 206.363   2
   8   0 -10 17052.0 668.980   1
  -8   0  10 18203.0 1003.91   2
  -8   0   9-84.8677 212.752   2
   8   0  -9 61.6499 92.1236   1
   8   0  -8 444.840 147.171   1
  -8   0   8 360.768 258.570   2
   8   0  -7 1.50161 89.8050   1
  -8   0   7 142.785 180.640   2
   8   0  -6 682.925 149.227   1
  -8   0   5 78.1280 105.761   1
   8   0  -5 121.798 97.4385   1
   8   0  -4 908.969 154.254   1
  -8   0   4 632.351 168.994   1
  -8   0   3-35.6195 121.959   1
   8   0  -3 0.35913 104.307   1
  -8   0   2 46811.6 1258.79   1
   8   0  -2 47166.2 1045.22   1
  -8   0   1-17.4976 128.957   1
   8   0  -1 62.2157 82.9311   1
   8   0   0 5186.22 359.032   1
  -8   0   0 6654.09 495.596   1
   8   0   1 34.5013 79.0347   1
  -8   0  -1-89.2914 157.680   1
   8   0   2 2316.10 271.255   1
  -8   0  -2 2275.65 335.809   1
  -8   0  -3-42.2657 178.529   1
  -8   0  -4 17294.4 872.632   1
  -8   0  -5 108.934 163.308   1
  -8   0  -6 758.903 251.465   1
  -8   0  -6 721.690 173.289   2
  -8   0  -7 252.524 250.667   1
  -8   0  -7 100.976 133.967   2
  -8   0  -8 11879.5 829.219   1
  -8   0  -9 151.281 234.125   1
  -8   0 -10 55277.2 1837.26   1
  -8   0 -11 179.953 263.326   1
  -8   0 -12 31887.5 1487.89   1
  -8   1  16 21453.0 1232.98   2
  -8  -1  16 18323.9 1118.78   2
  -8   1  15 4328.32 582.560   2
  -8  -1  15 4221.19 567.080   2
  -8   1  14 31879.9 1450.65   2
  -8  -1  14 29806.9 1375.65   2
  -8   1  13 835.124 279.286   2
  -8  -1  13 762.045 262.242   2
  -8   1  12 9678.29 769.933   2
  -8  -1  12 10521.9 797.835   2
  -8   1  11 9549.71 745.806   2
  -8  -1  11 10676.6 790.128   2
   8  -1 -10 1779.27 240.575   1
  -8   1  10 2108.56 354.994   2
  -8  -1  10 1923.27 347.459   2
   8  -1  -9 27506.8 907.675   1
  -8   1   9 27264.4 1191.26   2
   8   1  -9 29658.0 760.947   1
  -8  -1   9 29970.1 1256.76   2
   8  -1  -8 129765. 1967.67   1
  -8   1   8 136412. 2666.51   2
   8   1  -8 135545. 1585.90   1
   8   1  -7 2111.84 203.825   1
   8  -1  -7 1671.98 218.770   1
  -8   1   7 2241.59 348.547   2
   8   1  -6 13303.2 493.759   1
  -8   1   6 14419.4 806.762   2
   8  -1  -6 13083.6 606.742   1
  -8   1   6 12829.5 691.862   1
   8   1  -5 12621.3 482.998   1
  -8   1   5 12224.8 728.806   2
  -8  -1   5 11178.8 523.134   1
  -8   1   5 11636.6 639.693   1
   8  -1  -5 11814.1 572.743   1
   8   1  -4 1187.48 161.045   1
  -8   1   4 1035.15 220.682   1
   8  -1  -4 1176.11 191.037   1
  -8  -1   4 1663.21 232.244   1
  -8   1   3 16576.3 790.676   1
   8   1  -3 17104.3 573.030   1
  -8  -1   3 17537.0 702.854   1
   8  -1  -3 15896.0 649.857   1
  -8   1   2 13383.7 714.043   1
  -8  -1   2 13215.7 623.451   1
   8   1  -2 14616.7 537.672   1
   8  -1  -2 14922.9 631.479   1
  -8   1   1 4197.50 407.935   1
  -8  -1   1 3536.87 336.381   1
   8  -1  -1 4492.11 357.183   1
   8   1  -1 4565.84 312.038   1
   8  -1   0 2097.71 247.547   1
   8   1   0 2060.55 225.881   1
  -8  -1   0 2144.95 287.272   1
  -8   1   0 1763.64 291.807   1
  -8   1  -1-77.2158 176.470   1
   8  -1   1-11.9330 81.4261   1
  -8  -1  -1 13.6149 119.380   1
  -8  -1  -2 43153.2 1266.44   1
  -8   1  -2 44907.9 1392.58   1
  -8  -1  -3 4959.66 462.211   1
  -8   1  -3 4899.63 483.489   1
  -8  -1  -4 51281.7 1462.36   1
  -8   1  -4 51171.6 1560.70   1
  -8   1  -5 7087.48 601.365   1
  -8  -1  -5 7286.65 578.686   1
  -8   1  -6 53915.2 1665.78   1
  -8  -1  -6 53393.4 1574.51   1
  -8   1  -7 3366.33 478.164   1
  -8  -1  -7 3310.34 454.335   1
  -8  -1  -7 3614.28 380.073   2
  -8   1  -8 162799. 3041.15   1
  -8  -1  -8 165240. 2953.64   1
  -8   1  -9 2029.96 437.522   1
  -8  -1  -9 1344.57 367.947   1
  -8   1 -10 764.884 288.220   1
  -8  -1 -10 462.507 268.176   1
  -8   1 -11 1573.63 397.783   1
  -8  -1 -11 1629.38 385.030   1
  -8   1 -12 1085.79 356.946   1
  -8  -1 -12 748.929 333.204   1
  -8  -2  16 864.399 293.086   2
  -8   2  15 163.647 250.364   2
  -8  -2  15 352.087 232.117   2
  -8   2  14 16837.8 1078.25   2
  -8  -2  14 16037.1 1016.13   2
  -8   2  13 2548.02 441.262   2
  -8  -2  13 2059.42 404.589   2
  -8   2  12 33374.0 1415.54   2
  -8  -2  12 35279.6 1449.67   2
  -8   2  11 1078.13 320.530   2
  -8  -2  11 1355.96 312.828   2
  -8   2  10 24314.3 1156.50   2
  -8  -2  10 24097.3 1149.00   2
   8   2  -9 4766.67 248.416   1
   8  -2  -9 4333.13 396.879   1
  -8   2   9 4879.42 510.427   2
   8   2  -8 2353.18 176.677   1
  -8   2   8 1982.74 312.139   2
   8  -2  -8 2426.67 303.764   1
   8  -2  -7 24766.2 921.898   1
  -8   2   7 26995.7 1135.90   2
   8   2  -7 26871.6 564.275   1
   8  -2  -6-2.67198 145.788   1
   8   2  -6 198.504 60.3935   1
  -8   2   6-40.6224 171.531   2
  -8   2   6 47.4040 152.224   1
   8   2  -5 56762.0 849.214   1
  -8   2   5 57411.8 1580.77   2
   8  -2  -5 56672.4 1325.37   1
  -8  -2   5 57952.8 1059.81   1
  -8   2   5 53333.8 1449.84   1
  -8   2   4 12506.5 718.168   2
   8   2  -4 11579.5 402.411   1
   8  -2  -4 12244.8 623.174   1
  -8   2   4 11655.6 695.969   1
  -8  -2   4 12387.1 525.156   1
  -8   2   3 19973.5 907.038   1
   8  -2  -3 21120.9 802.136   1
  -8  -2   3 21733.6 729.952   1
   8   2  -3 20293.3 560.298   1
  -8   2   3 22292.3 912.139   2
  -8   2   2 2261.57 338.198   1
   8  -2  -2 2291.92 266.521   1
  -8  -2   2 2577.12 275.318   1
  -8   2   2 2170.78 291.179   2
  -8  -2   1 1407.11 193.001   1
  -8   2   1 1553.55 284.251   1
  -8   2   1 1988.84 268.839   2
  -8   2   0 7556.36 588.072   1
   8  -2   0 8329.83 499.457   1
  -8  -2   0 8217.20 497.410   1
  -8  -2  -1 599.667 183.266   1
  -8   2  -1 347.107 151.017   1
  -8   2  -2 637.006 175.016   1
  -8  -2  -2 981.747 215.840   1
  -8  -2  -3 37493.6 1156.48   1
  -8   2  -3 37392.8 1362.53   1
  -8  -2  -4 21022.1 910.285   1
  -8   2  -4 20903.0 1025.51   1
  -8  -2  -5 34381.0 1202.65   1
  -8  -2  -5 32814.3 1133.80   2
  -8   2  -5 35049.3 1360.06   1
  -8   2  -6-66.3932 211.422   1
  -8  -2  -6 36.8824 174.113   1
  -8  -2  -6 260.720 148.577   2
  -8   2  -7 17584.9 1015.00   1
  -8  -2  -7 19675.9 978.955   1
  -8  -2  -7 20513.8 901.285   2
  -8   2  -8 1459.91 361.449   1
  -8  -2  -8 1214.75 307.780   1
  -8   2  -9 173.741 216.825   1
  -8  -2  -9 21.8149 197.479   1
  -8   2 -10 14937.3 1013.92   1
  -8  -2 -10 15091.7 970.371   1
  -8  -2 -11 1658.05 396.393   1
  -8   2 -11 1624.93 427.564   1
  -8   2 -12 24258.7 1349.58   1
  -8  -2 -12 24634.7 1315.21   1
  -8  -3  16 4499.15 556.547   2
  -8   3  15 1805.94 387.505   2
  -8  -3  15 2409.19 419.271   2
  -8   3  14 9479.20 841.927   2
  -8  -3  14 9423.57 805.547   2
  -8   3  13 240.525 264.188   2
  -8  -3  13 340.228 251.276   2
  -8   3  12 40027.8 1583.00   2
  -8  -3  12 42100.2 1582.92   2
  -8   3  11 511.201 245.615   2
  -8   3  10 10357.0 784.548   2
  -8   3   9 19278.3 1024.26   2
  -8   3   8 10321.8 732.468   2
  -8   3   7 38121.1 1351.32   2
  -8   3   6 23350.7 1027.43   2
  -8   3   6 23668.4 1055.29   1
  -8   3   5 28355.8 1098.80   2
   8  -3  -5 28819.2 993.858   1
  -8   3   5 25962.2 1060.50   1
  -8   3   4 16927.7 820.190   2
   8  -3  -4 16543.9 733.953   1
  -8   3   4 16888.3 882.100   1
  -8  -3   4 17473.2 551.403   1
  -8   3   3 8285.74 633.131   1
  -8  -3   3 8134.69 412.592   1
  -8   3   3 9042.92 586.096   2
   8  -3  -3 8029.43 523.407   1
  -8   3   2 3344.57 406.072   1
  -8  -3   2 3405.06 289.757   1
  -8   3   2 3600.26 377.646   2
  -8   3   1 26752.4 1123.29   1
  -8  -3   1 27425.6 820.241   1
  -8   3   0 120464. 2406.19   1
  -8   3   0 123629. 1943.05   2
  -8  -3   0 118967. 1817.90   1
  -8  -3  -1 2812.94 306.691   1
  -8   3  -1 2897.53 301.531   2
  -8   3  -1 2668.27 384.074   1
  -8  -3  -2 1139.22 216.868   1
  -8   3  -2 1434.30 209.058   2
  -8   3  -2 1123.78 264.760   1
  -8   3  -3 62.3610 165.748   1
  -8  -3  -3-74.7804 152.131   1
  -8   3  -3 145.807 113.572   2
  -8   3  -4 15685.5 576.790   2
  -8   3  -4 14270.1 881.140   1
  -8  -3  -4 14757.8 743.082   1
  -8   3  -5 1652.54 316.648   1
  -8   3  -5 2257.42 219.752   2
  -8  -3  -5 2046.90 329.319   1
  -8  -3  -6 843.968 231.575   1
  -8   3  -6 912.815 131.450   2
  -8   3  -7 12797.0 396.204   2
  -8   3  -7 12871.4 889.892   1
  -8  -3  -7 12825.0 785.389   1
  -8   3  -8 7545.87 720.388   1
  -8  -3  -8 7930.58 655.310   1
  -8   3  -9 7202.08 706.350   1
  -8  -3  -9 6379.81 616.538   1
  -8  -3 -10-258.264 264.702   1
  -8   3 -10-91.2967 219.238   1
  -8   3 -11 6331.70 707.980   1
  -8  -3 -11 6988.35 691.516   1
  -8  -3 -12 3184.01 494.169   1
  -8   3 -12 3142.21 513.909   1
  -8  -4  16 780.567 281.791   2
  -8  -4  15 1526.20 373.228   2
  -8   4  14 6739.14 743.630   2
  -8  -4  14 5794.00 652.372   2
  -8   4  13 454.699 262.619   2
  -8  -4  13-109.788 292.515   2
  -8   4  12 41668.0 1669.58   2
  -8   4  11 7635.91 715.214   2
  -8   4  10 23229.2 1186.50   2
  -8   4   9 16141.2 956.854   2
  -8   4   8 2212.01 356.588   2
  -8   4   7 58.6846 212.408   2
  -8   4   6 41.2739 208.090   2
  -8   4   6 147.623 149.730   1
  -8   4   5 418.212 199.405   1
  -8   4   5 89.7940 153.900   2
  -8   4   4 3171.02 381.491   2
  -8   4   4 3650.13 459.684   1
  -8  -4   4 3542.33 207.918   1
  -8  -4   3 46091.0 875.726   1
  -8   4   3 43394.0 1288.55   2
  -8   4   3 43011.2 1490.89   1
  -8   4   2 20004.7 1024.50   1
  -8   4   2 19994.9 837.824   2
  -8  -4   2 19483.2 621.716   1
  -8   4   1 9406.24 710.745   1
  -8   4   1 9719.58 568.681   2
  -8  -4   1 10020.3 480.129   1
  -8  -4   0 2387.48 259.940   1
  -8   4   0 2176.47 355.811   1
  -8   4   0 1960.52 256.992   2
  -8  -4  -1 231.858 116.870   1
  -8   4  -1 152.277 121.112   2
  -8   4  -1 312.554 206.347   1
  -8   4  -2 5602.12 566.376   1
  -8   4  -2 5830.05 383.814   2
  -8  -4  -2 5907.25 422.892   1
  -8   4  -3 6666.87 387.780   2
  -8   4  -3 6508.54 628.652   1
  -8  -4  -3 6751.56 480.888   1
  -8   4  -4 32995.7 801.212   2
  -8   4  -4 32412.6 1390.07   1
  -8   4  -4 34531.0 949.415   3
  -8  -4  -4 34183.7 1114.11   1
  -8   4  -5 9990.86 415.711   2
  -8   4  -5 9071.70 744.235   1
  -8   4  -5 10041.8 504.821   3
  -8  -4  -5 9615.40 618.553   1
  -8   4  -6 690.357 243.624   1
  -8   4  -6 997.265 122.749   2
  -8  -4  -6 1211.72 262.983   1
  -8   4  -7 34.8435 282.242   1
  -8  -4  -7 442.310 201.309   1
  -8  -4  -8 5340.98 525.368   1
  -8   4  -8 4596.69 557.040   1
  -8  -4  -9 13433.5 865.171   1
  -8   4  -9 12049.1 913.883   1
  -8  -4 -10 199.104 196.469   1
  -8   4 -10 181.447 239.199   1
  -8   4 -11 256.312 227.551   1
  -8  -4 -11 190.865 198.586   1
  -8   4 -12-190.503 316.276   1
  -8  -4 -12-374.381 326.123   1
  -8  -5  16 595.348 288.167   2
  -8  -5  15 12626.1 945.034   2
  -8   5  14 13336.9 1024.29   2
  -8  -5  14 13261.2 952.500   2
  -8   5  13 178.599 279.792   2
  -8  -5  13-473.926 320.702   2
  -8   5  12-138.826 239.957   2
  -8   5  11 6686.88 679.627   2
  -8   5  10 2731.29 456.651   2
  -8   5   9-0.89193 180.294   2
  -8   5   8 163.972 180.307   2
  -8   5   7 2419.17 399.267   2
  -8   5   6 11357.3 759.357   2
  -8   5   6 10012.1 774.087   1
  -8   5   5 34898.1 1274.59   2
  -8   5   5 32558.2 1350.32   1
  -8   5   4 284.328 186.689   1
  -8   5   4 262.624 168.191   2
  -8  -5   3 11886.9 398.292   1
  -8   5   3 12343.1 698.407   2
  -8   5   3 11686.4 822.314   1
  -8   5   2 36727.7 1433.61   1
  -8   5   2 37280.2 1175.39   2
  -8  -5   2 36779.1 789.555   1
  -8  -5   1 14744.2 550.499   1
  -8   5   1 13858.3 894.868   1
  -8   5   1 15656.2 733.951   2
  -8   5   0 16737.6 978.338   1
  -8   5   0 17919.0 747.579   2
  -8  -5   0 17835.8 652.727   1
  -8   5  -1 31648.9 1369.40   1
  -8   5  -1 31036.8 928.504   2
  -8  -5  -1 33182.8 934.100   1
  -8   5  -2 14474.6 957.768   1
  -8   5  -2 15523.7 622.613   2
  -8  -5  -2 14113.6 645.268   1
  -8  -5  -3 2476.98 290.905   1
  -8   5  -3 2706.71 251.629   2
  -8   5  -3 2868.30 302.722   3
  -8   5  -3 2716.07 428.773   1
  -8   5  -4 1134.48 164.415   2
  -8   5  -4 639.481 138.194   3
  -8  -5  -4 908.360 212.487   1
  -8  -5  -5 9135.27 603.633   1
  -8   5  -5 9639.42 395.530   2
  -8   5  -5 8844.32 770.014   1
  -8   5  -5 9574.87 510.177   3
  -8   5  -6-259.482 299.065   1
  -8  -5  -6 428.136 191.053   1
  -8   5  -7 1282.51 306.948   1
  -8  -5  -7 1569.79 295.976   1
  -8   5  -8 2273.36 403.621   1
  -8  -5  -8 2531.53 376.579   1
  -8  -5  -9 8378.58 681.716   1
  -8   5  -9 9200.54 825.741   1
  -8   5 -10 724.578 328.548   1
  -8  -5 -10 440.609 223.872   1
  -8  -5 -11 29069.5 1345.37   1
  -8   5 -11 29939.0 1542.73   1
  -8  -5 -12-160.493 254.410   1
  -8  -6  15 1234.19 338.807   2
  -8  -6  14 512.472 288.899   2
  -8   6  13 1082.53 345.953   2
  -8   6  12 835.583 321.300   2
  -8   6  11 6756.54 721.757   2
  -8   6  10 3026.00 472.191   2
  -8   6   9 15243.5 970.998   2
  -8   6   8 919.495 289.057   2
  -8   6   7 715.139 235.841   2
  -8   6   6 5604.17 564.109   2
  -8   6   6 5486.10 609.129   1
  -8   6   5 9902.04 698.109   2
  -8   6   5 9014.53 770.044   1
  -8   6   4 7966.04 600.948   2
  -8   6   4 6612.09 643.111   1
  -8   6   3 43714.2 1340.56   2
  -8  -6   3 44476.7 672.384   1
  -8   6   3 42086.9 1616.39   1
  -8   6   2 39941.4 1224.41   2
  -8  -6   2 39523.8 781.843   1
  -8   6   2 38789.3 1560.53   1
  -8  -6   1 24161.5 679.616   1
  -8   6   1 23471.3 914.616   2
  -8   6   0 130.922 205.690   1
  -8   6   0 225.937 144.452   2
  -8  -6   0 227.572 94.5731   1
  -8   6  -1 19535.1 1126.26   1
  -8   6  -1 20198.5 772.286   2
  -8  -6  -1 19766.3 715.183   1
  -8   6  -2 269.689 130.905   2
  -8   6  -2 341.626 250.387   1
  -8  -6  -2 137.877 108.069   1
  -8   6  -3 17301.9 651.360   2
  -8  -6  -3 16653.0 720.369   1
  -8   6  -3 16792.2 1069.55   1
  -8  -6  -4 254.105 141.091   1
  -8   6  -4 258.347 101.658   2
  -8   6  -4 482.534 249.508   1
  -8   6  -5 22144.7 1252.01   1
  -8  -6  -5 23894.8 964.904   1
  -8  -6  -6 3562.92 408.548   1
  -8   6  -6 2850.69 494.188   1
  -8  -6  -7-139.767 195.488   1
  -8   6  -7 259.068 227.088   1
  -8   6  -8 120.846 191.622   1
  -8  -6  -8 420.629 208.560   1
  -8   6  -9 7265.44 755.520   1
  -8  -6  -9 7751.27 673.136   1
  -8   6 -10-520.037 378.302   1
  -8  -6 -10-38.3881 168.319   1
  -8  -6 -11 6637.70 656.076   1
  -8   6 -11 6005.97 725.016   1
  -8  -7  15 22583.8 1192.60   2
  -8   7  12 140.473 251.545   2
  -8   7  11 1089.63 314.974   2
  -8   7  10 1943.06 377.867   2
  -8   7   9 1611.95 393.241   2
  -8   7   8-125.927 243.631   2
  -8   7   7 322.417 167.989   2
  -8   7   6 2510.43 401.009   2
  -8   7   5 11979.9 778.930   2
  -8   7   5 11607.7 895.950   1
  -8   7   4 23.6296 188.037   1
  -8   7   4-53.3887 182.638   2
  -8  -7   3 32839.8 485.600   1
  -8   7   3 35036.9 1519.51   1
  -8  -7   2 14119.3 450.516   1
  -8   7   2 14087.6 766.061   2
  -8   7   2 13430.8 955.089   1
  -8   7   1 134.016 271.728   1
  -8   7   1 442.062 176.207   2
  -8  -7   1 468.448 115.682   1
  -8   7   0 8883.39 787.512   1
  -8   7   0 8753.67 556.376   2
  -8  -7   0 9714.57 467.282   1
  -8   7  -1 32398.8 1507.55   1
  -8  -7  -1 33581.8 924.726   1
  -8   7  -1 34821.7 1056.53   2
  -8   7  -2 7232.63 727.710   1
  -8  -7  -2 8271.60 488.231   1
  -8   7  -3 1.01783 106.571   2
  -8  -7  -3 1.75119 128.043   1
  -8   7  -3-0.53580 240.001   1
  -8   7  -4 6883.86 400.389   2
  -8   7  -4 5113.84 619.127   1
  -8  -7  -4 5992.03 468.395   1
  -8   7  -5 133.962 232.097   1
  -8  -7  -5 108.480 159.755   1
  -8  -7  -6 759.275 218.632   1
  -8   7  -6 873.824 319.107   1
  -8  -7  -7 1082.65 268.889   1
  -8   7  -7 1005.47 332.928   1
  -8  -7  -8 84.3963 180.895   1
  -8   7  -8 245.180 292.248   1
  -8   7  -9 9916.29 939.755   1
  -8  -7  -9 10335.4 762.143   1
  -8  -7 -10 221.594 193.137   1
  -8   7 -10 20.1120 260.294   1
  -8  -7 -11 4048.45 537.315   1
  -8   8  11 17102.8 1192.71   2
  -8   8  10 1198.44 364.790   2
  -8   8   9 50622.7 1897.97   2
  -8   8   8 2319.44 432.972   2
  -8   8   7 3980.90 508.337   2
  -8   8   6 1989.67 369.944   2
  -8   8   5 2341.07 387.323   2
  -8   8   5 2570.24 462.087   1
  -8   8   4 35744.8 1336.16   2
  -8   8   4 35416.2 1628.22   1
  -8   8   3 55166.0 1610.82   2
  -8   8   3 48191.1 1837.91   1
  -8   8   2 2488.00 463.763   1
  -8   8   2 3150.79 391.278   2
  -8  -8   2 2702.25 195.344   1
  -8   8   1 15470.3 803.279   2
  -8  -8   1 15939.4 542.280   1
  -8   8   1 15522.8 1069.45   1
  -8   8   0-35.7061 292.958   1
  -8   8   0 263.170 140.798   2
  -8  -8   0 205.128 84.7150   1
  -8   8  -1 59563.9 2078.62   1
  -8   8  -1 59636.2 1420.35   2
  -8  -8  -1 61773.1 1254.45   1
  -8   8  -2 1768.69 294.913   2
  -8   8  -2 1355.05 462.244   1
  -8  -8  -2 1259.37 226.428   1
  -8   8  -3 51076.7 1251.87   2
  -8   8  -3 47760.1 1898.04   1
  -8  -8  -3 50456.3 1285.33   1
  -8  -8  -4 56.3063 152.411   1
  -8   8  -4 218.219 252.559   1
  -8  -8  -5 7795.40 563.831   1
  -8   8  -5 8725.91 852.986   1
  -8  -8  -6 12759.4 757.870   1
  -8   8  -6 13232.5 1041.72   1
  -8  -8  -7 3111.85 403.753   1
  -8   8  -7 2955.41 507.458   1
  -8  -8  -8 432.719 205.112   1
  -8   8  -8 192.166 277.100   1
  -8  -8  -9 2033.51 393.497   1
  -8   8  -9 1865.83 435.755   1
  -8  -8 -10 112.796 210.645   1
  -8   9  10 1983.38 477.052   2
  -8   9   9 3871.22 575.935   2
  -8   9   8 2701.44 460.681   2
  -8   9   7 36155.3 1542.89   2
  -8   9   6 3117.98 452.426   2
  -8   9   5 7996.15 691.242   2
  -8   9   5 7663.00 797.709   1
  -8   9   4-135.257 220.119   2
  -8   9   4 37.3070 240.277   1
  -8   9   3 1807.21 420.738   1
  -8   9   3 2568.43 391.100   2
  -8   9   2 17463.5 887.374   2
  -8   9   2 19673.6 1235.11   1
  -8   9   1 463.677 290.157   1
  -8   9   1 745.081 241.862   2
  -8   9   0 15227.9 825.418   2
  -8  -9   0 13528.8 550.421   1
  -8   9   0 13015.3 1020.85   1
  -8   9  -1 1708.85 307.656   2
  -8   9  -1 1988.72 488.245   1
  -8  -9  -1 1881.18 236.787   1
  -8   9  -2 55139.4 1467.35   2
  -8  -9  -2 56761.0 1308.28   1
  -8   9  -2 53052.3 2033.69   1
  -8   9  -3 1897.90 450.162   1
  -8  -9  -3 1771.27 270.767   1
  -8   9  -4-11.9134 267.740   1
  -8  -9  -4-20.4493 132.997   1
  -8   9  -5 2518.31 500.289   1
  -8  -9  -5 2688.76 360.570   1
  -8  -9  -6 1926.73 328.788   1
  -8   9  -6 1853.02 427.088   1
  -8   9  -7 11007.0 995.102   1
  -8  -9  -7 10202.4 709.012   1
  -8   9  -8 1037.86 351.051   1
  -8  -9  -8 1962.63 373.068   1
  -8  -9  -9 10190.9 747.678   1
  -8  -9 -10 3008.27 466.106   1
  -8  10   9 34399.2 1683.95   2
  -8  10   8 8043.97 801.478   2
  -8  10   7 1453.92 386.924   2
  -8  10   6 5118.15 615.124   2
  -8  10   5 4953.54 579.571   2
  -8  10   4 2423.63 403.561   2
  -8  10   4 2896.01 564.210   1
  -8  10   3 22926.7 1148.04   2
  -8  10   3 20947.6 1357.15   1
  -8  10   2 10280.2 756.783   2
  -8  10   2 10038.8 911.880   1
  -8  10   1 11046.4 752.761   2
  -8  10   1 10578.3 946.754   1
  -8  10   0 481.986 291.932   1
  -8  10   0 1009.43 265.029   2
  -8  10  -1 8806.21 652.454   2
  -8  10  -1 8252.81 845.186   1
  -8  10  -2 297.727 262.930   1
  -8 -10  -2 1030.12 191.723   1
  -8  10  -3 15392.5 1162.85   1
  -8 -10  -3 14154.9 704.668   1
  -8  10  -4 354.048 208.480   1
  -8 -10  -4 174.906 162.707   1
  -8  10  -5 8931.79 909.493   1
  -8 -10  -5 8561.82 614.573   1
  -8  10  -6 10608.1 994.769   1
  -8 -10  -6 12019.7 758.422   1
  -8 -10  -7 7866.27 635.519   1
  -8 -10  -8 229.366 209.447   1
  -8 -10  -9 7162.83 642.427   1
  -8  11   8 284.302 260.656   2
  -8  11   7 22903.9 1333.33   2
  -8  11   6 181.582 268.130   2
  -8  11   5 14609.2 1004.89   2
  -8  11   4 7709.32 725.950   2
  -8  11   4 8539.19 917.038   1
  -8  11   3 1469.35 352.513   2
  -8  11   3 1308.76 395.850   1
  -8  11   2 1449.73 458.225   1
  -8  11   2 2670.08 439.488   2
  -8  11   1 713.679 251.139   1
  -8  11   1 1347.25 298.173   2
  -8  11   0 5310.74 688.239   1
  -8  11   0 6149.24 594.287   2
  -8  11  -1 4868.70 679.116   1
  -8  11  -2 19466.5 1330.36   1
  -8  11  -3 161.106 239.011   1
  -8  11  -4 7223.66 846.269   1
  -8  12   6 13365.1 1051.80   2
  -8  12   5 27555.9 1441.49   2
  -8  12   4 8303.38 785.220   2
  -8  12   3 2046.17 418.789   2
  -8  12   3 2336.62 508.661   1
  -8  12   2 671.748 283.058   2
  -8  12   2 680.395 283.039   1
  -8  12   1 62.8366 242.806   1
  -8  12   1 195.940 166.651   2
  -8  12   0-316.311 331.698   1
  -8  13   5 129.961 268.930   2
  -8  13   4 15766.8 1085.06   2
  -8  13   3 3002.24 478.226   2
  -8  13   2 1415.61 357.449   2
  -9   0  15 2325.27 456.673   2
  -9   0  14 44.1899 239.039   2
  -9   0  13 34395.7 1505.28   2
  -9   0  12-118.113 230.782   2
  -9   0  11-171.523 269.977   2
  -9   0  10 264.274 238.844   2
  -9   0   9 349.359 188.725   2
   9   0  -8-175.990 132.043   1
  -9   0   8 322.024 238.174   2
   9   0  -7 77416.0 1347.01   1
  -9   0   7 75312.0 1996.93   2
  -9   0   6-91.0376 119.948   1
   9   0  -6-61.8436 101.247   1
   9   0  -5 42494.9 1013.41   1
  -9   0   5 42808.4 1223.24   1
  -9   0   4-59.6782 152.894   1
   9   0  -4-74.9082 123.989   1
   9   0  -3 81.0246 91.2866   1
  -9   0   3 110.616 149.994   1
  -9   0   2 187.622 134.187   1
   9   0  -2-24.0874 88.6294   1
  -9   0   1 12281.0 701.721   1
   9   0  -1 13436.4 588.806   1
   9   0   0 93.7030 111.171   1
  -9   0   0-29.6697 127.372   1
  -9   0  -1 35175.5 1236.01   1
  -9   0  -2-153.101 181.327   1
  -9   0  -3 52794.6 1594.95   1
  -9   0  -4-76.0834 160.274   1
  -9   0  -5 160.476 166.862   1
  -9   0  -6 49.1175 162.287   1
  -9   0  -7 80373.7 2128.36   1
  -9   0  -8 411.278 331.909   1
  -9   0  -9 93301.2 2427.86   1
  -9   0 -10-32.8418 279.182   1
  -9   0 -11 3975.49 591.535   1
  -9  -1  15 254.579 239.796   2
  -9   1  14 1574.76 415.913   2
  -9  -1  14 1851.33 399.818   2
  -9   1  13 254.847 279.640   2
  -9  -1  13-236.123 336.828   2
  -9   1  12 22.1743 202.792   2
  -9  -1  12 117.457 230.212   2
  -9   1  11 15234.5 968.921   2
  -9  -1  11 17858.2 1071.61   2
  -9   1  10 7.05938 206.378   2
  -9  -1  10-110.215 260.107   2
  -9   1   9 1473.29 344.376   2
  -9  -1   9 858.265 315.867   2
   9  -1  -8 2383.67 267.587   1
  -9   1   8 2945.29 436.235   2
   9   1  -7 60733.1 1069.84   1
  -9   1   7 61091.7 1797.06   2
   9  -1  -7 59519.0 1281.00   1
   9   1  -6 4087.30 285.957   1
  -9   1   6 4580.25 505.713   2
  -9   1   6 4225.32 427.325   1
   9  -1  -6 3895.77 332.005   1
   9  -1  -5 71870.2 1402.53   1
  -9   1   5 74195.5 1861.80   2
  -9  -1   5 72056.9 1453.52   1
   9   1  -5 76948.1 1240.40   1
  -9   1   5 70340.9 1662.54   1
   9  -1  -4 1552.83 220.945   1
  -9   1   4 1112.25 231.962   1
  -9  -1   4 1141.67 212.402   1
   9   1  -4 1485.48 176.633   1
  -9   1   3 48763.4 1416.79   1
  -9  -1   3 48368.6 1264.12   1
   9   1  -3 51869.3 1044.35   1
   9  -1  -3 48739.1 1163.18   1
  -9   1   2 2816.10 354.208   1
  -9  -1   2 3077.85 335.917   1
   9  -1  -2 2798.18 292.455   1
   9   1  -2 3054.91 264.499   1
   9   1  -1 187.552 105.210   1
  -9   1   1 402.034 173.393   1
  -9  -1   1 231.253 149.272   1
  -9   1   0 11154.1 723.544   1
  -9  -1   0 11274.2 657.366   1
  -9   1  -1 6676.84 589.871   1
  -9  -1  -1 6510.11 509.863   1
  -9   1  -2 3451.59 420.207   1
  -9  -1  -2 3614.61 405.890   1
  -9   1  -3 973.243 264.813   1
  -9  -1  -3 999.114 241.640   1
  -9   1  -4 2832.71 392.984   1
  -9  -1  -4 2651.26 365.818   1
  -9  -1  -5 24724.3 1114.41   1
  -9   1  -5 23984.6 1146.56   1
  -9  -1  -6 147.756 204.516   1
  -9   1  -6-171.222 238.184   1
  -9   1  -7 5875.34 619.144   1
  -9  -1  -7 6112.33 611.097   1
  -9  -1  -8 1260.10 325.679   1
  -9   1  -8 921.641 313.714   1
  -9   1  -9 5797.18 671.075   1
  -9  -1  -9 5952.41 651.005   1
  -9  -1 -10 35.5343 284.305   1
  -9   1 -10 274.324 238.800   1
  -9   1 -11 16636.8 1147.02   1
  -9  -1 -11 17457.4 1120.03   1
  -9  -2  15 19269.8 1166.35   2
  -9   2  14 8799.45 830.842   2
  -9  -2  14 8613.72 783.551   2
  -9   2  13 39747.7 1654.25   2
  -9  -2  13 41902.7 1679.69   2
  -9   2  12 10382.2 848.690   2
  -9  -2  12 11292.8 876.588   2
  -9   2  11 2012.22 411.119   2
  -9  -2  11 930.968 298.241   2
  -9   2  10 5433.91 579.021   2
  -9  -2  10 5052.61 558.511   2
  -9   2   9 2583.06 411.325   2
  -9   2   8 63747.4 1818.34   2
  -9   2   7 11932.3 791.434   2
   9  -2  -7 12277.9 627.473   1
   9   2  -6 36942.3 700.722   1
  -9   2   6 36974.7 1364.93   2
  -9   2   6 35923.7 1296.92   1
   9  -2  -6 34172.5 1030.88   1
  -9   2   5 24890.8 1098.91   2
  -9  -2   5 21636.5 716.396   1
  -9   2   5 21668.9 983.783   1
   9   2  -5 25346.7 606.783   1
   9  -2  -5 23646.3 868.555   1
   9   2  -4 40219.7 796.932   1
  -9   2   4 40017.4 1338.31   2
  -9   2   4 38004.6 1327.45   1
  -9  -2   4 41417.0 1060.64   1
  -9   2   3 4872.63 476.060   1
  -9  -2   3 5765.46 415.706   1
  -9   2   3 5979.39 518.356   2
  -9   2   2 803.696 212.834   1
  -9   2   2 617.979 196.161   2
  -9  -2   2 877.557 160.248   1
  -9   2   1 2838.49 377.018   1
  -9  -2   1 2742.62 305.336   1
  -9   2   1 2602.15 328.825   2
  -9   2   0 7356.14 609.888   1
  -9  -2   0 8254.65 542.810   1
  -9   2  -1 111824. 2407.10   1
  -9  -2  -1 114385. 2066.71   1
  -9  -2  -2 2581.99 350.810   1
  -9   2  -2 2662.03 421.153   1
  -9  -2  -3 73536.1 1745.85   1
  -9   2  -3 76224.9 2052.49   1
  -9  -2  -4 3906.51 434.985   1
  -9   2  -4 3663.12 463.508   1
  -9  -2  -5 380.877 186.450   1
  -9   2  -5 431.346 206.720   1
  -9   2  -6 3563.49 456.836   1
  -9  -2  -6 3816.04 446.528   1
  -9  -2  -7 35792.9 1382.71   1
  -9   2  -7 32671.9 1440.53   1
  -9  -2  -8 14697.4 928.086   1
  -9   2  -8 14611.1 997.699   1
  -9  -2  -9 27420.0 1297.66   1
  -9   2  -9 27663.9 1411.49   1
  -9   2 -10 32094.0 1548.48   1
  -9  -2 -10 33873.9 1492.45   1
  -9  -2 -11 1322.83 391.854   1
  -9   2 -11 1841.97 446.840   1
  -9  -3  15 290.126 235.859   2
  -9   3  14 134.174 267.282   2
  -9  -3  14 514.736 283.141   2
  -9   3  13 10793.0 887.573   2
  -9  -3  13 11008.7 883.277   2
  -9   3  12 1151.49 394.384   2
  -9  -3  12 899.451 307.689   2
  -9   3  11 3073.91 481.041   2
  -9  -3  11 3587.74 501.521   2
  -9   3  10 924.009 256.782   2
  -9   3   9 532.950 226.872   2
  -9   3   8 9145.38 714.928   2
  -9   3   7 15351.2 891.565   2
  -9   3   6 2724.51 381.463   2
  -9   3   6 3629.95 466.239   1
  -9   3   5 7594.57 607.956   2
  -9  -3   5 7804.44 377.166   1
  -9   3   5 7407.69 616.376   1
  -9   3   4 17601.9 880.306   2
  -9   3   4 17221.8 942.367   1
  -9  -3   4 18659.7 643.033   1
  -9  -3   3 2548.08 260.907   1
  -9   3   3 2498.73 375.947   1
  -9   3   3 2800.52 364.613   2
  -9   3   2 91.1196 187.587   1
  -9   3   2-10.0046 156.017   2
  -9  -3   2-31.2793 105.246   1
  -9   3   1 13437.5 839.703   1
  -9   3   1 15022.3 769.516   2
  -9  -3   1 13556.8 637.046   1
  -9   3   0 17297.1 967.928   1
  -9   3   0 20074.1 839.422   2
  -9  -3   0 17382.2 752.938   1
  -9   3  -1 22622.1 1122.08   1
  -9   3  -1 23062.2 868.008   2
  -9  -3  -1 22834.3 892.948   1
  -9   3  -2 1701.69 243.295   2
  -9  -3  -2 1768.33 290.015   1
  -9   3  -2 1770.85 360.959   1
  -9  -3  -3 433.472 184.583   1
  -9   3  -3 990.476 205.749   2
  -9   3  -3 659.261 270.512   1
  -9   3  -4 1556.72 332.016   1
  -9  -3  -4 2201.35 326.545   1
  -9   3  -4 2031.01 240.735   2
  -9   3  -5 1011.21 249.185   1
  -9  -3  -5 1108.93 256.778   1
  -9   3  -5 1300.26 189.522   2
  -9   3  -6 1618.64 323.728   1
  -9  -3  -6 922.673 243.406   1
  -9   3  -6 1602.07 190.733   2
  -9   3  -7 1985.97 387.407   1
  -9  -3  -7 2568.22 399.837   1
  -9   3  -8 1700.10 390.956   1
  -9  -3  -8 1648.69 356.517   1
  -9   3  -9 279.349 273.404   1
  -9  -3  -9 251.753 229.791   1
  -9   3 -10 1713.17 438.640   1
  -9  -3 -10 1291.55 324.039   1
  -9  -3 -11 10486.2 862.679   1
  -9   3 -11 10938.4 963.354   1
  -9  -4  14 1942.47 440.750   2
  -9   4  13 55671.3 1993.15   2
  -9  -4  13 61333.8 2048.80   2
  -9   4  12 5865.46 668.108   2
  -9   4  11 954.972 323.182   2
  -9   4  10 501.592 241.625   2
  -9   4   9 959.339 279.445   2
  -9   4   8 22979.9 1149.06   2
  -9   4   7 12071.8 803.306   2
  -9   4   6 39802.4 1390.67   2
  -9   4   6 40224.9 1516.61   1
  -9   4   5 5159.85 513.667   2
  -9   4   5 4478.70 515.179   1
  -9   4   4 354.371 194.545   1
  -9  -4   4 163.210 71.8650   1
  -9   4   4 185.893 143.812   2
  -9  -4   3 6582.99 381.920   1
  -9   4   3 7083.43 551.638   2
  -9   4   3 6206.59 607.284   1
  -9   4   2 2515.36 389.820   1
  -9   4   2 3100.99 360.000   2
  -9  -4   2 2957.83 282.500   1
  -9   4   1 4231.82 497.417   1
  -9   4   1 4052.31 385.868   2
  -9  -4   1 3871.54 324.439   1
  -9   4   0 14667.2 932.114   1
  -9   4   0 15780.8 726.000   2
  -9  -4   0 15451.4 690.807   1
  -9  -4  -1 62261.7 1424.95   1
  -9   4  -1 60795.0 1913.01   1
  -9   4  -1 62392.5 1373.96   2
  -9  -4  -2 1591.76 253.059   1
  -9   4  -2 1896.86 249.694   2
  -9   4  -2 2474.43 417.638   1
  -9  -4  -3 38743.8 1204.55   1
  -9   4  -3 36050.6 1528.79   1
  -9   4  -3 38729.4 984.110   2
  -9   4  -4 4758.53 339.407   2
  -9   4  -4 4713.21 561.998   1
  -9  -4  -4 4395.87 429.095   1
  -9   4  -5 2252.64 415.330   1
  -9   4  -5 2814.23 244.651   2
  -9  -4  -5 2933.04 372.155   1
  -9   4  -6 1515.56 315.364   1
  -9  -4  -6 2443.78 362.342   1
  -9   4  -7 3098.16 470.440   1
  -9  -4  -7 3579.28 459.264   1
  -9   4  -8 15390.8 1069.37   1
  -9  -4  -8 17252.7 989.855   1
  -9   4  -9 147.322 249.590   1
  -9  -4  -9-138.581 249.012   1
  -9   4 -10 18076.0 1212.79   1
  -9  -4 -10 19017.1 1127.60   1
  -9  -4 -11 393.976 286.366   1
  -9  -5  14 682.675 320.094   2
  -9   5  13 17223.7 1155.06   2
  -9  -5  13 18224.3 1118.14   2
  -9   5  12 5009.20 630.198   2
  -9   5  11 557.797 270.153   2
  -9   5  10 6388.34 658.779   2
  -9   5   9 5422.27 599.730   2
  -9   5   8 21492.4 1131.07   2
  -9   5   7 5220.72 568.095   2
  -9   5   6 9088.49 701.270   2
  -9   5   6 8667.42 753.889   1
  -9   5   5 2267.07 392.765   1
  -9   5   5 2248.07 360.896   2
  -9   5   4 61807.8 1697.51   2
  -9  -5   4 60561.8 721.618   1
  -9   5   4 60151.5 1896.21   1
  -9  -5   3 5173.71 304.432   1
  -9   5   3 4888.25 469.458   2
  -9   5   3 5034.38 565.797   1
  -9   5   2 1060.89 285.115   1
  -9  -5   2 1664.86 201.229   1
  -9   5   2 1717.80 282.464   2
  -9   5   1 2557.82 418.263   1
  -9   5   1 3418.74 368.711   2
  -9  -5   1 3162.22 287.721   1
  -9  -5   0 3020.09 304.874   1
  -9   5   0 2428.79 401.907   1
  -9   5   0 2383.98 296.157   2
  -9   5  -1 10170.6 823.100   1
  -9  -5  -1 11713.5 604.939   1
  -9   5  -1 11645.6 611.038   2
  -9   5  -2 3004.65 303.693   2
  -9  -5  -2 2741.71 313.966   1
  -9   5  -2 2641.87 441.565   1
  -9   5  -3 19704.2 711.297   2
  -9   5  -3 17919.7 1101.19   1
  -9  -5  -3 17870.0 801.612   1
  -9   5  -4 21288.4 699.034   2
  -9   5  -4 19150.6 1170.55   1
  -9  -5  -4 20627.2 901.917   1
  -9  -5  -5 568.911 216.552   1
  -9   5  -5 410.886 277.285   1
  -9   5  -6 11111.0 908.460   1
  -9  -5  -6 13355.0 795.332   1
  -9   5  -7 4682.23 612.862   1
  -9  -5  -7 5010.11 530.620   1
  -9   5  -8 409.127 228.059   1
  -9  -5  -8 655.531 252.904   1
  -9  -5  -9 9669.62 773.438   1
  -9   5  -9 8640.06 843.959   1
  -9  -5 -10 4487.29 549.402   1
  -9   5 -10 3670.97 574.417   1
  -9  -5 -11 1337.47 329.384   1
  -9   6  12 1791.11 412.963   2
  -9   6  11 306.517 224.779   2
  -9   6  10 2402.72 438.829   2
  -9   6   9 67.2615 215.224   2
  -9   6   8 17277.3 1027.10   2
  -9   6   7 2118.06 390.838   2
  -9   6   6 48012.5 1589.08   2
  -9   6   6 48766.5 1824.02   1
  -9   6   5 12326.6 784.842   2
  -9   6   5 11431.4 886.404   1
  -9   6   4 40995.2 1377.89   2
  -9   6   4 41887.5 1638.55   1
  -9   6   3-32.7280 193.841   1
  -9   6   3-156.174 207.534   2
  -9  -6   3 142.896 61.5603   1
  -9   6   2 17082.3 831.308   2
  -9  -6   2 16970.3 564.324   1
  -9   6   2 15138.1 1000.93   1
  -9   6   1-56.4879 229.733   1
  -9   6   1 280.310 187.193   2
  -9  -6   1 437.036 139.831   1
  -9   6   0 64276.3 2078.05   1
  -9  -6   0 68083.2 1346.67   1
  -9   6   0 68397.1 1538.97   2
  -9   6  -1 12127.8 921.972   1
  -9   6  -1 12333.4 634.092   2
  -9  -6  -1 12038.0 610.181   1
  -9   6  -2 22385.5 1276.64   1
  -9   6  -2 24816.7 856.423   2
  -9  -6  -2 23613.4 880.183   1
  -9  -6  -3 1572.64 255.878   1
  -9   6  -3 2286.73 261.931   2
  -9   6  -3 1682.35 398.777   1
  -9  -6  -4 1227.63 240.240   1
  -9   6  -4 955.766 363.553   1
  -9  -6  -5 10117.8 670.330   1
  -9   6  -5 9956.10 885.895   1
  -9  -6  -6 9008.89 666.639   1
  -9   6  -6 8206.09 827.496   1
  -9   6  -7-83.8139 314.604   1
  -9  -6  -7-28.2379 211.743   1
  -9  -6  -8 469.675 238.300   1
  -9   6  -8-107.351 320.689   1
  -9   6  -9 389.002 297.010   1
  -9  -6  -9 277.210 205.089   1
  -9  -6 -10 13912.6 945.683   1
  -9   7  11 13016.9 1014.37   2
  -9   7  10 9885.55 857.889   2
  -9   7   9-230.513 310.360   2
  -9   7   8-7.96460 179.354   2
  -9   7   7 6182.16 634.048   2
  -9   7   6 429.911 230.475   2
  -9   7   6 498.381 281.751   1
  -9   7   5 1072.09 291.337   2
  -9   7   5 1520.03 376.712   1
  -9   7   4 14198.6 838.162   2
  -9   7   4 13329.9 959.100   1
  -9   7   3 34826.8 1244.11   2
  -9   7   3 31294.8 1485.64   1
  -9   7   2 5442.54 491.986   2
  -9   7   2 4764.64 611.025   1
  -9  -7   1 4141.75 306.029   1
  -9   7   1 3982.63 405.076   2
  -9   7   1 3882.61 560.761   1
  -9  -7   0 318.906 117.305   1
  -9   7   0 106.984 249.023   1
  -9   7   0 94.2058 137.064   2
  -9   7  -1 75.2643 140.545   2
  -9   7  -1-299.163 278.473   1
  -9  -7  -1-96.0202 170.237   1
  -9   7  -2 38260.4 1706.70   1
  -9   7  -2 40929.1 1156.00   2
  -9  -7  -2 38760.5 1120.56   1
  -9   7  -3 127.437 127.836   2
  -9  -7  -3-44.9405 165.264   1
  -9   7  -3 151.861 247.983   1
  -9  -7  -4 27093.1 1030.97   1
  -9   7  -4 23697.6 1391.54   1
  -9  -7  -5 2136.83 325.652   1
  -9   7  -5 1702.45 431.623   1
  -9  -7  -6 9771.08 683.607   1
  -9   7  -6 9357.84 879.076   1
  -9  -7  -7 1966.27 337.594   1
  -9   7  -7 1152.16 356.860   1
  -9  -7  -8-26.0181 197.021   1
  -9   7  -8 111.532 237.679   1
  -9  -7  -9 508.825 226.583   1
  -9  -7 -10 1061.79 311.412   1
  -9   8  10 13797.8 1043.48   2
  -9   8   9-377.853 328.805   2
  -9   8   8 2511.88 456.043   2
  -9   8   7 1540.33 308.609   2
  -9   8   6 26306.6 1257.47   2
  -9   8   5 758.125 287.089   2
  -9   8   5 80.2691 267.718   1
  -9   8   4 2081.40 435.630   1
  -9   8   4 2551.23 396.119   2
  -9   8   3-214.662 289.883   1
  -9   8   3-216.178 209.575   2
  -9   8   2 53388.4 1552.30   2
  -9   8   2 51611.4 1977.58   1
  -9   8   1 7280.92 572.941   2
  -9   8   1 5352.68 661.394   1
  -9   8   0 6413.74 726.491   1
  -9   8   0 7613.35 568.439   2
  -9  -8   0 7201.46 423.786   1
  -9   8  -1 5855.62 715.800   1
  -9   8  -1 6980.38 531.311   2
  -9  -8  -1 7018.57 457.082   1
  -9  -8  -2 5065.19 412.478   1
  -9   8  -2 4928.91 418.360   2
  -9   8  -2 4266.54 628.620   1
  -9  -8  -3 13348.5 699.851   1
  -9   8  -3 12496.0 1032.48   1
  -9   8  -4 10408.1 973.235   1
  -9  -8  -4 9851.45 630.800   1
  -9  -8  -5 3131.03 395.826   1
  -9   8  -5 2697.14 502.160   1
  -9  -8  -6 5392.34 522.845   1
  -9   8  -6 4554.73 661.692   1
  -9   8  -7 4957.68 711.161   1
  -9  -8  -7 4662.59 505.843   1
  -9  -8  -8 25.0228 203.365   1
  -9  -8  -9 2573.00 410.646   1
  -9   9   9 1478.94 393.647   2
  -9   9   8 794.096 256.743   2
  -9   9   7 179.990 279.181   2
  -9   9   6 1007.37 314.573   2
  -9   9   5-150.050 206.126   2
  -9   9   5-421.492 387.682   1
  -9   9   4 671.246 259.268   2
  -9   9   4 282.040 224.285   1
  -9   9   3 9026.88 712.077   2
  -9   9   3 7857.32 808.890   1
  -9   9   2 19010.3 979.639   2
  -9   9   2 16659.3 1178.72   1
  -9   9   1 177.283 249.504   1
  -9   9   1-276.997 222.073   2
  -9   9   0 2706.88 384.145   2
  -9   9   0 1942.82 463.800   1
  -9   9  -1 238.643 195.836   2
  -9   9  -1 458.751 311.005   1
  -9   9  -2 19030.9 1299.51   1
  -9  -9  -2 18210.5 762.753   1
  -9   9  -3 16809.8 1233.37   1
  -9  -9  -3 18523.9 813.668   1
  -9   9  -4 47813.4 2081.87   1
  -9  -9  -4 51904.0 1432.02   1
  -9   9  -5-180.960 318.469   1
  -9  -9  -5 115.704 156.253   1
  -9   9  -6 4081.75 662.391   1
  -9  -9  -6 4611.51 475.018   1
  -9  -9  -7 313.754 161.983   1
  -9  -9  -8 5329.91 545.571   1
  -9  -9  -9-384.130 278.095   1
  -9  10   8 6819.04 749.546   2
  -9  10   7 4503.13 581.696   2
  -9  10   6 1656.65 381.607   2
  -9  10   5 7375.20 706.773   2
  -9  10   4 734.723 278.542   2
  -9  10   4 932.382 271.027   1
  -9  10   3 4277.13 515.931   2
  -9  10   3 3981.22 637.225   1
  -9  10   2 5151.43 690.640   1
  -9  10   2 5716.03 588.596   2
  -9  10   1 950.568 360.328   1
  -9  10   1 1491.28 323.990   2
  -9  10   0 142.512 277.480   1
  -9  10   0 182.414 169.991   2
  -9  10  -1 7034.11 830.203   1
  -9  10  -2 885.988 362.220   1
  -9  10  -3 5289.77 710.195   1
  -9  10  -4 975.983 417.486   1
  -9 -10  -5 325.763 160.422   1
  -9 -10  -6 727.429 209.493   1
  -9 -10  -7 12962.7 785.891   1
  -9 -10  -8 10956.9 746.087   1
  -9  11   7 785.246 300.490   2
  -9  11   6-140.010 266.577   2
  -9  11   5 5490.04 655.099   2
  -9  11   4 12066.8 903.790   2
  -9  11   4 11755.5 1096.41   1
  -9  11   3-216.806 251.048   2
  -9  11   3-131.065 326.603   1
  -9  11   2-16.2001 345.516   1
  -9  11   2 161.054 187.050   2
  -9  11   1 3828.27 617.027   1
  -9  11   1 3476.06 457.150   2
  -9  11   0 631.590 335.057   1
  -9  12   5 19036.2 1176.76   2
  -9  12   4 2117.57 422.383   2
  -9  12   3 2592.41 459.269   2
 -10   0  13 31.2278 241.226   2
 -10   0  12 11346.9 902.221   2
 -10   0  11 708.465 298.661   2
 -10   0  10 9751.55 846.354   2
 -10   0   9 23.2760 189.435   2
 -10   0   8 1387.06 314.470   2
 -10   0   7 228.053 251.363   2
 -10   0   6 179007. 2694.04   1
 -10   0   5-36.8156 169.535   1
  10   0  -5 11.1567 98.8556   1
 -10   0   4 1293.71 252.673   1
  10   0  -4 1645.28 219.718   1
 -10   0   3-94.4888 168.720   1
  10   0  -3 40.7304 102.473   1
 -10   0   2 2883.21 365.729   1
 -10   0   1-95.9656 164.332   1
 -10   0   0 10643.5 727.785   1
 -10   0  -1-197.298 197.520   1
 -10   0  -2 23128.6 1080.69   1
 -10   0  -3-128.895 204.061   1
 -10   0  -4 18335.9 1003.67   1
 -10   0  -5 169.487 194.552   1
 -10   0  -6 140.388 202.400   1
 -10   0  -7 111.923 201.520   1
 -10   0  -8 45736.1 1769.40   1
 -10   0  -9-76.2027 216.664   1
 -10   0 -10 52721.0 1999.09   1
 -10   1  13 2286.89 468.070   2
 -10  -1  13 2224.24 419.657   2
 -10   1  12 3977.55 530.979   2
 -10  -1  12 3325.10 540.107   2
 -10   1  11 521.144 212.681   2
 -10  -1  11 617.430 240.372   2
 -10   1  10 2008.02 387.402   2
 -10  -1  10 2415.39 432.426   2
 -10   1   9-14.6683 203.596   2
 -10  -1   9-165.066 211.211   2
 -10   1   8 1067.06 322.841   2
 -10   1   7 9538.48 752.608   2
 -10   1   6 46989.9 1596.51   2
 -10  -1   6 47199.0 1271.51   1
 -10   1   6 45949.2 1456.93   1
 -10   1   5 2709.32 368.329   1
  10  -1  -5 2574.32 270.410   1
 -10   1   5 3109.40 432.197   2
 -10  -1   5 2385.55 300.963   1
  10   1  -4 24892.3 726.773   1
 -10   1   4 24440.5 1099.54   2
 -10   1   4 23389.7 1037.77   1
 -10  -1   4 23887.0 934.065   1
 -10   1   3 2108.59 327.156   1
 -10  -1   3 2149.81 295.085   1
  10   1  -3 2720.53 262.875   1
 -10   1   2 2702.17 380.802   1
 -10  -1   2 2582.52 328.136   1
  10   1  -2 2188.85 243.137   1
 -10  -1   1 2657.10 355.196   1
 -10   1   1 1952.13 322.501   1
 -10   1   0 8308.26 651.826   1
 -10  -1   0 8175.65 610.386   1
 -10   1  -1 14891.2 904.156   1
 -10  -1  -1 13704.1 790.374   1
 -10   1  -2 6206.00 603.725   1
 -10  -1  -2 5322.38 517.702   1
 -10   1  -3 2458.85 372.773   1
 -10  -1  -3 2947.02 404.155   1
 -10   1  -4 4978.60 558.847   1
 -10  -1  -4 5551.53 557.839   1
 -10   1  -5 41.0228 227.279   1
 -10  -1  -5-32.3983 174.165   1
 -10  -1  -6 12327.0 842.383   1
 -10   1  -6 12908.6 909.542   1
 -10   1  -7-62.6890 293.867   1
 -10  -1  -7 203.829 187.921   1
 -10  -1  -8 22352.2 1228.79   1
 -10   1  -8 20503.2 1210.60   1
 -10   1  -9 327.575 269.893   1
 -10  -1  -9 865.886 339.182   1
 -10   1 -10 37270.0 1729.16   1
 -10  -1 -10 36993.5 1642.11   1
 -10   2  13 1025.09 336.983   2
 -10  -2  13 1262.12 365.317   2
 -10   2  12 7844.13 762.121   2
 -10  -2  12 8164.20 770.928   2
 -10   2  11-40.4085 185.570   2
 -10  -2  11 67.0277 241.838   2
 -10   2  10 5604.37 605.741   2
 -10  -2  10 6102.97 671.772   2
 -10   2   9 985.460 291.515   2
 -10   2   8 806.447 265.488   2
 -10   2   7 7600.08 661.971   2
 -10   2   6 25585.8 1189.30   2
 -10   2   6 24421.7 1129.61   1
 -10  -2   5 73.3611 108.170   1
 -10   2   5 334.530 204.583   1
 -10   2   5 347.364 213.119   2
 -10   2   4 6717.96 600.151   2
 -10   2   4 6828.08 590.975   1
 -10  -2   4 7294.01 488.831   1
 -10   2   3 19783.1 1004.45   1
 -10  -2   3 22075.6 870.649   1
 -10   2   3 22658.1 1035.46   2
 -10   2   2 7238.06 613.760   1
 -10  -2   2 6915.31 506.020   1
 -10   2   2 7754.02 594.282   2
 -10  -2   1 2789.86 340.077   1
 -10   2   1 2513.93 384.319   1
 -10   2   1 3134.03 379.388   2
 -10  -2   0 2792.09 349.913   1
 -10   2   0 3257.29 385.721   2
 -10   2   0 2755.43 418.289   1
 -10  -2  -1 216.397 156.688   1
 -10   2  -1 53.2951 154.725   2
 -10   2  -1 94.3289 168.649   1
 -10  -2  -2 4116.68 442.633   1
 -10   2  -2 3707.69 474.884   1
 -10   2  -3 13138.5 898.026   1
 -10  -2  -3 14567.0 845.101   1
 -10   2  -4 239.932 212.177   1
 -10  -2  -4 932.755 261.863   1
 -10   2  -5 391.610 233.589   1
 -10  -2  -5 588.275 238.904   1
 -10   2  -6 1939.32 364.326   1
 -10  -2  -6 2275.12 396.715   1
 -10  -2  -7 3526.32 481.193   1
 -10   2  -7 1991.75 372.804   1
 -10  -2  -8 28186.6 1345.07   1
 -10   2  -8 29455.0 1465.02   1
 -10  -2  -9 13433.5 968.704   1
 -10   2  -9 13243.3 1043.37   1
 -10  -2 -10 18381.7 1164.31   1
 -10  -3  13 841.165 302.527   2
 -10   3  12 683.314 316.049   2
 -10  -3  12 22.3371 282.679   2
 -10   3  11 2572.35 443.733   2
 -10  -3  11 2038.43 415.246   2
 -10   3  10 1734.20 362.705   2
 -10   3   9 3276.57 471.706   2
 -10   3   8 6201.04 616.689   2
 -10   3   7 28020.3 1231.12   2
 -10   3   6 1777.71 321.950   2
 -10   3   6 1822.58 347.853   1
 -10   3   5 18374.6 960.562   2
 -10  -3   5 18850.7 633.940   1
 -10   3   5 18171.3 985.902   1
 -10   3   4 19395.4 955.905   2
 -10   3   4 17834.0 1005.88   1
 -10  -3   4 20032.5 733.565   1
 -10   3   3 492.960 213.432   1
 -10  -3   3 529.422 155.791   1
 -10   3   3 117.122 159.124   2
 -10   3   2 1123.65 263.746   1
 -10   3   2 1623.00 301.851   2
 -10  -3   2 1176.39 203.256   1
 -10   3   1 12076.8 833.303   1
 -10  -3   1 11018.6 625.734   1
 -10   3   0 44868.3 1645.47   1
 -10  -3   0 46524.4 1306.22   1
 -10   3  -1 8913.06 747.045   1
 -10   3  -1 9363.29 606.762   2
 -10  -3  -1 8014.37 573.271   1
 -10   3  -2 67721.8 2050.25   1
 -10   3  -2 71185.2 1554.88   2
 -10  -3  -2 66789.8 1679.63   1
 -10  -3  -3 9078.26 642.210   1
 -10   3  -3 9029.23 797.159   1
 -10  -3  -4 4150.42 466.940   1
 -10   3  -4 3994.58 538.127   1
 -10   3  -4 4287.43 362.988   2
 -10  -3  -5 25.6937 142.353   1
 -10   3  -5-208.302 333.212   1
 -10  -3  -6 15673.4 924.057   1
 -10   3  -6 13534.6 974.365   1
 -10   3  -7 2670.36 455.255   1
 -10  -3  -7 3684.41 492.781   1
 -10  -3  -8 16571.6 1039.34   1
 -10   3  -8 14374.7 1044.48   1
 -10   3  -9 376.317 303.924   1
 -10  -3  -9 383.185 264.406   1
 -10  -3 -10 2688.73 495.104   1
 -10   4  12 8649.92 815.518   2
 -10  -4  12 8349.99 806.622   2
 -10   4  11 6906.12 717.299   2
 -10   4  10 2825.99 494.681   2
 -10   4   9 3537.84 504.750   2
 -10   4   8 7135.65 670.195   2
 -10   4   7 1183.72 291.272   2
 -10   4   6 1004.56 254.907   2
 -10   4   6 949.607 268.981   1
 -10   4   5 16912.9 918.555   2
 -10   4   5 15905.2 949.947   1
 -10   4   4 10936.8 720.390   2
 -10   4   4 9943.86 775.538   1
 -10  -4   4 10978.9 475.359   1
 -10  -4   3 8404.50 470.082   1
 -10   4   3 7927.72 604.957   2
 -10   4   3 7992.57 710.254   1
 -10   4   2 8860.04 745.519   1
 -10  -4   2 8956.84 509.825   1
 -10   4   2 8353.97 589.517   2
 -10   4   1 2325.07 395.385   1
 -10   4   1 2822.96 356.035   2
 -10  -4   1 2513.33 292.266   1
 -10  -4   0 288.032 141.342   1
 -10   4   0 69.4039 211.268   1
 -10   4   0 332.176 176.223   2
 -10   4  -1 34243.4 1503.98   1
 -10   4  -1 36162.7 1105.06   2
 -10  -4  -1 34733.3 1145.47   1
 -10   4  -2 1026.59 205.879   2
 -10   4  -2 1030.28 302.108   1
 -10  -4  -2 918.383 231.251   1
 -10  -4  -3 4502.15 456.559   1
 -10   4  -3 5161.88 623.381   1
 -10   4  -3 5427.05 409.303   2
 -10  -4  -4 984.765 249.156   1
 -10   4  -4 1149.51 200.237   2
 -10   4  -4 707.724 274.723   1
 -10  -4  -5 60.9829 152.620   1
 -10   4  -5 213.559 204.802   1
 -10   4  -6 2680.62 476.572   1
 -10  -4  -6 2991.57 434.826   1
 -10   4  -7 3614.41 547.566   1
 -10  -4  -7 3872.91 501.587   1
 -10   4  -8 481.976 275.464   1
 -10  -4  -8 944.957 298.001   1
 -10   4  -9-580.981 432.444   1
 -10  -4  -9 10.9878 203.787   1
 -10  -4 -10 3054.92 489.861   1
 -10   5  11 150.527 216.037   2
 -10   5  10 8799.31 786.157   2
 -10   5   9 24435.3 1262.66   2
 -10   5   8 430.741 236.732   2
 -10   5   7 57156.1 1805.49   2
 -10   5   6-45.7895 208.703   2
 -10   5   6 71.4899 235.274   1
 -10   5   5 7311.34 635.971   2
 -10   5   5 6950.44 695.464   1
 -10   5   4 17553.0 921.612   2
 -10   5   4 17125.8 1061.84   1
 -10   5   3 2409.31 426.647   1
 -10   5   3 2774.37 360.295   2
 -10   5   2 373.695 158.547   2
 -10  -5   2 448.428 128.134   1
 -10   5   1 13131.6 937.034   1
 -10   5   1 13190.7 727.481   2
 -10  -5   1 13739.2 636.815   1
 -10   5   0 18235.3 1117.00   1
 -10   5   0 20801.8 885.588   2
 -10  -5   0 20254.1 819.169   1
 -10  -5  -1 3034.40 347.172   1
 -10   5  -1 2579.12 315.966   2
 -10   5  -1 3533.14 540.114   1
 -10   5  -2 136.938 131.928   2
 -10   5  -2 166.051 214.883   1
 -10  -5  -2 532.701 203.986   1
 -10  -5  -3 85.1563 156.626   1
 -10   5  -3-118.615 150.384   2
 -10   5  -3-133.032 239.549   1
 -10  -5  -4-41.1424 163.625   1
 -10   5  -4-322.265 345.763   1
 -10   5  -5 7388.89 792.076   1
 -10  -5  -5 6643.88 581.997   1
 -10   5  -6 6433.78 735.865   1
 -10  -5  -6 7705.82 655.542   1
 -10   5  -7 17990.3 1236.74   1
 -10  -5  -7 19941.9 1072.10   1
 -10   5  -8-423.462 378.028   1
 -10  -5  -8 58.0679 193.214   1
 -10  -5  -9 1368.20 351.466   1
 -10   6  11 12638.3 991.656   2
 -10   6  10 6501.83 710.770   2
 -10   6   9 5946.84 645.834   2
 -10   6   8-22.2719 203.803   2
 -10   6   7 3525.51 499.696   2
 -10   6   6 7739.07 671.254   2
 -10   6   6 6349.27 712.656   1
 -10   6   5 5235.45 547.468   2
 -10   6   5 5282.17 612.350   1
 -10   6   4-44.8231 180.731   1
 -10   6   4 41.3935 163.288   2
 -10   6   3 1652.24 359.173   1
 -10   6   3 1687.78 290.569   2
 -10   6   2 2587.49 461.302   1
 -10   6   2 3229.68 391.741   2
 -10  -6   1 844.709 160.534   1
 -10   6   1 1151.80 324.527   1
 -10   6   1 719.756 180.875   2
 -10   6   0 385.273 263.125   1
 -10   6   0 805.496 220.779   2
 -10  -6   0 641.233 172.210   1
 -10  -6  -1 26874.9 968.610   1
 -10   6  -1 26000.0 1403.44   1
 -10   6  -1 25951.0 968.653   2
 -10  -6  -2 829.170 205.431   1
 -10   6  -2 316.143 146.319   2
 -10   6  -2 312.917 274.145   1
 -10   6  -3 30345.4 1547.52   1
 -10  -6  -3 33238.4 1171.08   1
 -10  -6  -4 429.030 159.203   1
 -10   6  -4 996.354 328.862   1
 -10   6  -5 385.670 254.495   1
 -10  -6  -5 443.584 193.701   1
 -10   6  -6 1240.61 365.417   1
 -10  -6  -6 1881.18 351.865   1
 -10  -6  -7 3830.57 480.611   1
 -10   6  -7 3176.65 581.998   1
 -10  -6  -8 259.229 233.996   1
 -10  -6  -9 3938.86 530.659   1
 -10   7  10-286.368 329.051   2
 -10   7   9 19689.9 1182.45   2
 -10   7   8 12755.4 910.810   2
 -10   7   7 56770.1 1885.68   2
 -10   7   6 10914.4 818.419   2
 -10   7   6 10825.0 948.507   1
 -10   7   5 544.001 252.951   2
 -10   7   5 342.746 288.921   1
 -10   7   4 200.669 279.235   1
 -10   7   4 66.4496 174.410   2
 -10   7   3 6960.18 595.850   2
 -10   7   3 6008.34 671.896   1
 -10   7   2 18981.3 939.091   2
 -10   7   2 17750.8 1167.18   1
 -10   7   1 34045.1 1198.37   2
 -10   7   1 30876.7 1551.97   1
 -10   7   0 8291.43 850.068   1
 -10   7   0 10397.8 666.781   2
 -10   7  -1 28964.9 1537.50   1
 -10   7  -1 30157.1 1061.88   2
 -10  -7  -1 29818.6 988.164   1
 -10   7  -2 14339.3 1091.98   1
 -10  -7  -2 15337.1 756.108   1
 -10   7  -3 9082.89 919.465   1
 -10  -7  -3 10154.4 643.409   1
 -10   7  -4 10033.3 946.477   1
 -10  -7  -4 10222.7 681.302   1
 -10   7  -5 7227.14 823.054   1
 -10  -7  -5 8799.01 659.355   1
 -10  -7  -6 423.746 189.089   1
 -10   7  -6 481.164 366.085   1
 -10  -7  -7 11515.1 814.170   1
 -10  -7  -8 1254.81 313.356   1
 -10  -7  -9 16000.4 1004.01   1
 -10   8   9 2899.12 494.698   2
 -10   8   8 23.3532 232.629   2
 -10   8   7 9445.38 814.611   2
 -10   8   6 143.642 208.057   2
 -10   8   5 70.4056 187.202   2
 -10   8   5-195.740 356.071   1
 -10   8   4 3282.31 551.410   1
 -10   8   4 3816.68 481.326   2
 -10   8   3 211.371 251.681   1
 -10   8   3 577.842 201.213   2
 -10   8   2 276.432 327.838   1
 -10   8   2 99.8749 199.206   2
 -10   8   1 633.606 274.877   1
 -10   8   1 889.451 259.863   2
 -10   8   0-253.401 284.750   1
 -10   8   0-47.9983 167.664   2
 -10   8  -1 147.383 261.243   1
 -10   8  -2 6624.24 788.301   1
 -10   8  -3 31287.4 1693.09   1
 -10  -8  -3 29078.9 1072.35   1
 -10   8  -4 27509.9 1592.07   1
 -10  -8  -4 29539.9 1128.75   1
 -10   8  -5 19302.2 1355.99   1
 -10  -8  -5 19917.6 961.766   1
 -10  -8  -6 2190.42 346.664   1
 -10  -8  -7 386.927 205.586   1
 -10  -8  -8 173.953 202.305   1
 -10   9   8 427.746 276.301   2
 -10   9   7 13274.1 965.892   2
 -10   9   6 115.912 206.602   2
 -10   9   5 2931.81 444.066   2
 -10   9   5 2729.76 531.528   1
 -10   9   4 7236.86 664.851   2
 -10   9   4 7389.25 853.377   1
 -10   9   3 218.271 244.584   1
 -10   9   3 187.186 172.532   2
 -10   9   2 5652.37 549.105   2
 -10   9   2 4915.27 689.097   1
 -10   9   1 31004.5 1245.96   2
 -10   9   1 28233.7 1591.33   1
 -10   9   0 18213.7 1298.63   1
 -10   9  -1 15135.1 1219.17   1
 -10   9  -2 11801.6 1088.18   1
 -10   9  -3 967.357 379.243   1
 -10  -9  -7 2982.17 417.469   1
 -10  -9  -8 2336.62 379.085   1
 -10  10   7 203.958 244.685   2
 -10  10   6 785.652 302.234   2
 -10  10   5 6467.03 656.717   2
 -10  10   5 7652.27 901.654   1
 -10  10   4 23.3015 190.777   2
 -10  10   4-255.113 421.379   1
 -10  10   3 402.926 289.240   1
 -10  10   3 966.665 319.130   2
 -10  10   2 4548.23 692.996   1
 -10  10   2 6042.17 610.291   2
 -10  10   1 5589.93 762.123   1
 -10  11   5 3400.48 493.577   2
 -10  11   4 361.889 214.746   2
 -10  11   3 1904.37 387.781   2
 -11   0  11 352.409 291.142   2
 -11   0  10-158.068 224.990   2
 -11   0   9 58931.9 2024.71   2
 -11   0   8 296.503 272.034   2
 -11   0   7 5136.08 581.757   2
 -11   0   6-203.514 259.984   2
 -11   0   6-83.0997 169.539   1
 -11   0   5 43.2036 149.507   1
 -11   0   4-86.2992 219.085   1
 -11   0   3 2617.95 369.684   1
 -11   0   2-93.5107 177.807   1
 -11   0   1 10715.2 731.254   1
 -11   0   0-23.8409 191.536   1
 -11   0  -1 5005.69 549.233   1
 -11   0  -2-81.8769 249.332   1
 -11   0  -3 3114.45 432.344   1
 -11   0  -4-77.5070 233.282   1
 -11   0  -5 558.365 241.225   1
 -11   0  -6 79.9984 220.144   1
 -11   0  -7 9476.51 833.081   1
 -11   0  -8-324.212 307.292   1
 -11   1  11 4821.97 607.583   2
 -11  -1  11 4288.32 622.444   2
 -11   1  10 6378.42 677.315   2
 -11  -1  10 6254.54 697.900   2
 -11   1   9 621.441 228.194   2
 -11  -1   9 671.018 310.857   2
 -11   1   8 1231.92 350.728   2
 -11  -1   8 920.719 320.124   2
 -11   1   7 995.715 312.634   2
 -11   1   6 40701.0 1560.49   2
 -11  -1   6 39918.3 1231.47   1
 -11   1   6 37696.0 1404.12   1
 -11   1   5 65599.9 1928.23   2
 -11  -1   5 63815.2 1584.07   1
 -11   1   5 62654.7 1765.81   1
 -11   1   4 2606.46 378.854   1
 -11   1   4 2402.12 411.242   2
 -11  -1   4 2802.55 354.014   1
 -11   1   3 47321.0 1577.71   1
 -11  -1   3 48313.4 1445.45   1
 -11   1   2 101.607 182.975   1
 -11  -1   2 55.4976 155.222   1
 -11   1   1 5209.22 550.072   1
 -11  -1   1 5835.72 542.089   1
 -11  -1   0 2932.57 401.940   1
 -11   1   0 2541.18 394.326   1
 -11   1  -1 168.660 199.957   1
 -11  -1  -1 56.8583 153.042   1
 -11  -1  -2-318.018 287.380   1
 -11   1  -2-167.692 238.875   1
 -11   1  -3 8837.62 752.109   1
 -11  -1  -3 8316.99 703.558   1
 -11   1  -4 17.2248 236.342   1
 -11  -1  -4 15.8846 201.949   1
 -11   1  -5 21547.3 1214.67   1
 -11  -1  -5 22819.8 1197.82   1
 -11   1  -6-339.946 353.258   1
 -11  -1  -6 56.2624 214.629   1
 -11   1  -7 1124.06 349.401   1
 -11  -1  -7 1674.88 399.060   1
 -11   1  -8 2083.13 417.129   1
 -11  -1  -8 3538.61 542.410   1
 -11  -1  -9 20745.7 1260.06   1
 -11   2  11 2268.17 441.708   2
 -11  -2  11 2498.26 464.260   2
 -11   2  10 3358.93 517.766   2
 -11  -2  10 3417.41 548.573   2
 -11   2   9 10726.1 837.148   2
 -11   2   8 1432.93 358.289   2
 -11   2   7 4387.32 523.472   2
 -11   2   6 7361.94 681.015   2
 -11   2   6 7044.67 652.616   1
 -11  -2   5 1.77312 101.374   1
 -11   2   5 104.626 209.078   1
 -11   2   4 1237.07 291.178   1
 -11  -2   4 1255.80 240.441   1
 -11   2   4 1695.86 351.211   2
 -11   2   3 6504.11 618.560   1
 -11  -2   3 6344.89 512.709   1
 -11   2   3 7063.38 630.620   2
 -11   2   2 97824.6 2342.05   1
 -11  -2   2 98130.6 2041.07   1
 -11   2   1 29282.9 1314.26   1
 -11  -2   1 29422.9 1130.20   1
 -11   2   0 1238.65 310.413   1
 -11   2   0 1186.87 238.658   2
 -11  -2   0 1310.28 277.209   1
 -11  -2  -1 299.404 156.963   1
 -11   2  -1 361.551 195.406   1
 -11   2  -1 567.534 181.943   2
 -11  -2  -2 2358.18 375.682   1
 -11   2  -2 2554.61 342.771   2
 -11   2  -2 2026.45 398.726   1
 -11  -2  -3 1424.85 284.972   1
 -11   2  -3 1537.44 263.006   2
 -11   2  -3 1442.25 338.534   1
 -11   2  -4 576.770 269.620   1
 -11  -2  -4 706.827 279.070   1
 -11   2  -4 466.926 138.270   2
 -11   2  -5 1533.12 369.377   1
 -11  -2  -5 1699.17 348.468   1
 -11   2  -6 564.043 264.653   1
 -11  -2  -6 1054.08 316.779   1
 -11  -2  -7 18938.8 1125.74   1
 -11   2  -7 18003.3 1186.41   1
 -11   2  -8-435.309 443.394   1
 -11  -2  -8 46.4721 226.825   1
 -11  -2  -9 1705.22 442.298   1
 -11   3  11 10890.2 906.128   2
 -11  -3  11 11808.2 964.404   2
 -11   3  10 8338.76 787.942   2
 -11   3   9-136.243 256.301   2
 -11   3   8 49.4910 221.053   2
 -11   3   7 4665.74 556.806   2
 -11   3   6 31895.4 1344.35   2
 -11   3   6 32300.6 1439.08   1
 -11   3   5 7647.57 663.344   2
 -11   3   5 7391.81 666.922   1
 -11   3   4 24534.3 1128.63   2
 -11   3   4 22314.6 1167.49   1
 -11  -3   3 29817.2 1016.62   1
 -11   3   3 30562.8 1223.24   2
 -11   3   3 28213.0 1312.64   1
 -11   3   2 5778.59 625.034   1
 -11  -3   2 5761.51 465.274   1
 -11  -3   1 24579.7 999.230   1
 -11   3   1 26400.3 1102.52   2
 -11  -3   0 671.879 195.934   1
 -11   3   0 402.515 207.957   2
 -11  -3  -1-77.4881 166.359   1
 -11   3  -1-199.879 253.003   1
 -11   3  -1-3.55648 143.591   2
 -11  -3  -2-80.7276 187.592   1
 -11   3  -2 452.073 180.522   2
 -11   3  -2 73.6339 238.698   1
 -11   3  -3 58130.2 2046.86   1
 -11   3  -3 64397.0 1524.05   2
 -11  -3  -3 58697.6 1751.13   1
 -11  -3  -4 2313.48 401.644   1
 -11   3  -4 1706.69 428.735   1
 -11  -3  -5 3561.36 485.071   1
 -11   3  -5 4111.29 582.936   1
 -11   3  -6 2668.64 481.859   1
 -11  -3  -6 2877.61 459.997   1
 -11   3  -7 232.481 363.977   1
 -11  -3  -7 1037.36 334.007   1
 -11  -3  -8 973.699 326.718   1
 -11  -3  -9 3202.90 496.291   1
 -11   4  10 1222.60 279.307   2
 -11   4   9 1471.41 361.380   2
 -11   4   8 20678.0 1161.68   2
 -11   4   7 7005.26 658.999   2
 -11   4   6 19605.1 1052.97   2
 -11   4   6 19579.6 1168.57   1
 -11   4   5 127.117 215.123   1
 -11   4   5 153.352 211.314   2
 -11   4   4 10844.9 759.633   2
 -11   4   4 9977.35 819.037   1
 -11   4   3 18003.4 935.728   2
 -11   4   3 16779.8 1048.40   1
 -11   4   2 17662.5 1082.63   1
 -11  -4   2 17677.7 772.508   1
 -11   4   2 18053.8 907.434   2
 -11   4   1 24224.0 1281.91   1
 -11  -4   1 25459.8 974.336   1
 -11   4   1 26282.2 1058.95   2
 -11  -4   0 2815.16 334.574   1
 -11   4   0 3687.52 540.734   1
 -11   4   0 3957.04 412.190   2
 -11  -4  -1 955.739 229.595   1
 -11   4  -1 1030.00 306.644   1
 -11   4  -1 1397.39 259.406   2
 -11  -4  -2 846.189 229.305   1
 -11   4  -2 897.962 211.217   2
 -11   4  -2 648.196 267.907   1
 -11  -4  -3 937.056 252.755   1
 -11   4  -3 847.953 299.803   1
 -11  -4  -4 4578.06 510.680   1
 -11   4  -4 4056.31 608.125   1
 -11  -4  -5 6040.61 610.599   1
 -11   4  -5 5879.37 721.721   1
 -11  -4  -6 183.632 201.710   1
 -11   4  -6 103.333 267.355   1
 -11  -4  -7 6110.98 641.646   1
 -11   4  -7 4940.40 672.501   1
 -11  -4  -8 5848.03 639.086   1
 -11   5  10 7146.18 745.219   2
 -11   5   9 21945.3 1228.28   2
 -11   5   8 236.053 219.064   2
 -11   5   7 235.185 219.464   2
 -11   5   6 189.368 247.942   2
 -11   5   6 528.527 271.313   1
 -11   5   5 30.4651 186.994   1
 -11   5   5-128.178 237.618   2
 -11   5   4 5191.99 526.631   2
 -11   5   4 5272.43 638.200   1
 -11   5   3 61.6253 206.714   1
 -11   5   3-265.461 254.327   2
 -11   5   2 254.162 228.567   1
 -11   5   2-77.2943 170.001   2
 -11   5   1 291.397 299.092   1
 -11   5   1 314.196 182.898   2
 -11   5   0 9616.99 867.862   1
 -11   5   0 11382.8 708.621   2
 -11  -5   0 10922.7 642.051   1
 -11  -5  -1 336.150 149.678   1
 -11   5  -1 119.815 260.663   1
 -11   5  -1 296.862 178.727   2
 -11   5  -2 4252.92 407.794   2
 -11   5  -2 3986.54 619.728   1
 -11  -5  -2 3987.19 443.736   1
 -11  -5  -3 19836.4 981.075   1
 -11   5  -3 19882.5 1281.40   1
 -11  -5  -4 11688.0 776.368   1
 -11   5  -4 11279.1 977.725   1
 -11  -5  -5 9046.21 707.558   1
 -11   5  -5 8951.35 880.962   1
 -11  -5  -6 15864.4 953.680   1
 -11   5  -6 14670.4 1172.83   1
 -11  -5  -7 7206.20 686.083   1
 -11  -5  -8 3846.06 522.838   1
 -11   6   9-1.12724 208.422   2
 -11   6   8 31630.6 1459.90   2
 -11   6   7 5413.64 598.228   2
 -11   6   6 4824.44 562.315   2
 -11   6   6 4759.71 628.109   1
 -11   6   5 1241.59 340.715   1
 -11   6   5 1799.34 356.088   2
 -11   6   4 2459.46 463.923   1
 -11   6   4 3336.17 445.148   2
 -11   6   3 907.114 312.316   1
 -11   6   3 878.527 256.424   2
 -11   6   2 8671.70 657.163   2
 -11   6   2 7674.46 794.289   1
 -11   6   1 3229.66 542.505   1
 -11   6   1 3096.67 393.294   2
 -11   6   0 1429.10 387.224   1
 -11   6   0 1646.71 300.970   2
 -11   6  -1 3989.65 406.130   2
 -11   6  -1 3694.68 596.290   1
 -11  -6  -2 6843.59 539.304   1
 -11   6  -2 6051.57 755.263   1
 -11   6  -3-137.799 274.706   1
 -11  -6  -3 454.569 175.113   1
 -11  -6  -4-111.818 219.574   1
 -11   6  -4-62.6699 304.786   1
 -11  -6  -5 2933.16 406.874   1
 -11   6  -5 2404.60 539.503   1
 -11  -6  -6 9854.70 757.254   1
 -11  -6  -7 276.764 199.122   1
 -11  -6  -8 19737.5 1103.64   1
 -11   7   8 535.164 308.377   2
 -11   7   7 68.2531 238.416   2
 -11   7   6 338.251 217.356   2
 -11   7   6 51.2788 257.684   1
 -11   7   5 1265.54 299.366   2
 -11   7   5 959.621 379.941   1
 -11   7   4 782.964 277.762   1
 -11   7   4 717.641 256.670   2
 -11   7   3 3314.11 561.183   1
 -11   7   3 3887.18 475.578   2
 -11   7   2 6317.30 572.602   2
 -11   7   2 6491.73 770.225   1
 -11   7   1-42.5510 240.434   1
 -11   7   1-55.6129 161.042   2
 -11   7   0 2265.78 499.630   1
 -11   7   0 1456.29 281.337   2
 -11   7  -1 4949.07 681.777   1
 -11   7  -2 1386.98 423.400   1
 -11   7  -3 106.028 248.119   1
 -11   7  -4 8677.02 950.413   1
 -11  -7  -5 789.093 236.191   1
 -11  -7  -6 14080.3 870.002   1
 -11  -7  -7 1608.11 336.100   1
 -11  -7  -8 7224.85 658.264   1
 -11   8   7 32.9678 191.620   2
 -11   8   6 3160.71 486.503   2
 -11   8   6 2606.44 500.962   1
 -11   8   5-85.1316 198.891   2
 -11   8   5-250.311 311.206   1
 -11   8   4-34.6479 257.537   1
 -11   8   4 72.5490 175.077   2
 -11   8   3 74.1742 236.479   1
 -11   8   3 345.128 198.831   2
 -11   8   2 17072.0 948.416   2
 -11   8   2 15340.8 1170.10   1
 -11   8   1 2277.69 505.771   1
 -11   8   1 2654.84 388.677   2
 -11   8   0 45592.0 2059.24   1
 -11   8  -1 8621.01 925.711   1
 -11   8  -2 7744.05 916.062   1
 -11   9   6 2518.70 441.296   2
 -11   9   5 1253.66 313.856   2
 -11   9   4 9529.02 764.378   2
 -11   9   4 8607.55 928.025   1
 -11   9   3 2103.31 474.198   1
 -11   9   3 2886.50 439.522   2
 -11   9   2 43.5170 164.460   2
 -11  10   5 182.002 184.244   2
 -11  10   4 982.081 290.491   2
 -11  10   3 43.2864 162.023   2
 -12   0   9 297.224 244.593   2
 -12   0   8 19588.0 1209.33   2
 -12   0   7 187.277 240.235   2
 -12   0   6 9431.61 819.457   2
 -12   0   5 102.062 148.966   1
 -12   0   5 245.291 264.479   2
 -12   0   4 86101.8 2108.71   1
 -12   0   3 95.7399 196.445   1
 -12   0   2 16094.5 960.913   1
 -12   0   1-95.7553 219.219   1
 -12   0   0 2509.38 402.967   1
 -12   0  -1-144.192 218.878   1
 -12   0  -2 29145.2 1384.68   1
 -12   0  -3 454.716 278.598   1
 -12   0  -4 29179.7 1433.97   1
 -12   0  -5-452.879 349.984   1
 -12   0  -6 571.366 294.724   1
 -12   0  -7 204.740 288.514   1
 -12   1   9 373.021 227.335   2
 -12  -1   9 158.433 255.991   2
 -12   1   8 7405.48 742.557   2
 -12  -1   8 8135.05 803.469   2
 -12   1   7 493.113 288.236   2
 -12  -1   7 725.148 308.872   2
 -12   1   6 1971.23 405.136   2
 -12   1   6 1454.19 316.410   1
 -12   1   5 8296.15 741.567   2
 -12   1   5 7129.69 635.191   1
 -12   1   4 10871.6 835.677   2
 -12   1   4 9979.95 771.225   1
 -12   1   3 372.163 235.201   1
 -12  -1   3 506.886 207.773   1
 -12   1   3 647.847 278.738   2
 -12   1   2 3104.54 471.679   1
 -12  -1   2 4010.37 474.036   1
 -12   1   2 3719.04 481.296   2
 -12   1   1-24.5220 199.856   1
 -12  -1   1-111.587 214.901   1
 -12   1   0 14074.8 951.188   1
 -12  -1   0 15631.9 938.414   1
 -12   1  -1 1100.48 299.376   1
 -12  -1  -1 981.245 275.224   1
 -12   1  -2-47.1174 207.413   1
 -12  -1  -2-12.4555 207.998   1
 -12  -1  -3-339.499 324.322   1
 -12   1  -3-137.723 257.291   1
 -12   1  -4 22089.9 1286.44   1
 -12  -1  -4 23788.7 1258.11   1
 -12   1  -5 2897.61 508.959   1
 -12  -1  -5 2826.78 485.977   1
 -12   1  -6 26625.3 1417.21   1
 -12  -1  -6 26844.8 1373.85   1
 -12  -1  -7 1321.32 376.817   1
 -12   2   9 88.7903 272.902   2
 -12  -2   9 663.014 351.402   2
 -12   2   8 2031.72 399.250   2
 -12   2   7 1695.63 380.775   2
 -12   2   6 68.5597 218.442   2
 -12   2   6-103.990 260.166   1
 -12   2   5 30533.1 1397.71   2
 -12   2   5 24274.7 1215.54   1
 -12   2   4 32535.5 1430.95   2
 -12   2   4 27269.6 1313.72   1
 -12   2   3 13421.1 884.294   2
 -12   2   3 11666.1 870.644   1
 -12   2   2 38967.6 1573.48   1
 -12  -2   2 39259.6 1355.57   1
 -12   2   2 43342.1 1552.94   2
 -12   2   1 581.973 269.430   1
 -12  -2   1 469.689 181.826   1
 -12   2   1 591.319 257.625   2
 -12   2   0-236.259 308.337   1
 -12   2   0 50.9029 166.810   2
 -12  -2   0 119.949 160.919   1
 -12   2  -1 401.841 223.226   1
 -12  -2  -1 554.725 231.972   1
 -12   2  -2 18535.0 1154.57   1
 -12  -2  -2 18509.8 1045.86   1
 -12  -2  -3 414.835 209.676   1
 -12   2  -3 837.306 232.095   2
 -12   2  -3 680.906 323.290   1
 -12   2  -4 31200.0 1562.16   1
 -12  -2  -4 30295.9 1386.45   1
 -12  -2  -5-122.733 256.789   1
 -12   2  -5 55.1705 245.709   1
 -12   2  -6 78.5515 262.841   1
 -12  -2  -6 76.9566 223.156   1
 -12  -2  -7 101.525 231.807   1
 -12   3   9 5524.56 658.968   2
 -12   3   8 20736.4 1191.17   2
 -12   3   7 2669.17 437.775   2
 -12   3   6 9626.29 778.241   2
 -12   3   6 8727.85 775.205   1
 -12   3   5 5648.27 609.389   2
 -12   3   5 5135.68 603.903   1
 -12   3   4 5225.19 565.103   2
 -12   3   4 4765.52 596.335   1
 -12   3   3 4738.55 538.190   2
 -12   3   3 4208.77 558.294   1
 -12   3   2 1221.09 371.505   1
 -12   3   2 1813.08 359.441   2
 -12   3   1 3745.17 551.619   1
 -12   3   1 4801.36 509.584   2
 -12   3   0 1857.93 401.762   1
 -12   3   0 2514.77 368.512   2
 -12  -3   0 2323.02 352.982   1
 -12  -3  -1 1568.38 310.352   1
 -12   3  -1 1309.14 364.015   1
 -12   3  -1 1553.82 289.989   2
 -12   3  -2 6764.31 750.328   1
 -12   3  -2 7456.14 565.444   2
 -12  -3  -2 6069.12 584.916   1
 -12  -3  -3 1513.88 321.185   1
 -12   3  -3 927.436 317.940   1
 -12   3  -4 13350.7 1034.08   1
 -12  -3  -4 13604.9 920.261   1
 -12   3  -5 5112.82 698.347   1
 -12  -3  -5 5445.67 614.675   1
 -12  -3  -6 4894.12 581.438   1
 -12  -3  -7 60.4482 212.594   1
 -12   4   8 3040.99 501.571   2
 -12   4   7 305.722 201.113   2
 -12   4   6 444.509 190.270   2
 -12   4   6 81.4327 222.834   1
 -12   4   5 7450.14 680.496   2
 -12   4   5 6834.01 702.429   1
 -12   4   4 190.985 197.202   1
 -12   4   4-102.693 225.521   2
 -12   4   3 644.165 253.299   1
 -12   4   3 923.922 275.369   2
 -12   4   2 23033.6 1306.64   1
 -12   4   2 24893.0 1130.93   2
 -12   4   1 745.900 325.587   1
 -12   4   1 1374.55 321.559   2
 -12   4   0 2707.47 467.890   1
 -12   4   0 2866.23 390.959   2
 -12   4  -1-14.1313 228.297   1
 -12   4  -1 98.3664 154.420   2
 -12   4  -2 5811.58 692.244   1
 -12  -4  -2 6028.22 554.318   1
 -12   4  -3 9145.61 901.592   1
 -12  -4  -3 10642.9 762.771   1
 -12  -4  -4 1958.26 354.815   1
 -12   4  -4 1890.30 436.932   1
 -12   4  -5 4883.95 666.573   1
 -12  -4  -5 3897.48 527.957   1
 -12  -4  -6 1416.58 352.870   1
 -12  -4  -7 8.42937 237.541   1
 -12   5   8 28279.1 1417.52   2
 -12   5   7 1660.87 405.194   2
 -12   5   6 7970.97 719.186   2
 -12   5   6 7956.35 820.605   1
 -12   5   5 2181.23 440.190   1
 -12   5   5 1837.30 353.555   2
 -12   5   4 264.539 253.437   1
 -12   5   4-99.7476 216.411   2
 -12   5   3 7888.42 664.316   2
 -12   5   3 6582.75 741.421   1
 -12   5   2 2146.10 477.676   1
 -12   5   2 2532.84 396.133   2
 -12   5   1 26004.4 1454.51   1
 -12   5   1 26010.9 1113.80   2
 -12   5   0 474.211 289.672   1
 -12   5   0 391.619 188.395   2
 -12   5  -1 6017.37 724.118   1
 -12   5  -2 441.233 327.940   1
 -12   5  -3 1949.85 456.006   1
 -12  -5  -4 2251.57 382.303   1
 -12   5  -4 1594.42 463.143   1
 -12  -5  -5 3020.59 451.860   1
 -12  -5  -6 3663.05 484.578   1
 -12  -5  -7 4460.28 575.888   1
 -12   6   7 2531.90 437.348   2
 -12   6   6-106.268 200.091   2
 -12   6   6 16.9186 290.458   1
 -12   6   5 11696.4 866.487   2
 -12   6   5 10437.1 940.512   1
 -12   6   4 316.126 248.755   1
 -12   6   4 828.802 300.989   2
 -12   6   3 223.038 259.334   1
 -12   6   3 362.158 213.355   2
 -12   6   2 540.181 303.969   1
 -12   6   2 874.288 270.180   2
 -12   6   1 551.231 330.998   1
 -12   6   1 95.6012 158.453   2
 -12   6   0 251.811 322.947   1
 -12   6  -1 8399.57 883.713   1
 -12   6  -2 1411.33 447.974   1
 -12   7   6 164.700 174.527   2
 -12   7   6 251.905 279.301   1
 -12   7   5 549.734 258.464   2
 -12   7   5 339.819 277.673   1
 -12   7   4 845.002 338.510   1
 -12   7   4 893.079 271.719   2
 -12   7   3 1800.85 452.600   1
 -12   7   3 1660.87 344.535   2
 -12   7   2 1395.20 405.124   1
 -12   7   2 1072.04 265.123   2
 -12   7   1 5312.63 701.528   1
 -12   7   0 1714.30 440.710   1
 -12   8   5 6422.81 643.529   2
 -12   8   4 229.437 172.694   2
 -12   8   3 3501.47 465.441   2
 -12   9   4 1990.91 373.006   2
 -13   0   6 23.2758 263.649   2
 -13   0   5 3195.95 498.008   2
 -13   0   4 661.202 345.697   2
 -13   0   2 509.494 246.699   1
 -13   0   1 7012.32 669.617   1
 -13   0   0-485.709 298.173   1
 -13   0  -1 414.019 203.915   1
 -13   0  -2 1.11593 234.909   1
 -13   0  -3 3565.13 550.991   1
 -13   0  -4-40.2780 264.918   1
 -13   0  -5 5113.45 648.353   1
 -13   1   6 724.082 326.818   2
 -13  -1   6 386.090 255.011   2
 -13   1   5 4831.98 609.997   2
 -13   1   4 10325.9 850.055   2
 -13   1   3 30918.9 1414.14   2
 -13   1   3 25409.7 1261.64   1
 -13   1   2-277.576 262.645   1
 -13   1   2 149.179 233.146   2
 -13   1   1 1523.16 375.596   1
 -13  -1   1 1469.01 312.536   1
 -13   1   1 1618.65 340.546   2
 -13  -1   0 4160.00 520.222   1
 -13   1   0 3963.78 536.649   1
 -13   1   0 4825.73 550.161   2
 -13   1  -1 19422.2 1189.38   1
 -13  -1  -1 18450.7 1067.41   1
 -13   1  -2 104.065 212.996   1
 -13   1  -2-215.605 194.658   2
 -13  -1  -2-89.6329 249.223   1
 -13   1  -3 1572.63 406.310   1
 -13  -1  -3 1229.59 362.294   1
 -13  -1  -4 2112.67 401.658   1
 -13   1  -4 1688.20 416.902   1
 -13   1  -5 5728.09 721.010   1
 -13  -1  -5 6277.07 680.387   1
 -13   2   6 3540.96 542.436   2
 -13   2   5 903.754 308.374   2
 -13   2   4 5657.54 646.205   2
 -13   2   4 4941.57 594.423   1
 -13   2   3 6725.81 686.848   2
 -13   2   3 5269.49 616.152   1
 -13   2   2 591.316 325.315   1
 -13   2   2 743.254 300.567   2
 -13   2   1 11437.9 909.894   1
 -13   2   1 14843.9 952.665   2
 -13   2   0 2298.87 464.955   1
 -13   2   0 3780.10 480.312   2
 -13   2  -1 2095.73 452.571   1
 -13   2  -1 3094.23 441.790   2
 -13  -2  -1 2542.71 420.494   1
 -13   2  -2 2455.01 470.898   1
 -13  -2  -2 2526.70 403.497   1
 -13  -2  -3 3922.97 522.650   1
 -13   2  -3 3785.41 579.039   1
 -13  -2  -4 2858.35 442.629   1
 -13   2  -4 3535.22 570.056   1
 -13  -2  -5 6269.44 678.767   1
 -13   3   6 4354.32 571.854   2
 -13   3   5 25278.0 1294.82   2
 -13   3   5 21264.7 1172.97   1
 -13   3   4 22951.3 1197.68   2
 -13   3   4 19128.8 1148.86   1
 -13   3   3 2822.49 477.306   1
 -13   3   3 3233.48 463.331   2
 -13   3   2 1604.21 380.787   1
 -13   3   2 1881.91 360.474   2
 -13   3   1 117.249 250.392   1
 -13   3   1-25.1712 208.112   2
 -13   3   0 5376.57 693.282   1
 -13   3   0 7170.46 621.752   2
 -13   3  -1 2958.24 533.247   1
 -13   3  -2-236.620 317.231   1
 -13   3  -3 5510.68 709.740   1
 -13  -3  -3 5726.72 584.737   1
 -13  -3  -4 2241.69 387.129   1
 -13  -3  -5 14199.3 958.355   1
 -13  -3  -6 10808.9 854.280   1
 -13   4   6 3860.97 534.046   2
 -13   4   6 3779.34 555.958   1
 -13   4   5 6379.89 649.477   2
 -13   4   5 5657.77 665.270   1
 -13   4   4 14278.3 946.977   2
 -13   4   4 12274.8 964.941   1
 -13   4   3 3814.04 585.051   1
 -13   4   3 4858.19 565.178   2
 -13   4   2 20079.7 1069.51   2
 -13   4   2 17900.9 1195.74   1
 -13   4   1 3456.71 565.688   1
 -13   4   1 3191.21 443.291   2
 -13   4   0 411.000 252.565   1
 -13   4  -1 3315.23 554.840   1
 -13   4  -2 1147.17 339.274   1
 -13   5   6 17385.0 1188.44   1
 -13   5   5 2504.04 501.109   1
 -13   5   5 2718.25 461.165   2
 -13   5   4 6486.73 650.296   2
 -13   5   4 5660.92 694.385   1
 -13   5   3 5655.77 601.688   2
 -13   5   3 5381.72 684.066   1
 -13   5   2 144.735 262.201   1
 -13   5   2 60.8229 191.512   2
 -13   5   1-346.826 279.008   1
 -13   5   1 43.6386 159.551   2
 -13   5   0 760.612 339.150   1
 -13   5  -1 2040.47 470.309   1
 -13   6   6 145.061 231.528   1
 -13   6   5 200.016 220.271   2
 -13   6   5 283.186 307.990   1
 -13   6   4 1918.72 468.177   1
 -13   6   4 1840.48 382.809   2
 -13   6   3-111.811 266.952   1
 -13   6   3 226.525 220.360   2
 -13   6   2 2402.88 506.254   1
 -13   6   2 3990.75 484.236   2
 -13   7   4 5915.13 607.645   2
 -13   7   3 149.965 166.810   2
 -14   0   2 744.729 304.693   2
 -14   0  -2 29589.6 1447.48   1
 -14   0  -3-58.3523 247.548   1
 -14   1   3 8259.90 780.743   2
 -14   1   2 57955.7 1936.28   2
 -14   1   1 888.199 344.028   2
 -14   1   0 8228.02 768.014   1
 -14   1   0 10874.9 816.534   2
 -14   1  -1 70.2151 206.090   1
 -14   1  -2 318.909 255.659   1
 -14   2   3-164.712 252.397   2
 -14   2   2 3676.62 506.228   2
 -14   2   1 119.372 219.566   1
 -14   2   1 60.0481 189.965   2
 -14   2   0 5443.66 640.384   1
 -14   2  -1 7043.71 737.282   1
 -14   2  -2 12565.7 1012.11   1
 -14   3   3 4820.60 604.912   1
 -14   3   3 5567.96 595.252   2
 -14   3   2 2440.52 477.954   1
 -14   3   2 2924.78 432.291   2
 -14   3   1 1410.50 368.593   1
 -14   3   1 1325.80 309.702   2
 -14   3   0 5499.79 683.714   1
 -14   4   4 1342.20 357.844   1
 -14   4   3 3445.47 546.145   1
 -14   4   3 3897.17 484.723   2
 -14   4   2 4798.99 628.473   1
 -14   4   2 5708.01 569.590   2
 -14   4   1-62.4168 222.480   1
   0   0   0    0.00    0.00   0
TITL uncarx43-441 in P2(1)/n
REM P2(1)/n (#14 in standard setting)
CELL 0.71073  10.571301  12.131258  14.362275  90.0000  97.1818  90.0000
ZERR    4.00   0.000669   0.000831   0.000963   0.0000   0.0070   0.0000
LATT  1
SYMM -x+1/2, y+1/2,-z+1/2
SFAC C H N O S
UNIT 68.00 100.00 16.00 12.00 4.00
TREF
HKLF 4
END
;
_shelx_hkl_checksum     13732
_shelx_res_file
;
TITL uncarx43-441_a.res in P2(1)/n
    shelx.res
    created by SHELXL-2018/3 at 13:13:09 on 02-Sep-2022
CELL  0.71073  10.5713  12.1313  14.3623   90.000   97.182   90.000
ZERR     4.00   0.0007   0.0008   0.0010    0.000    0.007    0.000
LATT   1
SYMM  1/2 - X, 1/2 + Y, 1/2 - Z
SFAC  C    H    N    O    S
UNIT  68 100 20 8 4
MERG   2
MORE -1
EQIV $1 x-1/2, -y+1/2, z+1/2
HTAB C9 O1_$1
EQIV $2 -x+3/2, y-1/2, -z+1/2
HTAB N1 O1_$2
EQIV $3 x+1/2, -y+1/2, z+1/2
HTAB N1 O1_$3
HTAB N4 N3
HTAB N4 O2
EQIV $4 -x+1/2, y-1/2, -z+1/2
HTAB N4 N2_$4
HTAB N4 N5_$4
FMAP   2
PLAN    5
SIZE     0.340   0.430   0.530
ACTA
BOND
BOND   $H
CONF
LIST   4
WPDB  -2
L.S.  50
TEMP  -143.00
WGHT    0.048300    0.798500
EXTI    0.033953
FVAR       6.89852
C1    1    0.600353    0.222296    0.257581    11.00000    0.01454    0.01937 =
         0.01358    0.00081    0.00332    0.00107
C2    1    0.674921    0.287485    0.323115    11.00000    0.01872    0.01716 =
         0.01898   -0.00326    0.00368    0.00115
AFIX  43
H2    2    0.655240    0.363375    0.329028    11.00000   -1.20000
AFIX   0
C3    1    0.777182    0.242146    0.379395    11.00000    0.01771    0.02353 =
         0.01744   -0.00515    0.00111    0.00043
AFIX  43
H3    2    0.826750    0.286949    0.424364    11.00000   -1.20000
AFIX   0
C4    1    0.808615    0.130577    0.370833    11.00000    0.01740    0.02416 =
         0.01334    0.00214    0.00401    0.00227
C5    1    0.731591    0.065619    0.305669    11.00000    0.02362    0.01653 =
         0.02042   -0.00030    0.00294    0.00320
AFIX  43
H5    2    0.750755   -0.010311    0.299307    11.00000   -1.20000
AFIX   0
C6    1    0.627797    0.111287    0.250509    11.00000    0.02040    0.01813 =
         0.01686   -0.00244    0.00087   -0.00131
AFIX  43
H6    2    0.575220    0.066153    0.207624    11.00000   -1.20000
AFIX   0
C7    1    0.345851    0.320157    0.318083    11.00000    0.01316    0.01799 =
         0.01727    0.00042    0.00155    0.00132
C8    1    0.229679    0.357563    0.439811    11.00000    0.01714    0.02812 =
         0.01694   -0.00106    0.00304    0.00161
C9    1    0.220990    0.246151    0.457911    11.00000    0.01954    0.02889 =
         0.01773    0.00276    0.00498   -0.00299
AFIX  43
H9    2    0.174167    0.219714    0.505634    11.00000   -1.20000
AFIX   0
C10   1    0.283269    0.174295    0.403721    11.00000    0.01923    0.02266 =
         0.01971    0.00336    0.00153   -0.00252
C11   1    0.168022    0.441688    0.496432    11.00000    0.03547    0.03402 =
         0.02937   -0.00250    0.01658    0.00497
AFIX 137
H11A  2    0.096558    0.407673    0.523126    11.00000   -1.50000
H11B  2    0.136598    0.503284    0.455826    11.00000   -1.50000
H11C  2    0.230717    0.468944    0.547253    11.00000   -1.50000
AFIX   0
C12   1    0.288099    0.052717    0.421759    11.00000    0.03578    0.02247 =
         0.03085    0.00675    0.00843   -0.00355
AFIX 137
H12A  2    0.375567    0.031146    0.445425    11.00000   -1.50000
H12B  2    0.260541    0.013203    0.363215    11.00000   -1.50000
H12C  2    0.231349    0.034225    0.468445    11.00000   -1.50000
AFIX   0
C13   1    0.105536    0.158929    0.062818    11.00000    0.03178    0.02854 =
         0.01806   -0.00065    0.00429    0.00174
AFIX  23
H13A  2    0.026839    0.120407    0.035830    11.00000   -1.20000
H13B  2    0.172866    0.143158    0.022577    11.00000   -1.20000
AFIX   0
C14   1    0.081200    0.281746    0.064265    11.00000    0.03714    0.02966 =
         0.02444    0.00552    0.00687    0.00915
AFIX  23
H14A  2    0.049704    0.307106    0.000019    11.00000   -1.20000
H14B  2    0.162193    0.320630    0.084921    11.00000   -1.20000
AFIX   0
C15   1   -0.016359    0.310712    0.130042    11.00000    0.02364    0.03574 =
         0.02830   -0.00099    0.00100    0.00842
AFIX  23
H15A  2   -0.023773    0.391834    0.134550    11.00000   -1.20000
H15B  2   -0.100831    0.281017    0.104464    11.00000   -1.20000
AFIX   0
C16   1    0.023469    0.262865    0.227039    11.00000    0.02313    0.03348 =
         0.02324   -0.00399    0.00517    0.00338
AFIX  23
H16A  2    0.101906    0.300294    0.255960    11.00000   -1.20000
H16B  2   -0.044486    0.276703    0.267176    11.00000   -1.20000
AFIX   0
C17   1    0.047794    0.140195    0.222569    11.00000    0.02355    0.03334 =
         0.02191    0.00109    0.00830   -0.00248
AFIX  23
H17A  2    0.077358    0.112040    0.286279    11.00000   -1.20000
H17B  2   -0.032413    0.101686    0.198981    11.00000   -1.20000
AFIX   0
N1    3    0.914099    0.087169    0.422530    11.00000    0.02447    0.02694 =
         0.02103   -0.00199   -0.00375    0.00744
H1D   2    0.933021    0.017993    0.412783    11.00000   -1.20000
H1E   2    0.942567    0.121066    0.471240    11.00000   -1.20000
N2    3    0.294350    0.395818    0.372016    11.00000    0.01753    0.01921 =
         0.01885    0.00010    0.00394    0.00187
N3    3    0.342358    0.210065    0.332250    11.00000    0.01947    0.01763 =
         0.02044    0.00141    0.00570   -0.00031
N4    3    0.146016    0.117266    0.159318    11.00000    0.01871    0.01895 =
         0.02034   -0.00084    0.00271   -0.00329
H4D   2    0.219062    0.150484    0.181404    11.00000   -1.20000
H4E   2    0.164717    0.040859    0.155234    11.00000   -1.20000
N5    3    0.402441    0.364287    0.246732    11.00000    0.01767    0.01642 =
         0.01779    0.00175    0.00488    0.00255
O1    4    0.534358    0.355780    0.120029    11.00000    0.02225    0.02469 =
         0.01628    0.00450    0.00571   -0.00021
O2    4    0.398312    0.197631    0.136058    11.00000    0.01930    0.02369 =
         0.01926   -0.00334   -0.00083   -0.00156
S1    5    0.475163    0.284994    0.183984    11.00000    0.01488    0.01668 =
         0.01356    0.00128    0.00244    0.00063
HKLF 4
REM  uncarx43-441_a.res in P2(1)/n
REM wR2 = 0.1015, GooF = S = 1.040, Restrained GooF = 1.040 for all data
REM R1 = 0.0370 for 3667 Fo > 4sig(Fo) and 0.0456 for all 4298 data
REM 241 parameters refined using 0 restraints
END
WGHT      0.0486      0.8090
REM Highest difference peak  0.372,  deepest hole -0.435,  1-sigma level  0.051
Q1    1   0.4280  0.3242  0.2185  11.00000  0.05    0.37
Q2    1   0.5463  0.2563  0.2250  11.00000  0.05    0.34
Q3    1   0.0340  0.2861  0.1045  11.00000  0.05    0.29
Q4    1   0.2021  0.3976  0.4680  11.00000  0.05    0.29
Q5    1   0.3007  0.4653  0.3688  11.00000  0.05    0.28
;
_shelx_res_checksum     91323
data_global
_journal_data_validation_number     ?
_journal_date_recd_electronic     2022-11-10
_journal_date_accepted     2022-12-21
_journal_name_full     'Acta Crystallographica, Section C'
_journal_year     2023
_journal_volume     79
_journal_issue      3
_journal_page_first     0
_journal_page_last     0
_journal_paper_category     FA
_journal_paper_doi     10.1107/S2053229622012050
_journal_coeditor_code     VP3027
loop_
    _publ_contact_author_name
    _publ_contact_author_address
    _publ_contact_author_email
    "Gonz\'alez-Gonz\'alez, Juan Saulo"
;
Instituto de Farmacobiolog\'ia
Universidad de la Ca\~nada
Carretera Teotitl\'an-San Antonio Nanahuatip\'an
km 1.7 s/n
Teotitl\'an de Flores Mag\'on
Oaxaca
68540
Mexico
;
 juan_saulo@unca.edu.mx
    "Garc\'ia-Ortega, H\'ector"
;
Facultad de Qu\'imica
Universidad Nacional Aut\'onoma de M\'exico
04510
Ciudad de M\'exico
Mexico
;
 hector.garcia@unam.mx
_publ_contact_author_fax     ?
_publ_contact_author_phone
;
52(55)56224800 EXT84010
;
_publ_section_title
;
Crystal structure and characterization of the sulfamethazine--piperidine salt
;
_publ_section_title_footnote     .
loop_
    _publ_author_name
    _publ_author_footnote
    _publ_author_address
    "Gonz\'alez-Gonz\'alez, Juan Saulo" .
;
Instituto de Farmacobiolog\'ia
Universidad de la Ca\~nada
Carretera Teotitl\'an-San Antonio Nanahuatip\'an
km 1.7 s/n
Teotitl\'an de Flores Mag\'on
Oaxaca
68540
Mexico
;
    "P\'erez-Espinoza, Salvador" .
;
Instituto de Farmacobiolog\'ia
Universidad de la Ca\~nada
Carretera Teotitl\'an-San Antonio Nanahuatip\'an
km 1.7 s/n
Teotitl\'an de Flores Mag\'on
Oaxaca
68540
Mexico
;
    "Mart\'inez-Mart\'inez, Francisco Javier" .
;
Facultad de Ciencias Qu\'imicas
Universidad de Colima
km 9 Carretera Colima-Coquimatl\'an
Coquimatl\'an
Colima
28400
Mexico
;
    'Pineda-Contreras, Armando' .
;
Facultad de Ciencias Qu\'imicas
Universidad de Colima
km 9 Carretera Colima-Coquimatl\'an
Coquimatl\'an
Colima
28400
Mexico
;
    "Canseco-Mart\'inez, Miguel \'Angel" .
;
Instituto de Investigaci\'on en Materiales
Universidad Nacional Aut\'onoma de M\'exico
Ciudad de M\'exico
04510
Mexico
;
    'Flores-Alamo, Marcos' .
;
Facultad de Qu\'imica
Universidad Nacional Aut\'onoma de M\'exico
04510
Ciudad de M\'exico
Mexico
;
    "Garc\'ia-Ortega, H\'ector" .
;
Facultad de Qu\'imica
Universidad Nacional Aut\'onoma de M\'exico
04510
Ciudad de M\'exico
Mexico
;
_publ_section_synopsis
;
The piperidinium--sulfamethazinate salt was prepared by the solvent-assisted
grinding method.
;
