# Supplementary material for: Crystal structure and characterization of the sul­fa­methazine–pi­peri­dine salt
Source: Acta Crystallogr C Struct Chem. 2022 Feb 27;79(Pt 3):71–6. doi: 10.1107/S2053229622012050 (PMC9985947; doi:10.1107/S2053229622012050)
Supplement: Supplementary file 2 [file c-79-00071-Isup2.hkl]

data_I                                                                          
_shelx_title ' uncarx43-441_a.res in P2(1)/n'                                   
_shelx_refln_list_code          4                                               
_shelx_F_calc_maximum      206.00                                               
_exptl_crystal_F_000       776.00                                               
_reflns_d_resolution_high  0.7239                                               
                                                                                
loop_                                                                           
 _space_group_symop_operation_xyz                                               
 'x, y, z'                                                                      
 '-x+1/2, y+1/2, -z+1/2'                                                        
 '-x, -y, -z'                                                                   
 'x-1/2, -y-1/2, z-1/2'                                                         
                                                                                
_cell_length_a    10.5713                                                       
_cell_length_b    12.1313                                                       
_cell_length_c    14.3623                                                       
_cell_angle_alpha  90.000                                                       
_cell_angle_beta   97.182                                                       
_cell_angle_gamma  90.000                                                       
                                                                                
_shelx_F_squared_multiplier     1.000                                           
                                                                                
loop_                                                                           
 _refln_index_h                                                                 
 _refln_index_k                                                                 
 _refln_index_l                                                                 
 _refln_F_squared_calc                                                          
 _refln_F_squared_meas                                                          
 _refln_F_squared_sigma                                                         
 _refln_observed_status                                                         
   2   0   0        116.53        124.28         4.54 o                         
   4   0   0        264.68        219.87         5.91 o                         
   6   0   0         19.08         25.59         2.60 o                         
   8   0   0        103.78        121.54        15.44 o                         
  10   0   0        221.84        224.13        15.33 o                         
  12   0   0         55.95         52.75         8.47 o                         
   2   1   0          1.73          0.95         0.78 o                         
   3   1   0        591.28        662.95        16.89 o                         
   4   1   0        171.49        230.02         4.19 o                         
   5   1   0         56.65         70.52         2.63 o                         
   6   1   0        382.84        375.72         6.59 o                         
   7   1   0          0.01         -1.11         1.11 o                         
   8   1   0         47.23         42.86         2.72 o                         
   9   1   0        253.58        236.40        10.25 o                         
  10   1   0        181.51        173.41         9.38 o                         
  11   1   0         65.36         57.76         5.92 o                         
  12   1   0        323.49        314.02        16.40 o                         
  13   1   0         91.62         91.17         6.50 o                         
  14   1   0        178.52        203.14        27.85 o                         
   1   2   0       1913.00       1929.93        11.76 o                         
   2   2   0       5915.41       5989.04        30.39 o                         
   3   2   0        194.81        246.33         5.77 o                         
   4   2   0        311.94        296.22         7.80 o                         
   5   2   0         58.16         61.83         3.11 o                         
   6   2   0        447.35        379.62         8.25 o                         
   7   2   0        294.52        280.72         7.71 o                         
   8   2   0        160.78        170.45         6.36 o                         
   9   2   0        183.10        165.96         9.46 o                         
  10   2   0         67.50         62.05         4.63 o                         
  11   2   0         28.65         26.09         3.28 o                         
  12   2   0          1.37          0.39         2.28 o                         
  13   2   0         57.55         67.21        15.57 o                         
  14   2   0        119.39        114.49        13.47 o                         
   1   3   0       4091.68       3826.10        25.64 o                         
   2   3   0        353.02        309.97         5.45 o                         
   3   3   0         11.65         16.28         1.68 o                         
   4   3   0          0.56          1.39         1.63 o                         
   5   3   0       1104.96       1125.72        15.85 o                         
   6   3   0          8.18         19.33         1.80 o                         
   7   3   0         68.76         74.17         3.53 o                         
   8   3   0       2643.34       2616.93        26.59 o                         
   9   3   0        356.90        386.98        18.61 o                         
  10   3   0       1005.35        973.44        21.70 o                         
  11   3   0         11.54         11.56         3.00 o                         
  12   3   0         61.92         48.06         4.53 o                         
  13   3   0        143.40        136.64        18.87 o                         
  14   3   0        137.04        115.68        14.38 o                         
   0   4   0       1065.35       1086.36        43.93 o                         
   1   4   0       2991.00       3111.68        21.23 o                         
   2   4   0         35.29         27.57         3.35 o                         
   3   4   0         23.12         25.95         2.03 o                         
   4   4   0       1254.48       1223.55        13.64 o                         
   5   4   0        167.94        155.04         4.16 o                         
   6   4   0        137.24        144.56         4.46 o                         
   7   4   0        158.85        161.38         5.72 o                         
   8   4   0         57.15         46.03         3.42 o                         
   9   4   0        324.05        324.82         9.29 o                         
  10   4   0          6.81          5.11         2.05 o                         
  11   4   0         71.20         72.14         6.93 o                         
  12   4   0         61.81         58.93         6.31 o                         
  13   4   0         12.93          8.64         5.31 o                         
   1   5   0       2333.24       2644.15        18.06 o                         
   2   5   0          0.35          1.21         0.83 o                         
   3   5   0       1158.97       1119.56        11.66 o                         
   4   5   0        860.93        826.15        11.32 o                         
   5   5   0       1130.69       1155.99        24.20 o                         
   6   5   0        173.17        143.84         4.43 o                         
   7   5   0        781.24        726.51        12.12 o                         
   8   5   0        404.43        372.54         9.27 o                         
   9   5   0         58.67         56.13         4.35 o                         
  10   5   0        454.23        422.89        13.81 o                         
  11   5   0        226.07        227.83         9.26 o                         
  12   5   0         10.19          8.91         3.32 o                         
  13   5   0         15.89         15.98         7.13 o                         
   0   6   0        563.73        685.50        12.91 o                         
   1   6   0       1142.66       1252.92        18.63 o                         
   2   6   0        225.57        235.42         9.99 o                         
   3   6   0       1460.01       1532.87        13.25 o                         
   4   6   0        168.27        189.37         5.27 o                         
   5   6   0       1258.06       1270.67        15.44 o                         
   6   6   0         17.51         20.32         2.01 o                         
   7   6   0        855.20        832.20        12.99 o                         
   8   6   0          4.80          4.33         1.55 o                         
   9   6   0       1425.43       1436.93        23.61 o                         
  10   6   0         17.52         13.39         2.54 o                         
  11   6   0         31.91         33.04         4.99 o                         
  12   6   0          0.57          5.29         6.79 o                         
   1   7   0       1857.60       2007.41        13.83 o                         
   2   7   0        457.15        556.20         7.21 o                         
   3   7   0       1047.54       1050.73        10.59 o                         
   4   7   0          0.37          3.41         1.06 o                         
   5   7   0       1085.51       1080.47        14.08 o                         
   6   7   0        184.20        156.77         8.38 o                         
   7   7   0        126.26        127.86         6.47 o                         
   8   7   0        192.95        195.06         6.86 o                         
   9   7   0          4.59          4.06         1.76 o                         
  10   7   0        184.53        204.24        22.17 o                         
  11   7   0         34.27         36.23         8.51 o                         
  12   7   0         44.07         36.03         9.26 o                         
   0   8   0         77.30         93.93         4.98 o                         
   1   8   0        215.72        227.67         5.01 o                         
   2   8   0          1.41          2.25         0.95 o                         
   3   8   0        993.44        959.70        14.48 o                         
   4   8   0         35.56         38.53         2.84 o                         
   5   8   0       2488.74       2398.87        21.14 o                         
   6   8   0         73.30         74.93         4.50 o                         
   7   8   0        126.45        122.84         5.33 o                         
   8   8   0          5.69          3.92         1.57 o                         
   9   8   0        150.59        151.56         6.48 o                         
  10   8   0          1.04         -2.61         3.04 o                         
  11   8   0       1016.65        965.51        43.61 o                         
   1   9   0        170.87        168.28         4.86 o                         
   2   9   0        790.96        773.22        11.40 o                         
   3   9   0          5.91          3.70         1.44 o                         
   4   9   0        376.76        374.00         8.62 o                         
   5   9   0       3025.69       2938.27        24.11 o                         
   6   9   0        275.25        253.67         8.62 o                         
   7   9   0        137.19        142.43         9.11 o                         
   8   9   0        302.11        293.40        12.96 o                         
   9   9   0         43.89         51.60         8.03 o                         
  10   9   0        377.25        383.86        27.37 o                         
   0  10   0         88.01         90.80        10.33 o                         
   1  10   0         11.90          2.54         1.76 o                         
   2  10   0        480.63        468.40        10.70 o                         
   3  10   0        134.00        122.94         5.55 o                         
   4  10   0        430.33        399.10         9.67 o                         
   5  10   0        833.38        814.39        15.82 o                         
   6  10   0        303.78        302.97        13.90 o                         
   7  10   0          4.78          0.96         2.71 o                         
   8  10   0         12.14         16.59         5.54 o                         
   9  10   0          2.02          3.51         3.05 o                         
   1  11   0        383.73        406.78        21.62 o                         
   2  11   0        112.11        121.71         8.33 o                         
   3  11   0        475.95        421.83        12.68 o                         
   4  11   0        147.66        130.53         5.89 o                         
   5  11   0        189.29        164.80        10.07 o                         
   6  11   0        614.26        597.19        27.19 o                         
   7  11   0         43.20         52.21         6.23 o                         
   8  11   0        104.27        122.42         9.46 o                         
   9  11   0         10.07         13.27         7.04 o                         
   0  12   0       1387.93       1375.43        42.38 o                         
   1  12   0         71.56         49.90         6.01 o                         
   2  12   0        338.49        340.40        14.20 o                         
   3  12   0          9.82         11.31         2.91 o                         
   4  12   0         30.58         24.55         3.55 o                         
   5  12   0        144.37        153.45        10.64 o                         
   6  12   0        355.93        364.91        16.01 o                         
   7  12   0         57.05         45.90         5.84 o                         
   8  12   0          1.32         -6.65         6.97 o                         
   1  13   0        158.66        153.19        10.57 o                         
   2  13   0          5.05          6.06         4.46 o                         
   3  13   0         96.60         84.25         7.62 o                         
   4  13   0        138.95        136.12         8.08 o                         
   5  13   0         14.69         13.88         4.04 o                         
   6  13   0          0.59          5.90         3.62 o                         
   0  14   0        685.67        663.24        31.95 o                         
   1  14   0         16.01         10.44         4.50 o                         
   2  14   0        593.68        645.88        22.19 o                         
   3  14   0         70.73         84.11        11.40 o                         
   4  14   0         61.89         62.76         6.96 o                         
   5  14   0         15.61         18.66         6.06 o                         
   1  15   0         24.15         24.88         6.41 o                         
   2  15   0          0.07          3.70         9.44 o                         
   3  15   0         97.51        100.38        12.55 o                         
 -13   0   1        149.90        147.52        14.09 o                         
 -11   0   1        226.53        225.61        15.40 o                         
  -9   0   1        296.11        273.69        12.18 o                         
  -7   0   1       1244.51       1214.13        39.70 o                         
  -5   0   1          1.54        102.54        80.78 o                         
  -3   0   1        218.37        248.04         5.29 o                         
   3   0   1       6237.64       6381.94        45.67 o                         
   5   0   1         23.42         18.76         2.07 o                         
   7   0   1         61.83         65.38         4.41 o                         
   9   0   1        771.92        745.04        26.18 o                         
  11   0   1        129.88        105.30        11.55 o                         
  13   0   1         12.29          8.70         4.29 o                         
 -14   1   1          3.09         18.66         7.23 o                         
 -13   1   1         38.45         32.29         4.13 o                         
 -12   1   1          0.02         -1.40         3.08 o                         
 -11   1   1        132.22        116.65         8.12 o                         
 -10   1   1         47.22         48.88         7.41 o                         
  -9   1   1          5.72          5.40         1.62 o                         
  -8   1   1         84.51         89.35         4.02 o                         
  -7   1   1         72.27         65.54         2.97 o                         
  -6   1   1         17.98         11.33         1.80 o                         
  -5   1   1         67.68        101.89         3.35 o                         
  -4   1   1        727.49        678.21         7.43 o                         
  -3   1   1       1653.61       1462.12        13.84 o                         
  -2   1   1        115.74        109.55         2.05 o                         
   2   1   1       4294.26       4198.20        34.97 o                         
   3   1   1      12492.78      12883.79       128.32 o                         
   4   1   1       1334.40       1376.56        16.23 o                         
   5   1   1          8.38         11.82         1.89 o                         
   6   1   1        476.31        481.61         7.69 o                         
   7   1   1        724.39        748.31        12.58 o                         
   8   1   1          0.24         -0.38         1.32 o                         
   9   1   1        163.88        138.55         8.12 o                         
  10   1   1        297.92        300.12        12.54 o                         
  11   1   1          2.75          2.21         2.55 o                         
  12   1   1         24.74         21.84         4.26 o                         
  13   1   1        411.09        398.32        16.75 o                         
  14   1   1          5.87          1.48         4.33 o                         
 -14   2   1          0.74          1.84         3.02 o                         
 -13   2   1        261.84        279.71        35.86 o                         
 -12   2   1         11.25         11.30         2.73 o                         
 -11   2   1        634.52        620.45        18.11 o                         
 -10   2   1         60.32         59.59         4.45 o                         
  -9   2   1         58.85         57.25         4.05 o                         
  -8   2   1         28.73         34.26         3.26 o                         
  -7   2   1        785.52        772.88        10.72 o                         
  -6   2   1        688.13        723.84        12.07 o                         
  -5   2   1         23.11         31.17         1.91 o                         
  -4   2   1        402.56        366.62         6.24 o                         
  -3   2   1        789.48        785.71         9.15 o                         
  -2   2   1      10675.15       9953.97       600.56 o                         
  -1   2   1       2459.34       2107.34        26.81 o                         
   1   2   1         64.68         70.76         2.05 o                         
   2   2   1        144.09        117.11         3.17 o                         
   3   2   1       2732.92       2694.49       126.65 o                         
   4   2   1       3873.64       4098.51        28.48 o                         
   5   2   1       2501.92       2620.58        25.31 o                         
   6   2   1        223.80        194.78         7.06 o                         
   7   2   1          3.31          3.70         1.43 o                         
   8   2   1          8.01          9.81         2.65 o                         
   9   2   1       2418.34       2439.12        33.75 o                         
  10   2   1          4.34          2.56         1.94 o                         
  11   2   1         10.62          8.55         2.13 o                         
  12   2   1         19.63         10.02         3.38 o                         
  13   2   1         50.81         55.62         5.46 o                         
  14   2   1        161.20        148.18        15.51 o                         
 -14   3   1         35.47         28.63         4.98 o                         
 -13   3   1          0.76          0.83         3.36 o                         
 -12   3   1         96.82         92.09        11.11 o                         
 -11   3   1        518.79        536.83        19.21 o                         
 -10   3   1        280.60        240.66        11.15 o                         
  -9   3   1        291.60        295.17        10.10 o                         
  -8   3   1        587.70        575.22        14.01 o                         
  -7   3   1       1403.70       1436.79        26.59 o                         
  -6   3   1        829.00        896.32        10.83 o                         
  -5   3   1        104.42         83.21         3.02 o                         
  -4   3   1          1.41          1.42         1.03 o                         
  -3   3   1         44.04         54.78         2.32 o                         
  -2   3   1        229.33        268.32         6.08 o                         
  -1   3   1       3845.52       3347.24        17.58 o                         
   0   3   1        107.26        108.76         4.01 o                         
   1   3   1        189.91        128.59         2.96 o                         
   2   3   1       4395.41       4254.56        35.52 o                         
   3   3   1         34.16         26.28         2.16 o                         
   4   3   1       3858.34       4269.27        40.00 o                         
   5   3   1        614.58        667.08         9.74 o                         
   6   3   1        262.44        208.59         5.30 o                         
   7   3   1        142.35        145.35         4.81 o                         
   8   3   1         51.11         59.16         3.94 o                         
   9   3   1        492.98        483.05        11.49 o                         
  10   3   1        173.49        184.24         7.66 o                         
  11   3   1          0.03         -1.59         2.10 o                         
  12   3   1         28.64         31.63         3.85 o                         
  13   3   1         68.44         62.19        11.21 o                         
 -14   4   1          3.34         -1.31         4.68 o                         
 -13   4   1         68.49         69.32         7.34 o                         
 -12   4   1         20.90         23.48         6.61 o                         
 -11   4   1        549.68        537.83        13.21 o                         
 -10   4   1         69.94         54.14         4.12 o                         
  -9   4   1        104.58         84.31         4.67 o                         
  -8   4   1        223.57        206.39         6.87 o                         
  -7   4   1        732.98        763.04        13.54 o                         
  -6   4   1       1805.61       1948.68        16.04 o                         
  -5   4   1          4.15          6.12         1.18 o                         
  -4   4   1        513.29        533.34         8.07 o                         
  -3   4   1        998.94       1010.83        12.19 o                         
  -2   4   1         34.81         20.36         1.27 o                         
  -1   4   1        632.73        532.24        14.58 o                         
   0   4   1       5373.62       4799.31        21.94 o                         
   1   4   1        647.13        741.98         8.32 o                         
   2   4   1       3987.36       4081.23        32.62 o                         
   3   4   1         11.21         20.95         1.43 o                         
   4   4   1       2713.99       2794.93        33.35 o                         
   5   4   1        732.26        641.08        12.96 o                         
   6   4   1         52.57         60.57         2.95 o                         
   7   4   1       1061.02       1056.07        14.62 o                         
   8   4   1          4.45          4.61         1.64 o                         
   9   4   1       1380.97       1320.54        18.71 o                         
  10   4   1        755.14        745.19        14.87 o                         
  11   4   1         25.33         24.30         3.15 o                         
  12   4   1          0.21          1.11         2.69 o                         
  13   4   1         89.21         69.71        11.67 o                         
 -13   5   1          0.13         -2.07         4.10 o                         
 -12   5   1        560.55        548.92        18.66 o                         
 -11   5   1          3.61          6.42         3.28 o                         
 -10   5   1        290.83        282.95         8.99 o                         
  -9   5   1         69.43         65.85         4.42 o                         
  -8   5   1        312.26        313.31         9.52 o                         
  -7   5   1         18.48         12.26         3.30 o                         
  -6   5   1         46.26         35.62         2.31 o                         
  -5   5   1       2158.28       2237.62        30.48 o                         
  -4   5   1         30.36         32.26         2.41 o                         
  -3   5   1          0.29          3.80         0.82 o                         
  -2   5   1       1456.59       1496.82        21.33 o                         
  -1   5   1        118.65        133.75         3.86 o                         
   0   5   1       1283.86       1331.73        11.80 o                         
   1   5   1        296.42        280.92         6.70 o                         
   2   5   1       1671.37       1869.31        14.29 o                         
   3   5   1         55.85         68.44         2.78 o                         
   4   5   1       3884.00       3989.88        22.27 o                         
   5   5   1        289.18        323.17         7.78 o                         
   6   5   1       1613.18       1606.07        14.92 o                         
   7   5   1          0.04         -0.72         1.24 o                         
   8   5   1        699.09        678.26        12.70 o                         
   9   5   1        235.72        239.88         8.93 o                         
  10   5   1         54.72         61.89         5.18 o                         
  11   5   1          8.73          5.69         2.21 o                         
  12   5   1        122.35        126.56        15.23 o                         
  13   5   1         39.00         42.89         9.89 o                         
 -12   6   1          4.17          5.11         4.79 o                         
 -11   6   1         73.43         66.10         6.70 o                         
 -10   6   1         18.43         17.95         2.37 o                         
  -9   6   1          3.95          5.52         2.53 o                         
  -8   6   1        494.24        505.13        11.52 o                         
  -7   6   1       1049.03       1031.46        15.33 o                         
  -6   6   1       4485.37       4614.72        42.34 o                         
  -5   6   1         83.32         89.11         3.98 o                         
  -4   6   1        113.47        102.61         4.06 o                         
  -3   6   1         17.38         25.22         3.12 o                         
  -2   6   1       1374.58       1270.33        27.30 o                         
  -1   6   1       2175.98       2281.04        18.15 o                         
   0   6   1        478.90        435.84        11.09 o                         
   1   6   1        302.34        391.59         5.58 o                         
   2   6   1       2445.58       2423.38        16.28 o                         
   3   6   1        353.09        393.48         7.10 o                         
   4   6   1        892.14        915.18        11.20 o                         
   5   6   1         38.18         31.60         2.35 o                         
   6   6   1        387.47        402.97        10.39 o                         
   7   6   1        705.93        656.80        11.77 o                         
   8   6   1        424.68        419.75        10.04 o                         
   9   6   1        264.22        256.39         8.36 o                         
  10   6   1        564.20        556.18        13.00 o                         
  11   6   1         87.18         82.03         7.06 o                         
  12   6   1        197.09        176.77        18.60 o                         
 -12   7   1        123.49        111.74        14.76 o                         
 -11   7   1          1.60         -1.06         2.81 o                         
 -10   7   1        716.48        696.19        33.49 o                         
  -9   7   1         86.71         85.26         4.71 o                         
  -8   7   1         13.45          8.46         1.91 o                         
  -7   7   1        201.68        206.34         6.94 o                         
  -6   7   1       2223.36       2197.92        24.09 o                         
  -5   7   1        142.79        137.80         5.24 o                         
  -4   7   1          0.20          0.69         0.88 o                         
  -3   7   1         71.15         75.80         2.94 o                         
  -2   7   1        668.84        672.29        10.30 o                         
  -1   7   1          2.08          2.64         0.88 o                         
   0   7   1       1102.82       1140.89        11.16 o                         
   1   7   1        801.23        859.47        12.43 o                         
   2   7   1        333.26        373.01         6.24 o                         
   3   7   1        212.34        203.63         5.04 o                         
   4   7   1        422.91        428.65         9.44 o                         
   5   7   1        107.02         92.44         4.01 o                         
   6   7   1        422.78        377.54        12.15 o                         
   7   7   1         52.05         57.30         3.70 o                         
   8   7   1        729.23        715.96        13.37 o                         
   9   7   1          0.00         -1.40         2.12 o                         
  10   7   1        624.71        629.41        13.83 o                         
  11   7   1        122.78        104.10        14.34 o                         
 -11   8   1         52.18         53.14         6.48 o                         
 -10   8   1         18.54         16.26         3.97 o                         
  -9   8   1        133.50        138.75        20.28 o                         
  -8   8   1        349.66        332.12         8.73 o                         
  -7   8   1        161.36        166.70         7.23 o                         
  -6   8   1        534.78        530.25        11.70 o                         
  -5   8   1        175.50        192.35         5.87 o                         
  -4   8   1       3257.81       3175.99        27.59 o                         
  -3   8   1         11.46          8.87         1.38 o                         
  -2   8   1        188.68        214.11         4.87 o                         
  -1   8   1         83.48         94.40         3.49 o                         
   0   8   1        127.49         92.43         3.46 o                         
   1   8   1         16.38         26.71         1.80 o                         
   2   8   1        497.41        490.47         7.19 o                         
   3   8   1         38.60         47.23         2.71 o                         
   4   8   1        754.38        766.43        13.50 o                         
   5   8   1       1397.14       1385.88        18.52 o                         
   6   8   1        342.24        337.09        12.58 o                         
   7   8   1        313.19        373.52        10.56 o                         
   8   8   1       1321.72       1289.37        18.22 o                         
   9   8   1        139.19        143.36         6.59 o                         
  10   8   1          2.62          3.10         5.49 o                         
  11   8   1        190.54        181.42        19.48 o                         
 -10   9   1        641.16        633.83        29.26 o                         
  -9   9   1          0.05         -1.33         4.77 o                         
  -8   9   1         15.71         13.01         3.90 o                         
  -7   9   1         59.74         59.23         3.76 o                         
  -6   9   1         59.47         54.41         5.56 o                         
  -5   9   1       1487.00       1422.39        23.19 o                         
  -4   9   1        495.30        469.45        14.87 o                         
  -3   9   1         53.46         56.36         3.18 o                         
  -2   9   1         76.43         92.62         4.04 o                         
  -1   9   1        465.41        432.62         8.54 o                         
   0   9   1        145.36        150.58         5.12 o                         
   1   9   1        143.03        126.14         4.58 o                         
   2   9   1        858.74        802.65        11.57 o                         
   3   9   1        512.50        512.12         8.95 o                         
   4   9   1         87.63         84.28         5.29 o                         
   5   9   1         29.54         29.05         2.70 o                         
   6   9   1         95.47         91.65         5.38 o                         
   7   9   1         76.48         69.42         6.31 o                         
   8   9   1         32.84         38.76         3.68 o                         
   9   9   1          1.00          6.80         3.48 o                         
  10   9   1        334.70        318.87        25.69 o                         
 -10  10   1        113.13        117.56        16.03 o                         
  -9  10   1         25.53         27.14         5.68 o                         
  -8  10   1        233.26        228.86        12.41 o                         
  -7  10   1         72.83         78.40         7.56 o                         
  -6  10   1         11.38          8.34         2.93 o                         
  -5  10   1        562.85        585.58        17.08 o                         
  -4  10   1        466.27        495.77        12.38 o                         
  -3  10   1        207.28        167.53         6.36 o                         
  -2  10   1        393.63        383.95        12.59 o                         
  -1  10   1         55.41         53.89         4.25 o                         
   0  10   1        254.33        245.98        11.77 o                         
   1  10   1         59.75         50.05         5.29 o                         
   2  10   1        299.37        254.39         6.72 o                         
   3  10   1         85.73         79.03         3.79 o                         
   4  10   1       1385.44       1396.46        22.27 o                         
   5  10   1        270.44        232.37         8.54 o                         
   6  10   1         63.23         57.60         7.62 o                         
   7  10   1        149.37        163.64        10.21 o                         
   8  10   1        183.25        181.15        10.87 o                         
   9  10   1        135.54        147.97        17.46 o                         
  -9  11   1         78.43         75.88         7.72 o                         
  -8  11   1         22.57         22.45         6.66 o                         
  -7  11   1        223.99        233.56        13.89 o                         
  -6  11   1         54.53         52.41         6.33 o                         
  -5  11   1         77.93         75.57         7.36 o                         
  -4  11   1        495.00        466.62        10.81 o                         
  -3  11   1         42.26         57.59         4.52 o                         
  -2  11   1          0.98         -0.56         2.01 o                         
  -1  11   1       1164.71       1023.92        24.33 o                         
   0  11   1        155.92        136.76         9.31 o                         
   1  11   1        259.48        230.33        11.74 o                         
   2  11   1        117.54        127.52         8.78 o                         
   3  11   1          2.27          1.42         2.30 o                         
   4  11   1        898.83        903.62        18.04 o                         
   5  11   1          5.41          3.85         2.48 o                         
   6  11   1          2.12          5.21         2.84 o                         
   7  11   1          1.90          0.52         4.77 o                         
   8  11   1        101.38        102.39        14.28 o                         
  -8  12   1          2.70          2.98         2.89 o                         
  -7  12   1          4.78         11.07         4.40 o                         
  -6  12   1         37.18         24.90         4.89 o                         
  -5  12   1         79.51         85.24         8.05 o                         
  -4  12   1        223.59        193.36         9.19 o                         
  -3  12   1         13.35         10.95         3.24 o                         
  -2  12   1        873.43        833.98        24.76 o                         
  -1  12   1          5.65         17.05         5.89 o                         
   0  12   1         67.80         79.12         7.63 o                         
   1  12   1         75.36         71.70        10.64 o                         
   2  12   1        144.35        121.29        13.60 o                         
   3  12   1        500.37        519.61        14.25 o                         
   4  12   1         83.92         82.47         5.91 o                         
   5  12   1        266.64        294.35        15.33 o                         
   6  12   1          4.97          9.77         3.45 o                         
   7  12   1         69.62         77.45        12.68 o                         
  -7  13   1         97.58         98.62        12.18 o                         
  -6  13   1         10.57          6.57         3.25 o                         
  -5  13   1        101.02        111.88        12.91 o                         
  -4  13   1         57.19         40.53         5.48 o                         
  -3  13   1        159.42        185.77        11.15 o                         
  -2  13   1         33.05         26.40         4.77 o                         
  -1  13   1        933.54        833.30        24.23 o                         
   0  13   1        120.29         96.97         8.65 o                         
   1  13   1        478.17        446.91        17.80 o                         
   2  13   1          0.27         -1.13         3.55 o                         
   3  13   1        169.79        163.71        10.81 o                         
   4  13   1         29.66         30.55         4.11 o                         
   5  13   1          8.13         13.75         4.33 o                         
   6  13   1          0.73         -3.78         5.30 o                         
  -6  14   1          0.06          6.46         5.24 o                         
  -5  14   1          0.02          0.27         4.16 o                         
  -4  14   1        118.48        146.70        14.87 o                         
  -3  14   1         97.51        103.90         8.86 o                         
  -2  14   1          7.91          9.68         4.29 o                         
  -1  14   1        268.44        252.67        14.20 o                         
   0  14   1         46.82         54.35         6.96 o                         
   1  14   1         19.62         16.97         4.54 o                         
   2  14   1          6.95          1.19         3.53 o                         
   3  14   1        408.75        447.53        24.28 o                         
   4  14   1         63.74         69.78         9.84 o                         
   5  14   1        395.23        472.35        30.55 o                         
  -5  15   1        291.18        318.22        21.88 o                         
  -4  15   1         60.06         88.69        12.23 o                         
  -3  15   1        229.32        243.38        19.45 o                         
  -2  15   1         50.68         68.45         8.07 o                         
  -1  15   1        613.01        650.95        23.07 o                         
   0  15   1          0.01         -1.22         4.15 o                         
   1  15   1         78.29         76.93         8.38 o                         
   2  15   1         14.80         11.07         5.50 o                         
   3  15   1         59.44         70.93        10.50 o                         
 -14   0   2          6.90         15.65         6.40 o                         
 -12   0   2        366.52        339.22        20.25 o                         
 -10   0   2         66.86         60.62         7.69 o                         
  -8   0   2        972.09        999.30        17.09 o                         
  -6   0   2        168.74        160.15         5.86 o                         
  -4   0   2       1676.59       1569.88        15.23 o                         
  -2   0   2         41.79         58.05         3.07 o                         
   2   0   2      32166.27      31864.58       113.78 o                         
   4   0   2       3825.37       4188.62        42.78 o                         
   6   0   2       1704.67       1793.75        25.34 o                         
   8   0   2         36.11         48.36         4.44 o                         
  10   0   2        499.75        488.27        22.81 o                         
  12   0   2        595.68        615.37        29.24 o                         
  14   0   2        622.90        624.56        30.55 o                         
 -14   1   2       1052.77       1227.19        41.00 o                         
 -13   1   2          0.57         -1.08         4.48 o                         
 -12   1   2         74.35         76.71         5.77 o                         
 -11   1   2          1.35          1.61         2.49 o                         
 -10   1   2         56.63         51.04         3.65 o                         
  -9   1   2         64.95         62.05         3.21 o                         
  -8   1   2        264.33        298.34         8.95 o                         
  -7   1   2          0.28         -0.77         1.09 o                         
  -6   1   2         84.04         81.32         2.98 o                         
  -5   1   2        206.55        191.42         4.04 o                         
  -4   1   2          1.03          1.01         0.60 o                         
  -3   1   2       1919.48       1824.20        18.39 o                         
  -2   1   2      30899.44      29088.89      2109.16 o                         
   1   1   2       6908.12       7001.71        79.02 o                         
   2   1   2      42437.41      40811.29       148.23 o                         
   3   1   2         85.96         68.72         3.39 o                         
   4   1   2          4.05          1.00         2.00 o                         
   5   1   2        676.67        817.18        11.46 o                         
   6   1   2        284.42        264.27         7.10 o                         
   7   1   2          0.30          2.74         1.51 o                         
   8   1   2        974.55        933.89        19.90 o                         
   9   1   2         81.01         74.40         6.14 o                         
  10   1   2        125.20        120.55         9.29 o                         
  11   1   2          0.57         -3.86         3.86 o                         
  12   1   2          0.52         -0.63         3.09 o                         
  13   1   2          1.18         -1.49         2.62 o                         
  14   1   2         11.12          6.70         5.37 o                         
 -14   2   2         85.98         77.31        10.64 o                         
 -13   2   2         11.01         14.09         4.64 o                         
 -12   2   2        837.77        857.03        28.04 o                         
 -11   2   2       2208.71       2098.81        32.95 o                         
 -10   2   2        169.24        153.15         6.87 o                         
  -9   2   2         24.96         16.75         2.25 o                         
  -8   2   2         55.95         49.32         3.04 o                         
  -7   2   2        911.12        898.24         9.43 o                         
  -6   2   2       2312.65       2318.04        24.68 o                         
  -5   2   2        353.32        336.46         5.61 o                         
  -4   2   2        435.39        338.66         5.70 o                         
  -3   2   2        104.69        112.32         9.26 o                         
  -2   2   2       5113.68       4460.78        28.39 o                         
  -1   2   2         13.89         18.92         1.35 o                         
   0   2   2       7032.85       6502.16       306.88 o                         
   1   2   2        716.24        791.45         9.27 o                         
   2   2   2       1646.17       1590.55        10.93 o                         
   3   2   2       1322.00       1461.69        53.68 o                         
   4   2   2       1042.27       1151.24        15.59 o                         
   5   2   2        218.86        262.10        56.66 o                         
   6   2   2        445.34        531.61        10.23 o                         
   7   2   2          3.28          3.31         2.40 o                         
   8   2   2         17.49         17.03         3.62 o                         
   9   2   2         49.36         54.98         5.67 o                         
  10   2   2         91.85         82.80         6.81 o                         
  11   2   2         47.56         49.59         4.49 o                         
  12   2   2        401.90        390.44        16.34 o                         
  13   2   2         58.10         52.49         6.44 o                         
  14   2   2        282.98        264.58        21.31 o                         
 -14   3   2         54.42         57.35         6.74 o                         
 -13   3   2         45.66         37.03         5.50 o                         
 -12   3   2         33.09         33.30         6.22 o                         
 -11   3   2        131.90        121.33         7.85 o                         
 -10   3   2         31.90         27.12         3.04 o                         
  -9   3   2          0.23          0.12         1.66 o                         
  -8   3   2         70.46         72.51         4.21 o                         
  -7   3   2          2.52          1.07         1.15 o                         
  -6   3   2       1306.82       1312.76        16.83 o                         
  -5   3   2        131.30        120.87         6.33 o                         
  -4   3   2        308.75        345.40         5.88 o                         
  -3   3   2         14.40         32.37         2.27 o                         
  -2   3   2         49.05         48.59         2.66 o                         
  -1   3   2        224.46        256.59         4.70 o                         
   0   3   2       2466.70       2356.99        15.18 o                         
   1   3   2       4493.49       4538.76        18.20 o                         
   2   3   2       2952.07       2716.14        48.64 o                         
   3   3   2       1415.15       1495.52        14.51 o                         
   4   3   2       1066.26        965.26        10.50 o                         
   5   3   2        469.59        435.01        10.54 o                         
   6   3   2          3.14          6.56         1.21 o                         
   7   3   2        270.37        270.28         8.20 o                         
   8   3   2         39.30         26.66         2.75 o                         
   9   3   2         28.13         36.54         3.48 o                         
  10   3   2       1484.77       1466.70        27.86 o                         
  11   3   2          4.37          3.32         3.06 o                         
  12   3   2        145.20        143.81         7.52 o                         
  13   3   2          0.87         -4.97         6.67 o                         
 -14   4   2        126.36        112.24         9.56 o                         
 -13   4   2        412.34        404.13        22.96 o                         
 -12   4   2        517.75        509.18        19.62 o                         
 -11   4   2        374.25        375.19        10.90 o                         
 -10   4   2        193.43        184.01         7.21 o                         
  -9   4   2         69.51         61.14         4.06 o                         
  -8   4   2        455.77        416.71         9.48 o                         
  -7   4   2        156.31        137.53         4.80 o                         
  -6   4   2       1334.02       1335.12        15.69 o                         
  -5   4   2        313.81        298.69         5.53 o                         
  -4   4   2       1273.31       1206.15        30.51 o                         
  -3   4   2         43.18         80.91         2.85 o                         
  -2   4   2       6351.67       6117.26        29.58 o                         
  -1   4   2         53.20         49.31         4.14 o                         
   0   4   2         12.00         22.82         1.48 o                         
   1   4   2        208.62        181.92         3.30 o                         
   2   4   2        684.02        715.24         7.82 o                         
   3   4   2       3686.56       3785.97        28.97 o                         
   4   4   2        468.68        510.98         8.18 o                         
   5   4   2        124.39        103.47         3.99 o                         
   6   4   2         57.57         59.14         2.59 o                         
   7   4   2         45.18         36.65         2.89 o                         
   8   4   2        149.32        122.37         5.35 o                         
   9   4   2         41.55         40.06         4.42 o                         
  10   4   2         19.31         20.85         2.88 o                         
  11   4   2         16.49         17.26         2.82 o                         
  12   4   2        142.81        125.07         9.10 o                         
  13   4   2         42.60         24.11         7.13 o                         
 -13   5   2          0.02          2.02         3.25 o                         
 -12   5   2         62.80         50.26         6.41 o                         
 -11   5   2          3.59          1.35         3.48 o                         
 -10   5   2          8.10          8.78         2.09 o                         
  -9   5   2         38.65         33.12         3.70 o                         
  -8   5   2        778.70        781.68        12.63 o                         
  -7   5   2       1610.39       1592.34        17.66 o                         
  -6   5   2         17.98         18.22         1.51 o                         
  -5   5   2        744.08        726.70        19.55 o                         
  -4   5   2         45.99         53.51         2.66 o                         
  -3   5   2          4.64          0.95         0.63 o                         
  -2   5   2        219.51        279.37        10.93 o                         
  -1   5   2       5180.08       4957.97        50.89 o                         
   0   5   2       1569.22       1675.84        16.10 o                         
   1   5   2       1416.35       1610.61        28.89 o                         
   2   5   2        117.98        151.96         3.87 o                         
   3   5   2        586.20        599.77         8.94 o                         
   4   5   2         22.66         17.92         1.91 o                         
   5   5   2         31.10         43.97         2.69 o                         
   6   5   2        527.63        489.66         8.17 o                         
   7   5   2        642.86        654.65        10.00 o                         
   8   5   2        321.14        312.14         8.66 o                         
   9   5   2         46.59         59.69         4.11 o                         
  10   5   2          7.99          5.42         2.42 o                         
  11   5   2         96.37         86.39         5.68 o                         
  12   5   2         14.57          9.27         6.89 o                         
 -13   6   2         67.96         72.04        16.69 o                         
 -12   6   2         15.60         15.20         4.24 o                         
 -11   6   2        179.99        174.57        10.66 o                         
 -10   6   2         67.31         62.96         6.75 o                         
  -9   6   2        349.92        352.12        10.99 o                         
  -8   6   2        868.44        837.59        12.87 o                         
  -7   6   2        301.45        301.84         7.12 o                         
  -6   6   2         65.39         62.57         3.14 o                         
  -5   6   2          1.11          1.11         1.13 o                         
  -4   6   2        131.75        127.55         4.04 o                         
  -3   6   2         61.99         54.47         2.57 o                         
  -2   6   2         56.25         60.81         2.59 o                         
  -1   6   2        210.11        246.52         5.59 o                         
   0   6   2         63.61         68.04         2.75 o                         
   1   6   2        123.32        146.83         3.39 o                         
   2   6   2        117.63         96.93         3.14 o                         
   3   6   2         59.54         73.48         2.99 o                         
   4   6   2         97.49        132.41         6.78 o                         
   5   6   2       4896.05       4925.95        44.44 o                         
   6   6   2          3.91          3.97         1.32 o                         
   7   6   2        105.72        111.12         4.33 o                         
   8   6   2         10.52          4.73         1.66 o                         
   9   6   2        488.31        504.83        13.61 o                         
  10   6   2         11.24         10.78         3.53 o                         
  11   6   2        141.60        138.79         9.23 o                         
  12   6   2         29.27         29.66         9.42 o                         
 -12   7   2         22.29         24.96         4.66 o                         
 -11   7   2        149.46        134.23         9.67 o                         
 -10   7   2        405.83        390.43        15.43 o                         
  -9   7   2        113.19        109.32         8.06 o                         
  -8   7   2        311.85        295.45         7.58 o                         
  -7   7   2       3302.10       3224.39        24.36 o                         
  -6   7   2          7.97          8.43         1.16 o                         
  -5   7   2       1117.24       1115.86        14.06 o                         
  -4   7   2          2.63          3.53         1.08 o                         
  -3   7   2        710.99        656.13         9.15 o                         
  -2   7   2        446.49        519.18         8.21 o                         
  -1   7   2        726.42        745.38         8.88 o                         
   0   7   2        296.99        310.51         7.08 o                         
   1   7   2        716.26        769.19        10.98 o                         
   2   7   2        653.82        656.97         8.79 o                         
   3   7   2         16.91         19.22         1.61 o                         
   4   7   2        179.15        215.07         6.40 o                         
   5   7   2        142.40        148.00         4.87 o                         
   6   7   2       1016.96       1049.61        19.07 o                         
   7   7   2        532.51        503.94        14.21 o                         
   8   7   2        161.94        167.90        10.93 o                         
   9   7   2        821.80        837.29        17.31 o                         
  10   7   2        313.52        316.61        13.10 o                         
  11   7   2         24.62         29.15         8.90 o                         
 -11   8   2        331.16        346.12        18.24 o                         
 -10   8   2          3.88          3.50         3.58 o                         
  -9   8   2       1146.81       1118.82        25.91 o                         
  -8   8   2         58.66         58.19         3.61 o                         
  -7   8   2        424.84        416.98         9.59 o                         
  -6   8   2        127.62        121.45         5.29 o                         
  -5   8   2        147.62        157.83         6.77 o                         
  -4   8   2        737.85        745.69        14.23 o                         
  -3   8   2        334.87        322.16         6.80 o                         
  -2   8   2          3.44          2.87         0.98 o                         
  -1   8   2         36.84         40.05         2.57 o                         
   0   8   2        195.26        203.24         5.06 o                         
   1   8   2        167.57        193.71         4.62 o                         
   2   8   2        839.57        802.00         9.67 o                         
   3   8   2        277.35        248.67         6.45 o                         
   4   8   2         74.26         70.52         5.04 o                         
   5   8   2        887.75        948.92        26.10 o                         
   6   8   2        114.54        108.31         7.09 o                         
   7   8   2       1981.25       2009.19        83.93 o                         
   8   8   2         19.66         30.96         3.52 o                         
   9   8   2        100.34        102.71         5.60 o                         
  10   8   2        166.41        139.38        16.59 o                         
  11   8   2        175.94        162.95        19.28 o                         
 -11   9   2          2.33          0.91         3.46 o                         
 -10   9   2        116.41        113.37         9.03 o                         
  -9   9   2        391.82        382.07        24.78 o                         
  -8   9   2        420.92        385.45        23.31 o                         
  -7   9   2        228.10        225.28         6.55 o                         
  -6   9   2         82.07         78.34         4.85 o                         
  -5   9   2        179.03        183.38         6.96 o                         
  -4   9   2         33.91         35.21         3.36 o                         
  -3   9   2       2116.44       2044.13        20.85 o                         
  -2   9   2          0.02         -0.08         1.61 o                         
  -1   9   2          0.65         -0.50         1.38 o                         
   0   9   2          4.43          5.65         1.20 o                         
   1   9   2        128.79        123.23         4.49 o                         
   2   9   2         15.40         10.79         1.96 o                         
   3   9   2          0.36          0.98         1.29 o                         
   4   9   2        367.44        374.05         8.35 o                         
   5   9   2          0.93          0.62         1.72 o                         
   6   9   2          2.81         -2.74         3.34 o                         
   7   9   2        221.28        214.33        16.77 o                         
   8   9   2       1105.96       1177.58        20.43 o                         
   9   9   2        384.95        388.44        13.87 o                         
  10   9   2        222.79        248.42        22.91 o                         
 -10  10   2        120.13        115.50        15.71 o                         
  -9  10   2        124.87        115.53         9.42 o                         
  -8  10   2        210.28        214.36        12.26 o                         
  -7  10   2        584.51        564.60        19.13 o                         
  -6  10   2        701.07        709.31        21.54 o                         
  -5  10   2         83.87         89.29         5.26 o                         
  -4  10   2        428.85        419.95        11.23 o                         
  -3  10   2          5.19          2.56         2.06 o                         
  -2  10   2         12.54         13.27         2.40 o                         
  -1  10   2        692.67        670.34        17.72 o                         
   0  10   2        654.93        634.88        12.46 o                         
   1  10   2        353.11        342.32        10.24 o                         
   2  10   2        352.75        340.33         9.84 o                         
   3  10   2       1400.77       1320.85        16.44 o                         
   4  10   2        299.89        289.51         7.65 o                         
   5  10   2         19.29         14.48         2.81 o                         
   6  10   2          0.60          1.72         6.54 o                         
   7  10   2        663.15        684.98        19.80 o                         
   8  10   2         15.02         17.20         7.70 o                         
   9  10   2          9.68         18.62         7.61 o                         
  -9  11   2          4.45          2.08         3.46 o                         
  -8  11   2         43.75         47.58        12.83 o                         
  -7  11   2          2.28          2.51         3.43 o                         
  -6  11   2        600.00        608.88        20.78 o                         
  -5  11   2          0.11         -2.81         3.44 o                         
  -4  11   2          0.14         -1.86         1.86 o                         
  -3  11   2        464.29        440.84        11.66 o                         
  -2  11   2        164.63        189.39         7.92 o                         
  -1  11   2        462.07        451.70        16.59 o                         
   0  11   2        437.17        396.99        12.84 o                         
   1  11   2        126.00        138.91         7.42 o                         
   2  11   2          0.95         -1.25         2.55 o                         
   3  11   2         89.10         84.04         7.09 o                         
   4  11   2        567.88        577.92        18.96 o                         
   5  11   2          7.45          9.27         2.90 o                         
   6  11   2         85.21         75.91         7.05 o                         
   7  11   2        117.84        135.74        15.66 o                         
   8  11   2        405.90        410.36        28.04 o                         
  -8  12   2         16.28         14.21         4.21 o                         
  -7  12   2         13.82          6.61         2.81 o                         
  -6  12   2         99.22         96.35         9.23 o                         
  -5  12   2          7.77          4.69         4.39 o                         
  -4  12   2        111.56        119.49        12.85 o                         
  -3  12   2          5.88          1.88         2.88 o                         
  -2  12   2        286.98        264.29        13.08 o                         
  -1  12   2        440.29        453.71        17.19 o                         
   0  12   2        876.88        810.42        23.03 o                         
   1  12   2        530.16        509.66        18.16 o                         
   2  12   2         17.24         23.17         4.19 o                         
   3  12   2        199.40        203.63        11.25 o                         
   4  12   2        272.86        260.34         9.94 o                         
   5  12   2        384.53        386.65        20.85 o                         
   6  12   2         45.15         40.89         9.75 o                         
   7  12   2         28.15         29.74         7.57 o                         
  -8  13   2         24.66         29.75         7.51 o                         
  -7  13   2         91.99        102.93        12.59 o                         
  -6  13   2         40.36         35.70         7.55 o                         
  -5  13   2         32.19         28.60         7.22 o                         
  -4  13   2          0.02          4.15         4.01 o                         
  -3  13   2        114.79        102.64         8.43 o                         
  -2  13   2        148.15        140.16         9.97 o                         
  -1  13   2          2.78          4.76         6.24 o                         
   0  13   2        363.21        398.85        16.81 o                         
   1  13   2         14.10         13.97         4.04 o                         
   2  13   2        645.25        671.75        17.78 o                         
   3  13   2          4.98          7.22         3.62 o                         
   4  13   2        478.37        490.81        28.87 o                         
   5  13   2         56.28         48.84         9.82 o                         
   6  13   2          0.36         -2.43         4.49 o                         
  -7  14   2          3.42          5.21         4.81 o                         
  -6  14   2        125.12        149.30        15.52 o                         
  -5  14   2          0.12         -6.97         6.97 o                         
  -4  14   2         12.46         17.92         6.94 o                         
  -3  14   2          1.19         -0.12         3.11 o                         
  -2  14   2        255.73        248.66        13.85 o                         
  -1  14   2          0.32          1.29         4.85 o                         
   0  14   2        272.84        267.71        14.45 o                         
   1  14   2         11.66         14.99         5.07 o                         
   2  14   2          0.02         -3.45         3.45 o                         
   3  14   2         44.19         51.14         7.24 o                         
   4  14   2        438.59        464.25        18.55 o                         
   5  14   2         35.40         49.55        11.43 o                         
  -6  15   2         26.60         34.50         8.63 o                         
  -5  15   2        101.02        134.38        15.18 o                         
  -4  15   2        133.73        148.26        16.43 o                         
  -3  15   2          0.01          0.27         4.58 o                         
  -2  15   2          6.32          2.33         8.61 o                         
  -1  15   2        107.71        111.48        16.41 o                         
   0  15   2        214.71        268.10        14.81 o                         
   1  15   2        156.14        192.63        17.88 o                         
   2  15   2         92.68         68.54        10.40 o                         
   3  15   2          0.78         -4.69         4.69 o                         
 -11   0   3         68.07         55.04         7.77 o                         
  -9   0   3          0.44          1.94         1.64 o                         
  -7   0   3       3826.12       3928.25        31.66 o                         
  -5   0   3       3799.10       3790.71        26.41 o                         
  -3   0   3       3498.23       3247.20        25.16 o                         
  -1   0   3       6811.46       7405.99        45.36 o                         
   1   0   3       6356.82       6413.05       158.23 o                         
   3   0   3      29265.38      30947.97       131.28 o                         
   5   0   3          0.78         70.15        42.35 o                         
   7   0   3       1430.59       1319.18        40.27 o                         
   9   0   3       1149.85       1122.03        33.90 o                         
  11   0   3         86.95         65.49         9.09 o                         
  13   0   3         80.93         74.96        11.59 o                         
 -14   1   3        146.80        173.75        16.42 o                         
 -13   1   3        544.02        593.38        58.13 o                         
 -12   1   3         13.68         10.54         2.86 o                         
 -11   1   3       1048.80       1015.08        22.60 o                         
 -10   1   3         52.24         50.63         4.31 o                         
  -9   1   3       1042.82       1056.53        16.79 o                         
  -8   1   3        364.21        354.79         7.02 o                         
  -7   1   3         17.84         14.38         1.49 o                         
  -6   1   3        110.39        117.18         3.46 o                         
  -5   1   3          0.14          0.94         0.81 o                         
  -4   1   3        278.82        234.95         3.64 o                         
  -3   1   3       2810.70       2960.97        39.49 o                         
  -2   1   3       5499.69       5584.30        45.85 o                         
  -1   1   3      12098.85      11305.55        62.87 o                         
   0   1   3        800.37        839.59         9.06 o                         
   1   1   3          7.54         14.25         2.91 o                         
   2   1   3       5051.40       5058.78        45.64 o                         
   3   1   3       1155.45       1191.78        14.95 o                         
   4   1   3       2622.25       2702.90        26.28 o                         
   5   1   3       2347.05       2552.89        27.15 o                         
   6   1   3        221.68        235.86         6.97 o                         
   7   1   3        154.86        156.81         6.05 o                         
   8   1   3         94.68        103.73         7.03 o                         
   9   1   3         20.79         20.76         3.75 o                         
  10   1   3         60.93         56.88         5.76 o                         
  11   1   3        182.30        180.32        10.81 o                         
  12   1   3          0.04         -4.24         4.24 o                         
  13   1   3         25.97         29.48         5.68 o                         
 -14   2   3          1.28         -3.46         5.30 o                         
 -13   2   3        111.71        126.34        15.31 o                         
 -12   2   3        239.42        265.10        18.48 o                         
 -11   2   3        139.52        139.01         7.04 o                         
 -10   2   3        469.03        456.07        16.63 o                         
  -9   2   3        125.62        117.37         6.42 o                         
  -8   2   3        465.01        443.38         8.22 o                         
  -7   2   3       1661.11       1742.63        14.58 o                         
  -6   2   3        134.56        158.48         3.51 o                         
  -5   2   3        121.44        137.18         2.84 o                         
  -4   2   3       1774.35       1632.00        19.19 o                         
  -3   2   3       5057.06       4875.12        82.84 o                         
  -2   2   3        144.21        182.18         8.36 o                         
  -1   2   3       1474.84       1410.68        10.45 o                         
   0   2   3        135.98        124.56         3.02 o                         
   1   2   3       1296.78       1181.71        15.00 o                         
   2   2   3        108.76        100.15         2.90 o                         
   3   2   3         97.76         63.64         3.91 o                         
   4   2   3        827.71        863.90        14.33 o                         
   5   2   3        105.80         72.17         4.63 o                         
   6   2   3        247.31        228.94         6.91 o                         
   7   2   3        597.82        605.29        15.14 o                         
   8   2   3        819.88        793.90        18.69 o                         
   9   2   3       1646.50       1594.64        28.70 o                         
  10   2   3        312.73        293.60        15.05 o                         
  11   2   3         34.49         31.04         3.53 o                         
  12   2   3         12.61         13.57         2.95 o                         
  13   2   3         86.59         81.21         8.16 o                         
 -14   3   3        119.04        109.93         8.92 o                         
 -13   3   3         71.85         64.08         6.99 o                         
 -12   3   3         85.59         94.60         8.15 o                         
 -11   3   3        619.34        626.35        14.19 o                         
 -10   3   3          5.32          7.94         2.61 o                         
  -9   3   3         48.55         54.80         3.88 o                         
  -8   3   3        169.04        175.32         5.45 o                         
  -7   3   3          0.25          4.63         2.19 o                         
  -6   3   3          1.15          9.58         1.20 o                         
  -5   3   3       6911.03       6879.80        76.68 o                         
  -4   3   3        685.21        663.27        19.65 o                         
  -3   3   3        206.98        177.63         6.43 o                         
  -2   3   3          0.23          9.77         1.67 o                         
  -1   3   3         95.59         87.02         2.72 o                         
   0   3   3         82.38         78.73         2.78 o                         
   1   3   3         40.62         25.05         1.28 o                         
   2   3   3       8111.17       8122.69        25.74 o                         
   3   3   3         84.14         82.70         2.38 o                         
   4   3   3       4446.56       4607.03        23.19 o                         
   5   3   3        112.57        127.08         4.64 o                         
   6   3   3        798.24        839.43        11.85 o                         
   7   3   3        641.28        636.53        11.32 o                         
   8   3   3          0.09          1.15         1.68 o                         
   9   3   3         16.99         15.55         3.16 o                         
  10   3   3        195.70        190.69        10.53 o                         
  11   3   3       1227.79       1298.44        43.72 o                         
  12   3   3         30.30         27.00         6.16 o                         
  13   3   3        121.74        118.65         9.49 o                         
 -14   4   3         80.42         78.04         7.62 o                         
 -13   4   3         95.48         92.88        10.98 o                         
 -12   4   3         14.35         16.52         3.92 o                         
 -11   4   3        370.46        368.51        14.72 o                         
 -10   4   3        172.66        172.19         6.92 o                         
  -9   4   3        152.72        139.85         5.87 o                         
  -8   4   3        985.18        952.58        22.75 o                         
  -7   4   3          0.07          2.14         1.25 o                         
  -6   4   3       2325.94       2285.64        56.38 o                         
  -5   4   3        167.63        167.55         6.28 o                         
  -4   4   3        398.75        486.69         9.40 o                         
  -3   4   3       3653.06       3728.56        49.92 o                         
  -2   4   3         31.65         35.80         1.60 o                         
  -1   4   3        577.89        575.28         6.82 o                         
   0   4   3         25.20         27.99         1.94 o                         
   1   4   3        339.51        276.93         5.03 o                         
   2   4   3       1296.21       1442.08        10.55 o                         
   3   4   3        771.48        931.93         7.84 o                         
   4   4   3        182.84        247.76         5.02 o                         
   5   4   3         54.45         61.10         2.75 o                         
   6   4   3        997.35       1032.27        12.94 o                         
   7   4   3         35.32         25.26         2.05 o                         
   8   4   3        148.94        140.27         5.73 o                         
   9   4   3        844.06        809.73        15.93 o                         
  10   4   3        111.36        106.80         5.76 o                         
  11   4   3         20.11         18.93         4.06 o                         
  12   4   3        233.88        212.04        15.76 o                         
 -13   5   3        119.59        116.51         9.50 o                         
 -12   5   3        168.12        154.96        13.74 o                         
 -11   5   3          1.46         -1.79         3.44 o                         
 -10   5   3         60.09         55.39         5.79 o                         
  -9   5   3        101.34        106.91         4.90 o                         
  -8   5   3        254.82        251.89         6.72 o                         
  -7   5   3          4.10          2.13         1.02 o                         
  -6   5   3        313.07        305.54         6.49 o                         
  -5   5   3        850.62        876.06        24.55 o                         
  -4   5   3       1526.10       1365.68        56.25 o                         
  -3   5   3        197.16        207.09         4.59 o                         
  -2   5   3        901.82        893.97        15.03 o                         
  -1   5   3       1672.19       1622.09        16.25 o                         
   0   5   3       1114.64       1059.01        10.84 o                         
   1   5   3        556.91        576.69         7.29 o                         
   2   5   3        774.43        769.77         7.53 o                         
   3   5   3        506.52        578.26         7.82 o                         
   4   5   3        664.05        647.08        12.92 o                         
   5   5   3        144.78        141.16         4.70 o                         
   6   5   3       1034.31       1093.70        12.93 o                         
   7   5   3        808.08        789.64        12.65 o                         
   8   5   3         50.14         56.63         3.17 o                         
   9   5   3        382.96        395.49        13.27 o                         
  10   5   3          0.07         -0.98         2.08 o                         
  11   5   3        419.56        418.59        16.42 o                         
  12   5   3         44.06         40.99         9.59 o                         
 -13   6   3          0.04          1.55         3.57 o                         
 -12   6   3          6.96          6.29         3.46 o                         
 -11   6   3         18.58         18.71         4.17 o                         
 -10   6   3         38.68         35.19         4.75 o                         
  -9   6   3          0.01          1.12         1.91 o                         
  -8   6   3        932.98        934.52        13.70 o                         
  -7   6   3        308.72        310.70         9.47 o                         
  -6   6   3       2380.68       2173.87        49.35 o                         
  -5   6   3          0.59          1.14         0.68 o                         
  -4   6   3       2426.53       2366.80        24.67 o                         
  -3   6   3        288.23        358.63         7.38 o                         
  -2   6   3          3.96         21.58         2.70 o                         
  -1   6   3         62.14         56.92         2.70 o                         
   0   6   3       1035.95       1030.42        12.95 o                         
   1   6   3         47.90         48.72         2.39 o                         
   2   6   3         48.94         58.34         2.38 o                         
   3   6   3        169.54        159.05         3.82 o                         
   4   6   3        269.84        292.23         6.81 o                         
   5   6   3         49.33         31.77         2.71 o                         
   6   6   3        544.62        527.38        10.38 o                         
   7   6   3          2.00          3.08         1.19 o                         
   8   6   3        349.28        357.96         9.28 o                         
   9   6   3         35.70         40.78         4.81 o                         
  10   6   3        709.71        681.58        30.58 o                         
  11   6   3          6.25          4.71         6.22 o                         
 -13   7   3          1.47          3.15         3.51 o                         
 -12   7   3         37.70         36.05         5.76 o                         
 -11   7   3         82.16         77.16         7.63 o                         
 -10   7   3        145.98        138.34        10.01 o                         
  -9   7   3        766.82        707.93        37.36 o                         
  -8   7   3        792.16        699.82        23.26 o                         
  -7   7   3        136.85        125.17         3.06 o                         
  -6   7   3       1378.99       1273.77        19.82 o                         
  -5   7   3        201.60        195.61         4.98 o                         
  -4   7   3        183.39        205.52         5.26 o                         
  -3   7   3        563.79        603.22         9.22 o                         
  -2   7   3        200.28        185.29         5.29 o                         
  -1   7   3        562.66        671.56        11.12 o                         
   0   7   3        538.23        543.76         8.37 o                         
   1   7   3          8.33         22.20         1.75 o                         
   2   7   3        845.51        836.93        10.96 o                         
   3   7   3        414.86        374.65         6.36 o                         
   4   7   3        893.67        849.50        12.06 o                         
   5   7   3          1.40          0.99         1.54 o                         
   6   7   3         95.42        102.91         5.05 o                         
   7   7   3        535.52        522.43        11.21 o                         
   8   7   3          0.81          0.02         1.63 o                         
   9   7   3          2.45          1.57         1.97 o                         
  10   7   3        211.72        206.87        11.28 o                         
  11   7   3          4.92          2.23         5.21 o                         
 -12   8   3         60.71         73.61         9.78 o                         
 -11   8   3          5.05          4.65         3.20 o                         
 -10   8   3          8.91          8.72         3.85 o                         
  -9   8   3          0.81         -3.57         3.57 o                         
  -8   8   3       1119.35       1111.50        74.02 o                         
  -7   8   3          0.04          1.66         0.89 o                         
  -6   8   3        665.33        626.42         7.81 o                         
  -5   8   3          3.42          4.70         1.29 o                         
  -4   8   3        998.18        973.51        14.36 o                         
  -3   8   3        200.85        181.99         5.64 o                         
  -2   8   3       2117.05       2032.26        20.63 o                         
  -1   8   3        280.07        273.22         7.20 o                         
   0   8   3         15.11         15.25         2.23 o                         
   1   8   3        143.69        115.37         3.86 o                         
   2   8   3          0.01          1.34         1.21 o                         
   3   8   3         64.59         62.61         3.44 o                         
   4   8   3        464.00        484.03         9.83 o                         
   5   8   3        836.91        814.88        12.94 o                         
   6   8   3         21.55         28.27         3.76 o                         
   7   8   3         15.47         17.98         3.45 o                         
   8   8   3       1063.76       1065.83        17.60 o                         
   9   8   3        264.14        275.71        12.20 o                         
  10   8   3        582.15        627.90        23.31 o                         
 -11   9   3         41.33         54.34         8.23 o                         
 -10   9   3          0.03          4.20         2.96 o                         
  -9   9   3        185.93        180.06        12.31 o                         
  -8   9   3         50.50         47.94         8.00 o                         
  -7   9   3        172.28        183.62        10.99 o                         
  -6   9   3       1023.26       1082.34        37.43 o                         
  -5   9   3        177.56        191.42        10.00 o                         
  -4   9   3        109.38        111.97         8.22 o                         
  -3   9   3       1924.72       1821.36        39.31 o                         
  -2   9   3        274.03        264.82         8.44 o                         
  -1   9   3          4.92          2.69         1.36 o                         
   0   9   3         15.83         13.45         1.77 o                         
   1   9   3        727.73        686.66        13.64 o                         
   2   9   3       1943.38       1856.38        21.73 o                         
   3   9   3        158.08        145.99         5.13 o                         
   4   9   3       1663.91       1553.97        29.19 o                         
   5   9   3         19.83         27.19         4.07 o                         
   6   9   3         51.14         44.45         4.57 o                         
   7   9   3        236.63        201.73         9.83 o                         
   8   9   3         35.21         37.97         4.88 o                         
   9   9   3        337.43        380.08        18.06 o                         
  10   9   3         27.40         20.33         7.97 o                         
 -11  10   3          3.94          0.91         3.40 o                         
 -10  10   3         12.15         14.13         5.92 o                         
  -9  10   3         91.01         87.58         8.43 o                         
  -8  10   3        448.25        467.05        20.87 o                         
  -7  10   3          0.50          2.00         3.06 o                         
  -6  10   3        501.39        524.78        22.30 o                         
  -5  10   3         35.63         36.26         3.77 o                         
  -4  10   3         55.75         46.81         4.74 o                         
  -3  10   3       1069.08       1002.50        21.27 o                         
  -2  10   3       1169.12       1215.59        36.79 o                         
  -1  10   3         47.78         55.33         4.49 o                         
   0  10   3         55.20         40.60         3.17 o                         
   1  10   3         16.45         10.69         3.29 o                         
   2  10   3        718.08        695.24        13.87 o                         
   3  10   3         25.78         34.39         3.41 o                         
   4  10   3        521.41        478.87        13.35 o                         
   5  10   3          4.65          3.14         1.92 o                         
   6  10   3         41.07         41.67         5.03 o                         
   7  10   3         14.76         12.03         5.67 o                         
   8  10   3        307.15        305.62        13.04 o                         
   9  10   3         94.89        111.24        14.93 o                         
 -10  11   3         33.19         40.03         8.15 o                         
  -9  11   3          0.87         -3.77         4.18 o                         
  -8  11   3         29.06         29.49         5.53 o                         
  -7  11   3        445.14        442.28        18.51 o                         
  -6  11   3          6.82          7.45         4.60 o                         
  -5  11   3         13.73          6.05         4.04 o                         
  -4  11   3          4.13         -0.75         3.84 o                         
  -3  11   3       1186.87       1240.35        27.83 o                         
  -2  11   3         48.61         30.73         4.40 o                         
  -1  11   3         55.64         45.90         5.54 o                         
   0  11   3        878.74        799.71        17.94 o                         
   1  11   3        296.51        286.22        10.58 o                         
   2  11   3        389.27        381.33        14.33 o                         
   3  11   3        141.93        141.24         6.32 o                         
   4  11   3        183.69        176.19         9.96 o                         
   5  11   3         28.57         21.64         3.52 o                         
   6  11   3        473.36        481.76        24.99 o                         
   7  11   3          1.56          3.32         4.69 o                         
   8  11   3          9.36          3.39         5.02 o                         
  -9  12   3         55.29         54.50         9.65 o                         
  -8  12   3         30.26         45.67         6.80 o                         
  -7  12   3         89.95         84.03        11.24 o                         
  -6  12   3        192.69        188.24        16.49 o                         
  -5  12   3         12.00         20.02         6.15 o                         
  -4  12   3          5.29         -2.81         4.78 o                         
  -3  12   3        740.23        656.75        20.53 o                         
  -2  12   3         23.86         16.14         4.42 o                         
  -1  12   3        251.39        282.84        13.86 o                         
   0  12   3          1.42         -0.86         3.28 o                         
   1  12   3        163.08        139.03         7.77 o                         
   2  12   3         76.04         62.69         5.44 o                         
   3  12   3        328.14        320.80        13.81 o                         
   4  12   3          3.52         16.97         5.17 o                         
   5  12   3        172.45        165.30        16.92 o                         
   6  12   3         34.45         35.09         9.15 o                         
   7  12   3         36.92         51.85        10.64 o                         
  -8  13   3         52.28         63.11        10.05 o                         
  -7  13   3        157.94        162.88        15.84 o                         
  -6  13   3         77.38         73.18        10.55 o                         
  -5  13   3         73.88         74.23        10.62 o                         
  -4  13   3         33.54         32.12         7.09 o                         
  -3  13   3          7.87          7.28         3.38 o                         
  -2  13   3          1.38         -0.21         3.07 o                         
  -1  13   3        492.18        487.26        17.77 o                         
   0  13   3        435.02        419.17        17.16 o                         
   1  13   3         92.60         94.81         8.40 o                         
   2  13   3          0.13          2.96         2.94 o                         
   3  13   3         25.29         18.03         5.06 o                         
   4  13   3          9.92         11.93         3.67 o                         
   5  13   3          5.31          0.19         5.74 o                         
   6  13   3         96.29         85.94        13.44 o                         
  -7  14   3          2.46         -4.64         4.96 o                         
  -6  14   3          2.16          6.25         5.49 o                         
  -5  14   3         68.67         78.79        12.04 o                         
  -4  14   3         33.30         58.61        10.27 o                         
  -3  14   3        128.66        116.42         9.87 o                         
  -2  14   3          1.27          1.00         2.98 o                         
  -1  14   3        208.44        202.65        12.97 o                         
   0  14   3          0.95          2.81         3.96 o                         
   1  14   3        586.27        571.87        20.88 o                         
   2  14   3         24.79         26.74         5.30 o                         
   3  14   3        431.44        425.42        14.77 o                         
   4  14   3          8.68          9.98         6.52 o                         
   5  14   3        154.80        166.00        17.93 o                         
  -6  15   3          1.96          7.23         4.92 o                         
  -5  15   3         40.48         26.87         7.99 o                         
  -4  15   3         13.63         11.45         6.18 o                         
  -3  15   3         16.09          6.98         5.67 o                         
  -2  15   3        143.93        141.60        16.12 o                         
  -1  15   3         27.94         13.00         6.24 o                         
   0  15   3         84.57         72.21        11.31 o                         
   1  15   3         95.09        111.44        13.44 o                         
   2  15   3          0.47         -2.82         3.50 o                         
   3  15   3         15.88          9.05         5.15 o                         
   4  15   3         73.59         77.52        12.81 o                         
 -12   0   4       1796.90       1835.77        44.96 o                         
 -10   0   4         40.18         31.83         3.70 o                         
  -8   0   4         14.98         16.97         2.91 o                         
  -6   0   4         79.48         54.85         3.48 o                         
  -4   0   4        384.10        291.81         9.39 o                         
  -2   0   4       6894.13       6849.18        51.69 o                         
   0   0   4       3699.22       3860.99       100.26 o                         
   2   0   4         22.19         22.79         1.79 o                         
   4   0   4       7495.81       8051.12        66.62 o                         
   6   0   4       2183.76       2134.08        38.90 o                         
   8   0   4        395.47        364.94        18.41 o                         
  10   0   4        384.40        386.62        21.16 o                         
  12   0   4        664.06        616.34        30.29 o                         
 -13   1   4        213.23        217.34        17.89 o                         
 -12   1   4        203.92        219.09        11.93 o                         
 -11   1   4         50.40         55.36         4.60 o                         
 -10   1   4        493.68        512.95         9.64 o                         
  -9   1   4         29.17         28.83         2.38 o                         
  -8   1   4         25.15         26.75         2.46 o                         
  -7   1   4         21.75         21.38         1.80 o                         
  -6   1   4        400.92        394.64         6.24 o                         
  -5   1   4        160.51        224.91         3.99 o                         
  -4   1   4       3703.44       3765.71        20.54 o                         
  -3   1   4       6258.18       6508.35        34.46 o                         
  -2   1   4      13525.05      12552.81        78.47 o                         
  -1   1   4       2429.88       2372.65        27.64 o                         
   0   1   4       2102.13       1939.69        11.25 o                         
   1   1   4         12.68         15.28         0.82 o                         
   2   1   4       1333.23       1570.94        19.65 o                         
   3   1   4         14.76         14.90         1.29 o                         
   4   1   4       8188.63       8749.01        51.91 o                         
   5   1   4        484.93        556.29        12.98 o                         
   6   1   4        456.08        499.78        10.41 o                         
   7   1   4         49.88         52.12         6.22 o                         
   8   1   4       1105.12       1089.04        22.68 o                         
   9   1   4         71.52         57.58         5.63 o                         
  10   1   4        113.43        111.09         8.30 o                         
  11   1   4          0.10          0.35         3.23 o                         
  12   1   4        520.63        485.05        18.98 o                         
  13   1   4         46.92         40.61         6.08 o                         
 -13   2   4        110.40        111.34         9.20 o                         
 -12   2   4        580.45        631.47        55.59 o                         
 -11   2   4         33.68         28.82         3.45 o                         
 -10   2   4        142.54        147.40         6.71 o                         
  -9   2   4        819.96        850.99        11.18 o                         
  -8   2   4        266.88        252.81         5.21 o                         
  -7   2   4        551.86        623.61         9.08 o                         
  -6   2   4          4.22          8.82         0.94 o                         
  -5   2   4          1.88          6.72         1.74 o                         
  -4   2   4       1594.37       1611.62        34.35 o                         
  -3   2   4        693.74        863.34        14.21 o                         
  -2   2   4        736.41        737.80        23.84 o                         
  -1   2   4        118.95        142.87         3.68 o                         
   0   2   4       1137.96       1137.17        13.25 o                         
   1   2   4       4088.05       3978.88        21.31 o                         
   2   2   4         26.70         33.72         2.30 o                         
   3   2   4       6686.70       7222.53        63.60 o                         
   4   2   4        992.55       1078.98        13.92 o                         
   5   2   4        229.72        292.09         7.71 o                         
   6   2   4        361.85        343.73         8.78 o                         
   7   2   4         47.95         46.23         4.57 o                         
   8   2   4        476.17        442.83        14.38 o                         
   9   2   4         86.90         79.84         6.67 o                         
  10   2   4         18.70         12.18         7.28 o                         
  11   2   4         14.16         11.54         2.37 o                         
  12   2   4        675.95        648.51        21.90 o                         
  13   2   4         66.06         66.17         7.35 o                         
 -13   3   4        458.04        445.65        40.30 o                         
 -12   3   4        108.34        105.54         8.63 o                         
 -11   3   4        506.01        496.26        23.42 o                         
 -10   3   4        417.76        408.08        11.18 o                         
  -9   3   4        385.24        381.06         9.59 o                         
  -8   3   4        352.51        360.00         7.50 o                         
  -7   3   4         51.40         38.48         2.31 o                         
  -6   3   4          4.28          1.29         1.07 o                         
  -5   3   4          0.43         -0.73         1.83 o                         
  -4   3   4       8984.46       9310.74        51.43 o                         
  -3   3   4         54.06         88.95         4.93 o                         
  -2   3   4       1374.68       1341.32        10.35 o                         
  -1   3   4        972.35        984.65        11.61 o                         
   0   3   4        206.09        223.01         4.26 o                         
   1   3   4         47.07         60.46         2.00 o                         
   2   3   4         79.84         54.18         3.13 o                         
   3   3   4         53.95         90.32         3.70 o                         
   4   3   4        873.58        825.23         8.49 o                         
   5   3   4       1409.76       1344.55        11.99 o                         
   6   3   4        198.79        207.48         5.26 o                         
   7   3   4        165.64        183.17         6.10 o                         
   8   3   4        326.51        319.09         8.91 o                         
   9   3   4         37.06         41.74         3.52 o                         
  10   3   4         76.54         88.01         5.32 o                         
  11   3   4         41.98         43.62         6.38 o                         
  12   3   4        286.08        284.17        14.48 o                         
  13   3   4         51.88         47.12         8.14 o                         
 -14   4   4         28.94         28.21         7.52 o                         
 -13   4   4        299.23        281.60        21.10 o                         
 -12   4   4          0.04          1.13         3.12 o                         
 -11   4   4        232.64        220.26        11.73 o                         
 -10   4   4        230.27        226.79         7.44 o                         
  -9   4   4          4.94          4.35         1.28 o                         
  -8   4   4         75.81         73.41         3.57 o                         
  -7   4   4        490.63        447.45        13.49 o                         
  -6   4   4       1309.37       1314.05        38.10 o                         
  -5   4   4          1.55          0.82         1.45 o                         
  -4   4   4        710.40        842.18        13.74 o                         
  -3   4   4        127.11        142.48         6.59 o                         
  -2   4   4         34.69         41.69         1.71 o                         
  -1   4   4         56.16         97.27         2.83 o                         
   0   4   4        415.09        442.59         7.54 o                         
   1   4   4        780.12        791.23         9.20 o                         
   2   4   4        211.77        179.56         5.03 o                         
   3   4   4       4435.84       4537.32        69.94 o                         
   4   4   4        355.93        396.05         5.89 o                         
   5   4   4        862.95        843.94         9.32 o                         
   6   4   4          5.03          7.48         1.39 o                         
   7   4   4          0.80          0.79         1.64 o                         
   8   4   4        770.22        711.57        10.60 o                         
   9   4   4         97.85         97.63         5.06 o                         
  10   4   4         18.88         21.34         2.85 o                         
  11   4   4        117.55         92.07         8.23 o                         
  12   4   4         50.88         40.61         5.79 o                         
 -13   5   4        132.73        128.91         9.98 o                         
 -12   5   4          4.41          1.43         3.83 o                         
 -11   5   4        120.58        109.90         8.54 o                         
 -10   5   4        389.55        366.30        14.68 o                         
  -9   5   4       1406.17       1292.20        13.35 o                         
  -8   5   4          3.23          5.73         2.63 o                         
  -7   5   4       1472.68       1412.06        27.48 o                         
  -6   5   4        351.14        338.48        12.52 o                         
  -5   5   4        119.85        126.24         5.62 o                         
  -4   5   4        176.97        218.51         6.13 o                         
  -3   5   4       1476.67       1517.30        12.75 o                         
  -2   5   4       3115.71       3163.67        17.49 o                         
  -1   5   4       1084.98       1168.09        12.21 o                         
   0   5   4        368.88        333.51         6.07 o                         
   1   5   4        351.60        402.02         6.73 o                         
   2   5   4         30.91         38.62         1.86 o                         
   3   5   4        986.73        979.67        15.06 o                         
   4   5   4         67.47         91.67         5.14 o                         
   5   5   4         70.25         78.48         3.18 o                         
   6   5   4         73.68         82.77         3.30 o                         
   7   5   4        998.65        993.16        12.71 o                         
   8   5   4         28.22         19.20         2.48 o                         
   9   5   4        400.27        437.08        11.12 o                         
  10   5   4          0.25         -2.76         3.11 o                         
  11   5   4        233.21        242.80        12.80 o                         
  12   5   4         43.75         42.83         6.91 o                         
 -13   6   4         32.25         39.36         6.23 o                         
 -12   6   4         13.54         11.52         5.39 o                         
 -11   6   4         66.26         62.69         9.22 o                         
 -10   6   4          4.21          0.01         2.55 o                         
  -9   6   4        874.32        876.25        22.34 o                         
  -8   6   4        173.40        155.70        14.25 o                         
  -7   6   4         35.69         34.45         4.57 o                         
  -6   6   4        295.57        311.97        12.26 o                         
  -5   6   4        217.49        204.47         9.58 o                         
  -4   6   4         87.49         81.55         4.54 o                         
  -3   6   4       1635.68       1609.55        23.89 o                         
  -2   6   4        695.76        777.98        15.11 o                         
  -1   6   4          0.24          7.86         1.22 o                         
   0   6   4        536.58        585.05         8.79 o                         
   1   6   4       2712.88       2654.17        22.14 o                         
   2   6   4         71.10         60.96         2.51 o                         
   3   6   4        545.39        560.76        13.70 o                         
   4   6   4         10.54          6.48         1.25 o                         
   5   6   4        164.90        186.71         5.71 o                         
   6   6   4          3.60          7.97         1.53 o                         
   7   6   4        107.64         90.76         3.82 o                         
   8   6   4          5.81          6.30         1.65 o                         
   9   6   4         24.26         24.20         4.21 o                         
  10   6   4          8.89         12.93         5.96 o                         
  11   6   4          0.96         -1.92         3.74 o                         
 -13   7   4        113.35        124.40        12.78 o                         
 -12   7   4         19.49         18.34         4.45 o                         
 -11   7   4         20.97         15.74         3.96 o                         
 -10   7   4          1.91          2.48         3.11 o                         
  -9   7   4        337.86        291.60        13.30 o                         
  -8   7   4          4.47         -0.32         2.75 o                         
  -7   7   4       2767.86       2714.41        39.15 o                         
  -6   7   4        333.64        356.69        14.04 o                         
  -5   7   4         87.80         95.65         7.40 o                         
  -4   7   4        325.18        342.85         7.05 o                         
  -3   7   4        565.69        579.60        10.07 o                         
  -2   7   4         10.96         28.18         2.03 o                         
  -1   7   4         37.34         36.83         2.42 o                         
   0   7   4        545.46        542.55         8.39 o                         
   1   7   4          0.01          0.80         1.11 o                         
   2   7   4          0.97          2.47         0.99 o                         
   3   7   4        537.96        526.35        11.57 o                         
   4   7   4          9.50          9.35         1.73 o                         
   5   7   4         91.64         91.58         5.30 o                         
   6   7   4         27.74         32.13         2.80 o                         
   7   7   4       1026.16       1061.05        19.23 o                         
   8   7   4        132.28        132.75        10.35 o                         
   9   7   4        530.21        548.62        35.84 o                         
  10   7   4        227.96        213.86        11.64 o                         
  11   7   4        184.50        182.59        20.00 o                         
 -12   8   4          4.70          4.82         3.63 o                         
 -11   8   4          0.21          0.61         3.04 o                         
 -10   8   4         86.36         75.81         7.62 o                         
  -9   8   4         49.82         49.65         6.16 o                         
  -8   8   4        737.59        753.31        21.85 o                         
  -7   8   4         74.91         79.58         8.37 o                         
  -6   8   4       1139.27       1125.70        25.78 o                         
  -5   8   4        557.56        577.00        13.80 o                         
  -4   8   4         16.32         15.34         2.42 o                         
  -3   8   4         66.55         62.09         3.68 o                         
  -2   8   4         61.14         76.51         3.84 o                         
  -1   8   4       2377.54       2286.54        34.08 o                         
   0   8   4        227.59        217.79         5.29 o                         
   1   8   4       1998.28       1959.30        23.28 o                         
   2   8   4       1268.40       1225.46        19.55 o                         
   3   8   4        655.43        572.29        10.38 o                         
   4   8   4        200.19        170.53         5.49 o                         
   5   8   4         89.43         89.81         5.68 o                         
   6   8   4         43.14         53.44         5.34 o                         
   7   8   4         13.39          7.11         2.35 o                         
   8   8   4          1.57          2.46         2.74 o                         
   9   8   4        221.19        210.99        11.14 o                         
  10   8   4        581.58        609.87        21.42 o                         
 -12   9   4         37.84         41.85         7.84 o                         
 -11   9   4        196.55        193.16        12.42 o                         
 -10   9   4        157.34        153.48        11.03 o                         
  -9   9   4         14.01          9.72         4.09 o                         
  -8   9   4          0.92         -1.11         3.41 o                         
  -7   9   4       1203.60       1185.77        27.52 o                         
  -6   9   4        204.87        206.48        11.90 o                         
  -5   9   4         49.10         39.04         2.89 o                         
  -4   9   4        286.05        267.69        19.01 o                         
  -3   9   4          8.84         11.49         2.21 o                         
  -2   9   4       2297.60       2162.12        33.67 o                         
  -1   9   4         23.01         23.81         2.15 o                         
   0   9   4        125.47        126.29         4.65 o                         
   1   9   4        993.37        968.59        15.78 o                         
   2   9   4         68.48         72.43         4.36 o                         
   3   9   4        262.65        252.50         7.48 o                         
   4   9   4        309.34        292.01         9.51 o                         
   5   9   4        456.72        504.13        10.85 o                         
   6   9   4         74.04         83.79         6.04 o                         
   7   9   4        471.82        440.67        26.66 o                         
   8   9   4          0.31         -0.37         2.50 o                         
   9   9   4        962.93       1072.68        43.31 o                         
 -11  10   4         19.10         20.64         6.11 o                         
 -10  10   4          3.03         -1.33         3.65 o                         
  -9  10   4         28.44         17.69         4.08 o                         
  -8  10   4         47.96         54.72         6.90 o                         
  -7  10   4        484.22        497.71        18.96 o                         
  -6  10   4        249.61        246.05        17.55 o                         
  -5  10   4        271.55        251.91        17.58 o                         
  -4  10   4        508.73        562.08        35.67 o                         
  -3  10   4        247.51        229.56         7.85 o                         
  -2  10   4          4.54          7.15         2.35 o                         
  -1  10   4        879.47        941.65        14.56 o                         
   0  10   4        433.31        447.21         8.97 o                         
   1  10   4        802.70        753.60        12.78 o                         
   2  10   4         29.33         31.59         3.19 o                         
   3  10   4        867.46        856.19        14.47 o                         
   4  10   4         95.66        100.58         5.86 o                         
   5  10   4         11.75          6.00         4.30 o                         
   6  10   4        295.86        289.47        21.54 o                         
   7  10   4          3.68         -0.44         4.85 o                         
   8  10   4          5.77          5.33         2.70 o                         
   9  10   4          7.11         20.51         8.77 o                         
 -10  11   4          0.64          7.60         4.51 o                         
  -9  11   4        226.13        251.39        14.68 o                         
  -8  11   4        149.50        169.34        11.97 o                         
  -7  11   4        129.93        119.32        12.75 o                         
  -6  11   4          2.32         -4.82         6.33 o                         
  -5  11   4        135.20        126.69        13.25 o                         
  -4  11   4        285.85        275.20        19.28 o                         
  -3  11   4         35.89         43.83         4.28 o                         
  -2  11   4        897.98        908.30        21.99 o                         
  -1  11   4         10.72         10.31         2.20 o                         
   0  11   4         66.98         79.84         4.97 o                         
   1  11   4        316.62        297.28        10.58 o                         
   2  11   4        165.06        145.54         5.91 o                         
   3  11   4          3.49          2.81         1.66 o                         
   4  11   4          0.21          2.15         2.30 o                         
   5  11   4        139.96        131.21        14.67 o                         
   6  11   4         84.73         91.51        12.69 o                         
   7  11   4        322.23        313.60        23.96 o                         
   8  11   4        132.60        151.95        17.80 o                         
  -9  12   4         35.14         44.51         8.88 o                         
  -8  12   4        178.25        174.72        16.52 o                         
  -7  12   4          3.05          0.97         4.60 o                         
  -6  12   4         36.52         29.03         7.40 o                         
  -5  12   4          2.98          5.99         5.37 o                         
  -4  12   4         19.49         16.47         5.54 o                         
  -3  12   4         36.55         41.55         6.00 o                         
  -2  12   4          3.83          0.33         3.29 o                         
  -1  12   4         53.52         54.06         6.56 o                         
   0  12   4          8.07         10.89         3.14 o                         
   1  12   4        195.74        168.48         8.49 o                         
   2  12   4          2.08          5.08         2.25 o                         
   3  12   4         75.52         78.62         7.08 o                         
   4  12   4         49.86         44.87         5.71 o                         
   5  12   4         43.94         48.26         9.21 o                         
   6  12   4        756.46        719.87        35.74 o                         
   7  12   4         17.06         16.63         7.07 o                         
  -8  13   4        256.78        331.93        22.84 o                         
  -7  13   4         41.20         30.84         7.32 o                         
  -6  13   4         17.82         15.45         6.22 o                         
  -5  13   4          3.81         -3.20         6.47 o                         
  -4  13   4        124.09        157.65        16.20 o                         
  -3  13   4          9.60          4.25         3.28 o                         
  -2  13   4        328.95        323.64        15.36 o                         
  -1  13   4          0.01         -3.11         3.11 o                         
   0  13   4         56.45         58.38         7.62 o                         
   1  13   4        332.52        355.15        12.84 o                         
   2  13   4        434.44        421.76        14.07 o                         
   3  13   4        358.87        339.57        12.52 o                         
   4  13   4        152.80        161.28        16.45 o                         
   5  13   4          8.66         -3.24         6.44 o                         
   6  13   4        198.86        202.32        19.85 o                         
  -7  14   4        131.51        146.85        15.66 o                         
  -6  14   4          0.69         -7.37         7.37 o                         
  -5  14   4          2.67          3.71         4.81 o                         
  -4  14   4         50.99         71.92        12.48 o                         
  -3  14   4         28.21         22.82         5.52 o                         
  -2  14   4         34.32         33.62         5.62 o                         
  -1  14   4        103.20         78.66         8.07 o                         
   0  14   4         36.96         34.95         7.46 o                         
   1  14   4         62.87         63.23        10.01 o                         
   2  14   4        393.36        414.87        14.52 o                         
   3  14   4         10.89          5.56         3.23 o                         
   4  14   4         26.32         27.54         7.13 o                         
   5  14   4          5.73         12.05         5.57 o                         
  -4  15   4        351.52        388.12        26.24 o                         
  -3  15   4          6.71          3.11         5.05 o                         
  -2  15   4        203.72        184.47        28.27 o                         
  -1  15   4        133.23        161.66        16.70 o                         
   0  15   4          9.19         -0.72         5.66 o                         
   1  15   4         76.35         87.64        11.73 o                         
   2  15   4        441.29        445.02        24.27 o                         
   3  15   4          0.36         -3.35        10.08 o                         
 -13   0   5         49.64         67.18        10.47 o                         
 -11   0   5          0.35          0.91         3.14 o                         
  -9   0   5        930.48        904.11        16.55 o                         
  -7   0   5          3.89          9.05         1.95 o                         
  -5   0   5       1002.55       1252.27        21.81 o                         
  -3   0   5       4412.38       4479.84       106.06 o                         
  -1   0   5        675.70        824.40        16.26 o                         
   1   0   5         23.84         17.73         1.46 o                         
   3   0   5         68.31         90.43         5.08 o                         
   5   0   5       4539.56       5003.42        71.65 o                         
   7   0   5         59.22         49.10         7.01 o                         
   9   0   5         10.49          3.37         3.51 o                         
  11   0   5         28.57         11.74         5.07 o                         
  13   0   5        107.82        107.53        13.63 o                         
 -13   1   5         79.04        101.60        12.83 o                         
 -12   1   5        149.64        161.30        12.27 o                         
 -11   1   5       1333.29       1359.16        21.38 o                         
 -10   1   5         58.63         55.54         3.44 o                         
  -9   1   5       1557.67       1568.50        22.12 o                         
  -8   1   5        274.31        251.57         5.39 o                         
  -7   1   5       2293.07       2239.92        19.78 o                         
  -6   1   5          1.33          0.17         0.80 o                         
  -5   1   5       1179.83       1144.82        29.07 o                         
  -4   1   5         98.86        166.41         4.70 o                         
  -3   1   5         25.24         25.91         2.60 o                         
  -2   1   5        380.52        521.11        14.98 o                         
  -1   1   5       4095.67       4169.07        21.17 o                         
   0   1   5       2137.89       2191.81        15.79 o                         
   1   1   5       4356.41       4433.71        20.53 o                         
   2   1   5          4.46          0.98         0.43 o                         
   3   1   5        174.82        151.93         3.77 o                         
   4   1   5       1019.90       1091.47        25.61 o                         
   5   1   5       4309.00       4304.56        49.80 o                         
   6   1   5        558.74        585.04        16.12 o                         
   7   1   5        928.87        906.85        19.78 o                         
   8   1   5        152.62        151.37         8.78 o                         
   9   1   5        531.93        514.66        16.88 o                         
  10   1   5          1.35         -0.01         2.90 o                         
  11   1   5        481.30        468.55        17.99 o                         
  12   1   5         61.01         60.15         7.39 o                         
  13   1   5        140.09        126.86        10.41 o                         
 -13   2   5         23.36         18.99         6.48 o                         
 -12   2   5        550.31        576.75        66.05 o                         
 -11   2   5          1.76          0.74         1.92 o                         
 -10   2   5          2.50          4.40         1.98 o                         
  -9   2   5        473.98        500.81        14.79 o                         
  -8   2   5       1220.86       1207.28        11.55 o                         
  -7   2   5          6.41          6.80         1.77 o                         
  -6   2   5          0.11         -0.04         0.65 o                         
  -5   2   5        382.29        377.97         6.46 o                         
  -4   2   5         16.74         19.95         2.03 o                         
  -3   2   5       6206.53       6540.24        42.73 o                         
  -2   2   5        757.32        698.95        14.31 o                         
  -1   2   5          8.44         25.31         1.65 o                         
   0   2   5        807.52        771.17         7.09 o                         
   1   2   5        564.96        509.23         7.85 o                         
   2   2   5       2425.62       2437.02        19.50 o                         
   3   2   5        918.46        813.13         9.07 o                         
   4   2   5       1386.89       1429.15        11.29 o                         
   5   2   5        412.07        440.24        14.76 o                         
   6   2   5        277.09        308.62        10.85 o                         
   7   2   5          0.00          1.85         2.33 o                         
   8   2   5        716.53        719.20        14.93 o                         
   9   2   5         14.04          8.51         2.91 o                         
  10   2   5         11.51         10.27         3.51 o                         
  11   2   5         30.14         34.16         5.33 o                         
  12   2   5          0.19         -0.67         3.73 o                         
  13   2   5        138.89        131.87        14.28 o                         
 -13   3   5        488.66        490.29        42.32 o                         
 -12   3   5        113.35        113.61         9.02 o                         
 -11   3   5        155.85        158.28         9.90 o                         
 -10   3   5        400.04        392.09         9.83 o                         
  -9   3   5        161.17        161.59         5.98 o                         
  -8   3   5        603.46        588.04        16.99 o                         
  -7   3   5          7.01          7.11         2.07 o                         
  -6   3   5        286.01        268.20        13.16 o                         
  -5   3   5          6.33          6.94         2.00 o                         
  -4   3   5        406.43        569.46        46.82 o                         
  -3   3   5       4590.39       4840.05        37.71 o                         
  -2   3   5       1165.68       1331.92        15.92 o                         
  -1   3   5       4815.44       4835.61        25.28 o                         
   0   3   5        267.79        281.94         5.64 o                         
   1   3   5        299.14        240.39         5.02 o                         
   2   3   5       3667.58       3941.09        33.70 o                         
   3   3   5        365.27        341.27        10.08 o                         
   4   3   5         24.81         18.72         1.96 o                         
   5   3   5         68.32         58.01         2.06 o                         
   6   3   5        400.82        378.64         6.81 o                         
   7   3   5       1886.35       1855.67        22.96 o                         
   8   3   5         36.89         43.88         3.33 o                         
   9   3   5         22.25         24.92         2.73 o                         
  10   3   5          2.49         -0.93         2.75 o                         
  11   3   5         87.13         80.03         7.84 o                         
  12   3   5        126.84        111.59         9.70 o                         
  13   3   5        310.60        299.04        20.18 o                         
 -13   4   5        145.47        127.25         9.78 o                         
 -12   4   5        158.44        150.75        10.28 o                         
 -11   4   5          3.10          2.95         3.17 o                         
 -10   4   5        364.28        346.61        13.92 o                         
  -9   4   5         89.97        101.88         7.65 o                         
  -8   4   5          6.99          4.89         3.45 o                         
  -7   4   5         86.37        106.69         5.67 o                         
  -6   4   5         67.25         73.45         6.44 o                         
  -5   4   5        853.50        869.15        17.90 o                         
  -4   4   5         48.00         62.95         3.96 o                         
  -3   4   5       3160.19       3372.74        51.57 o                         
  -2   4   5        140.93        169.78         4.59 o                         
  -1   4   5        808.94        859.68         9.19 o                         
   0   4   5        154.69        179.13         4.77 o                         
   1   4   5       1665.47       1604.81        12.29 o                         
   2   4   5       1406.58       1408.43        18.12 o                         
   3   4   5         15.06         14.51         6.65 o                         
   4   4   5       2273.54       2376.84        26.78 o                         
   5   4   5         51.34         65.82         2.31 o                         
   6   4   5       1524.08       1530.18        12.70 o                         
   7   4   5         11.59         10.32         1.53 o                         
   8   4   5        161.41        206.86         5.60 o                         
   9   4   5         54.44         57.92         3.86 o                         
  10   4   5          4.08          2.65         2.57 o                         
  11   4   5        128.95        125.67         9.81 o                         
  12   4   5        102.28         91.09        10.37 o                         
 -13   5   5         63.40         55.17         7.13 o                         
 -12   5   5         47.08         41.76         5.79 o                         
 -11   5   5          1.00         -0.83         3.09 o                         
 -10   5   5        152.20        150.48         9.88 o                         
  -9   5   5         43.33         47.44         5.59 o                         
  -8   5   5        735.85        716.25        24.77 o                         
  -7   5   5        102.64        100.83         7.29 o                         
  -6   5   5        557.68        527.15        31.09 o                         
  -5   5   5         96.57        112.08         6.67 o                         
  -4   5   5        718.49        698.58        13.40 o                         
  -3   5   5          0.94          0.10         1.63 o                         
  -2   5   5        901.87        880.24         9.54 o                         
  -1   5   5        486.59        498.57         8.06 o                         
   0   5   5        695.23        626.69         8.86 o                         
   1   5   5          0.83          1.53         0.74 o                         
   2   5   5       4288.16       4396.54        64.96 o                         
   3   5   5         14.36         29.40         2.75 o                         
   4   5   5        401.86        440.11        12.12 o                         
   5   5   5          2.91          9.97         1.05 o                         
   6   5   5         34.96         44.52         2.54 o                         
   7   5   5        125.08        116.79         3.96 o                         
   8   5   5        194.69        198.84         5.50 o                         
   9   5   5         12.49         10.50         3.59 o                         
  10   5   5        154.37        145.67         9.87 o                         
  11   5   5        187.85        189.59        11.61 o                         
  12   5   5         59.61         63.50         9.50 o                         
 -13   6   5          2.87          4.93         3.76 o                         
 -12   6   5        203.70        234.74        13.41 o                         
 -11   6   5         39.52         32.78         5.86 o                         
 -10   6   5        126.35        110.57         8.59 o                         
  -9   6   5        276.47        251.73        12.38 o                         
  -8   6   5        198.66        200.48        10.89 o                         
  -7   6   5         56.32         52.34         5.57 o                         
  -6   6   5        125.76        119.38         8.04 o                         
  -5   6   5         29.83         37.61         6.22 o                         
  -4   6   5        128.80        136.12         6.08 o                         
  -3   6   5        883.63        927.41        13.51 o                         
  -2   6   5        396.01        418.54         6.66 o                         
  -1   6   5        368.38        371.52         6.83 o                         
   0   6   5         79.12         75.90         2.93 o                         
   1   6   5          1.73          1.67         0.86 o                         
   2   6   5          7.71         10.26         1.56 o                         
   3   6   5        521.96        560.11         6.65 o                         
   4   6   5        438.90        477.31        21.62 o                         
   5   6   5         37.84         37.12         2.75 o                         
   6   6   5         99.79         99.02         4.21 o                         
   7   6   5        139.79        117.15         4.16 o                         
   8   6   5        448.25        491.04        18.46 o                         
   9   6   5        209.16        211.76        11.25 o                         
  10   6   5          6.38          8.80         3.24 o                         
  11   6   5         66.53         58.13         6.83 o                         
 -12   7   5         12.97          9.43         3.98 o                         
 -11   7   5         24.60         24.29         4.94 o                         
 -10   7   5          9.06          9.46         4.00 o                         
  -9   7   5         22.27         26.85         4.84 o                         
  -8   7   5        263.69        249.04        12.38 o                         
  -7   7   5        481.75        484.53        17.06 o                         
  -6   7   5       1580.38       1629.16        41.09 o                         
  -5   7   5       2234.66       2271.05        48.22 o                         
  -4   7   5       3992.69       3426.25        32.37 o                         
  -3   7   5         88.13         92.93         4.05 o                         
  -2   7   5       1770.83       1753.43        20.04 o                         
  -1   7   5         43.16         52.83         2.45 o                         
   0   7   5       1377.54       1353.11        12.43 o                         
   1   7   5        161.64        154.93         4.17 o                         
   2   7   5        487.93        484.96         7.46 o                         
   3   7   5       1574.75       1522.60        14.64 o                         
   4   7   5          0.03          2.28         3.63 o                         
   5   7   5         64.99         53.32         5.03 o                         
   6   7   5         39.44         37.81         4.56 o                         
   7   7   5         81.83         92.94         4.26 o                         
   8   7   5          0.01          2.50         2.77 o                         
   9   7   5         50.96         42.07         5.46 o                         
  10   7   5        183.54        173.75        16.54 o                         
  11   7   5         17.23         16.58         4.96 o                         
 -12   8   5        127.76        135.09        13.54 o                         
 -11   8   5          1.15         -3.14         3.52 o                         
 -10   8   5          1.38         -0.45         3.48 o                         
  -9   8   5         11.05          8.56         7.12 o                         
  -8   8   5         56.19         51.32         6.24 o                         
  -7   8   5          4.59          5.05         3.29 o                         
  -6   8   5        171.93        193.77        14.78 o                         
  -5   8   5       1311.58       1274.85        37.43 o                         
  -4   8   5        560.80        507.38        11.29 o                         
  -3   8   5        306.91        280.90         8.84 o                         
  -2   8   5        294.31        283.23         6.04 o                         
  -1   8   5        934.58        934.30        11.52 o                         
   0   8   5         97.01         90.88         4.22 o                         
   1   8   5          3.64          4.17         1.21 o                         
   2   8   5        168.92        179.82         4.97 o                         
   3   8   5          7.65         13.52         1.80 o                         
   4   8   5          0.29          0.40         2.56 o                         
   5   8   5         22.22         18.90         5.47 o                         
   6   8   5        119.16        117.77         8.00 o                         
   7   8   5          0.86          3.69         4.02 o                         
   8   8   5        166.57        170.47         9.90 o                         
   9   8   5         60.55         62.64         6.54 o                         
  10   8   5        377.37        415.49        16.53 o                         
 -11   9   5         26.45         26.35         6.60 o                         
 -10   9   5         57.63         59.96         7.16 o                         
  -9   9   5          0.01         -3.82         3.82 o                         
  -8   9   5        164.38        165.33        10.99 o                         
  -7   9   5          0.60          2.46         3.57 o                         
  -6   9   5       1077.69       1112.77        36.79 o                         
  -5   9   5        461.76        468.31        23.96 o                         
  -4   9   5       1322.99       1350.19        16.73 o                         
  -3   9   5          2.31          3.59         1.50 o                         
  -2   9   5         80.15         80.95         3.58 o                         
  -1   9   5         96.91        102.98         4.14 o                         
   0   9   5       1212.89       1166.37        19.94 o                         
   1   9   5        174.56        181.51         6.00 o                         
   2   9   5        440.06        440.85         9.13 o                         
   3   9   5       1987.70       1939.46        34.92 o                         
   4   9   5          1.79          0.25         2.02 o                         
   5   9   5         76.00         63.03         9.58 o                         
   6   9   5         64.78         62.69        10.15 o                         
   7   9   5         13.24         32.74         8.50 o                         
   8   9   5         46.14         55.35         6.15 o                         
   9   9   5          1.05          0.38         3.12 o                         
 -11  10   5          1.04          3.82         3.87 o                         
 -10  10   5        141.67        145.65        12.47 o                         
  -9  10   5        156.75        155.17        14.87 o                         
  -8  10   5         92.28        104.17        12.19 o                         
  -7  10   5         21.60         32.16         7.41 o                         
  -6  10   5        160.76        174.81        15.19 o                         
  -5  10   5        768.69        742.76        31.42 o                         
  -4  10   5         20.90         27.32         2.85 o                         
  -3  10   5       1433.15       1485.00        25.14 o                         
  -2  10   5         59.28         61.11         4.34 o                         
  -1  10   5       2814.58       2805.41        34.95 o                         
   0  10   5         75.78         78.58         4.03 o                         
   1  10   5        686.43        659.71        11.32 o                         
   2  10   5        776.79        724.69        12.40 o                         
   3  10   5        279.65        274.60         9.37 o                         
   4  10   5        273.06        256.71        18.58 o                         
   5  10   5        108.61        109.10        12.82 o                         
   6  10   5        209.62        199.95        17.98 o                         
   7  10   5          8.23          0.72         5.28 o                         
   8  10   5        175.07        182.67        10.71 o                         
   9  10   5          7.79          6.85         3.37 o                         
 -10  11   5         59.44         71.49        10.38 o                         
  -9  11   5        106.64        115.46        13.78 o                         
  -8  11   5        288.36        307.68        21.16 o                         
  -7  11   5        281.24        292.57        20.77 o                         
  -6  11   5         32.83         28.03         6.70 o                         
  -5  11   5         74.34         65.54        10.22 o                         
  -4  11   5         70.65         81.50        11.14 o                         
  -3  11   5          7.00          5.64         4.15 o                         
  -2  11   5          0.05          1.53         1.76 o                         
  -1  11   5          4.15          4.39         1.59 o                         
   0  11   5         79.20         80.31         4.98 o                         
   1  11   5          2.63          3.55         1.76 o                         
   2  11   5        704.20        654.52        12.10 o                         
   3  11   5         98.25         91.50         7.01 o                         
   4  11   5          6.47         11.24         5.12 o                         
   5  11   5         54.84         59.20        10.16 o                         
   6  11   5          2.46         -1.33         5.72 o                         
   7  11   5         65.65         60.08        10.71 o                         
  -9  12   5        401.30        401.19        24.80 o                         
  -8  12   5        485.25        581.16        30.40 o                         
  -7  12   5          7.78          8.82         5.04 o                         
  -6  12   5         16.09         18.14         6.33 o                         
  -5  12   5         27.99         20.88         6.22 o                         
  -4  12   5        201.34        194.15        17.35 o                         
  -3  12   5        556.12        521.49        18.91 o                         
  -2  12   5         21.15         13.55         5.48 o                         
  -1  12   5        406.74        386.57        16.70 o                         
   0  12   5         11.07          7.20         2.44 o                         
   1  12   5         45.80         49.00         4.73 o                         
   2  12   5        261.61        239.13        10.06 o                         
   3  12   5        236.25        229.52         9.87 o                         
   4  12   5         84.01         72.42        11.04 o                         
   5  12   5         47.26         42.94         9.41 o                         
   6  12   5         18.62          9.26         6.11 o                         
   7  12   5         19.07         30.88         9.38 o                         
  -8  13   5         12.67          2.73         5.65 o                         
  -7  13   5          1.14         -2.26         5.73 o                         
  -6  13   5         24.39         29.04         8.24 o                         
  -5  13   5         82.42         79.44        11.48 o                         
  -4  13   5         97.71        109.34        14.29 o                         
  -3  13   5          7.12         10.45         4.50 o                         
  -2  13   5          5.59          3.02         6.79 o                         
  -1  13   5          0.23         -0.09         3.37 o                         
   0  13   5         31.90         35.31         7.20 o                         
   1  13   5        197.67        217.97        10.02 o                         
   2  13   5          3.79          4.36         2.52 o                         
   3  13   5        302.91        313.17        12.11 o                         
   4  13   5          1.08          0.68         3.34 o                         
   5  13   5        555.74        575.31        32.07 o                         
   6  13   5         38.08         47.85        10.03 o                         
  -6  14   5        123.57        158.18        17.03 o                         
  -5  14   5         21.66         22.51         7.70 o                         
  -4  14   5        110.41        118.96        15.01 o                         
  -3  14   5        147.59        139.27        10.90 o                         
  -2  14   5         38.48         35.07         7.89 o                         
  -1  14   5          2.25          2.47         3.64 o                         
   0  14   5        172.97        187.37        18.62 o                         
   1  14   5        274.49        294.06        13.78 o                         
   2  14   5         58.52         67.58         7.08 o                         
   3  14   5        250.04        256.09        11.25 o                         
   4  14   5        263.76        264.43        21.52 o                         
   5  14   5         56.02         48.97        10.09 o                         
  -2  15   5        138.28        127.63        15.05 o                         
  -1  15   5        193.12        185.99        17.41 o                         
   0  15   5          4.48          2.47         5.35 o                         
   1  15   5        353.56        350.04        22.25 o                         
   2  15   5          8.31          6.66         3.95 o                         
   3  15   5         27.13         27.97         5.21 o                         
 -12   0   6        189.37        198.49        17.25 o                         
 -10   0   6       3505.89       3881.32        58.41 o                         
  -8   0   6         10.82         14.35         3.14 o                         
  -6   0   6        581.10        634.99        16.41 o                         
  -4   0   6       4718.49       4782.99        34.49 o                         
  -2   0   6        299.49        391.72        13.19 o                         
   0   0   6         12.36         40.43         1.85 o                         
   2   0   6         44.70         49.91         3.04 o                         
   4   0   6       1271.19       1409.92        19.46 o                         
   6   0   6      14959.25      15987.96       177.78 o                         
   8   0   6         15.26         15.43         3.00 o                         
  10   0   6          0.34          2.95         4.25 o                         
  12   0   6         18.34         12.01         6.19 o                         
 -13   1   6          7.36         11.23         4.22 o                         
 -12   1   6         30.36         35.48         5.43 o                         
 -11   1   6        804.49        834.57        17.35 o                         
 -10   1   6        916.39        990.68        17.41 o                         
  -9   1   6         95.63         86.84         3.80 o                         
  -8   1   6        287.54        281.05         6.52 o                         
  -7   1   6         92.01         79.56         3.79 o                         
  -6   1   6        237.49        235.82         8.69 o                         
  -5   1   6        696.33        691.49        10.16 o                         
  -4   1   6       4144.68       4117.79        24.70 o                         
  -3   1   6        978.64        954.46        22.96 o                         
  -2   1   6       1570.99       1718.64        64.56 o                         
  -1   1   6        193.45        223.60         4.40 o                         
   0   1   6         21.28         18.11         1.25 o                         
   1   1   6          6.39          2.67         0.57 o                         
   2   1   6        343.26        405.99         4.56 o                         
   3   1   6         24.11         21.38         1.42 o                         
   4   1   6        195.18        188.00         5.55 o                         
   5   1   6        529.39        517.30         8.27 o                         
   6   1   6          6.42          7.23         1.85 o                         
   7   1   6        722.74        722.65        14.19 o                         
   8   1   6       1108.53       1139.43        24.31 o                         
   9   1   6          0.13          0.01         3.35 o                         
  10   1   6        248.13        265.37        13.01 o                         
  11   1   6          0.05         -1.96         4.16 o                         
  12   1   6        544.81        564.18        20.81 o                         
 -13   2   6         74.71         74.45        11.40 o                         
 -12   2   6          0.18         -0.21         3.52 o                         
 -11   2   6        147.77        151.49         9.91 o                         
 -10   2   6        518.38        527.54        17.29 o                         
  -9   2   6        760.67        766.37        11.67 o                         
  -8   2   6          3.13          2.05         1.18 o                         
  -7   2   6        190.79        164.45         4.81 o                         
  -6   2   6         35.81         44.08         2.36 o                         
  -5   2   6       2108.34       2235.45        31.53 o                         
  -4   2   6        394.30        430.58        11.49 o                         
  -3   2   6       2430.67       2898.36        43.65 o                         
  -2   2   6        630.29        679.54        27.28 o                         
  -1   2   6         21.76         28.26         1.68 o                         
   0   2   6        473.21        414.10         8.55 o                         
   1   2   6       2049.31       2121.70        24.49 o                         
   2   2   6         14.73          4.10         1.18 o                         
   3   2   6        419.10        494.60        47.41 o                         
   4   2   6         20.49         27.78         1.67 o                         
   5   2   6         32.58         31.38         1.98 o                         
   6   2   6       2650.44       2703.22        26.96 o                         
   7   2   6       1470.01       1598.60        21.73 o                         
   8   2   6          4.88          2.02         2.09 o                         
   9   2   6         88.97         77.75         6.72 o                         
  10   2   6         47.35         44.28         5.64 o                         
  11   2   6         26.51         16.81         5.15 o                         
  12   2   6          0.01          1.63         3.57 o                         
 -13   3   6         75.12         91.55        12.02 o                         
 -12   3   6        192.55        193.56        11.56 o                         
 -11   3   6        674.10        678.04        20.76 o                         
 -10   3   6         40.19         37.81         4.97 o                         
  -9   3   6         73.85         66.27         9.52 o                         
  -8   3   6        524.78        496.65        15.55 o                         
  -7   3   6        103.61        108.96         6.83 o                         
  -6   3   6         83.67         79.86         5.83 o                         
  -5   3   6        223.88        303.52        10.69 o                         
  -4   3   6       2271.02       2412.26       100.63 o                         
  -3   3   6       1106.33       1323.44        19.37 o                         
  -2   3   6       7094.68       7755.90        47.96 o                         
  -1   3   6          7.08          4.67         1.36 o                         
   0   3   6        112.86         97.36         3.31 o                         
   1   3   6        974.15       1029.54        10.68 o                         
   2   3   6        877.00        946.22        11.14 o                         
   3   3   6         50.18         30.14         3.32 o                         
   4   3   6         24.09         20.03         1.77 o                         
   5   3   6       1582.53       1686.21        16.21 o                         
   6   3   6         19.18         14.90         1.25 o                         
   7   3   6        704.99        697.48         8.34 o                         
   8   3   6         25.07         18.85         2.40 o                         
   9   3   6         28.59         30.78         4.13 o                         
  10   3   6        310.48        310.50        22.53 o                         
  11   3   6         58.28         58.48         6.99 o                         
  12   3   6         86.26        102.91        12.23 o                         
  13   3   6        229.75        227.50        17.98 o                         
 -13   4   6         82.24         80.37         8.10 o                         
 -12   4   6          9.62          5.83         3.81 o                         
 -11   4   6        417.31        413.15        16.49 o                         
 -10   4   6         20.97         20.58         3.89 o                         
  -9   4   6        848.55        847.17        21.71 o                         
  -8   4   6          6.46          2.17         2.55 o                         
  -7   4   6        399.34        368.64        18.79 o                         
  -6   4   6          3.49         11.76         2.80 o                         
  -5   4   6         29.69         12.93         5.14 o                         
  -4   4   6         12.87         24.90         2.70 o                         
  -3   4   6       1507.66       1539.34        11.97 o                         
  -2   4   6        507.77        484.71         9.90 o                         
  -1   4   6         45.88         43.34         2.39 o                         
   0   4   6       1354.51       1372.25        12.53 o                         
   1   4   6       2528.49       2625.83        38.93 o                         
   2   4   6         35.97         20.50         2.01 o                         
   3   4   6         33.40         39.37         3.01 o                         
   4   4   6        109.94        114.37         5.31 o                         
   5   4   6        821.27        781.22        12.14 o                         
   6   4   6         14.91         18.43         1.92 o                         
   7   4   6          1.05          3.33         2.43 o                         
   8   4   6         22.48         20.96         2.58 o                         
   9   4   6         51.09         42.59         9.76 o                         
  10   4   6         65.50         60.10         6.75 o                         
  11   4   6          3.97          3.13         3.38 o                         
  12   4   6         24.77         29.77         7.42 o                         
 -13   5   6        374.00        366.32        25.04 o                         
 -12   5   6        162.35        167.57        11.38 o                         
 -11   5   6         15.02          7.38         3.85 o                         
 -10   5   6          6.40          0.20         3.28 o                         
  -9   5   6        195.38        187.31        10.81 o                         
  -8   5   6        226.80        226.18        14.17 o                         
  -7   5   6        239.55        226.76        14.94 o                         
  -6   5   6         50.19         67.93         8.37 o                         
  -5   5   6        145.57        176.21         8.98 o                         
  -4   5   6       1697.01       1855.02        27.66 o                         
  -3   5   6          3.55          2.25         0.79 o                         
  -2   5   6        819.29        938.74        17.99 o                         
  -1   5   6       1266.74       1269.06        16.67 o                         
   0   5   6         41.04         39.64         2.39 o                         
   1   5   6       1042.98        985.24         9.00 o                         
   2   5   6       1351.44       1318.17        11.83 o                         
   3   5   6       2389.85       2463.18        33.81 o                         
   4   5   6         11.63          9.47         2.63 o                         
   5   5   6        952.54        929.90        31.10 o                         
   6   5   6        173.28        164.85         9.25 o                         
   7   5   6         75.00         57.90         4.05 o                         
   8   5   6          8.33          3.36         7.23 o                         
   9   5   6        269.54        262.88        23.63 o                         
  10   5   6        170.04        151.48        13.38 o                         
  11   5   6        304.43        324.60        15.58 o                         
  12   5   6         73.58         77.01        10.19 o                         
 -13   6   6          7.56          3.05         4.87 o                         
 -12   6   6          0.74         -1.18         3.46 o                         
 -11   6   6        109.35        100.86         8.81 o                         
 -10   6   6        128.49        150.48        14.62 o                         
  -9   6   6        958.92       1024.45        25.39 o                         
  -8   6   6        110.31        116.75         8.71 o                         
  -7   6   6        622.09        616.96        25.83 o                         
  -6   6   6          0.75          1.57         3.38 o                         
  -5   6   6         43.54         42.84         6.62 o                         
  -4   6   6        729.37        810.79        27.96 o                         
  -3   6   6        720.64        722.90        22.23 o                         
  -2   6   6        564.56        578.83         7.36 o                         
  -1   6   6       1574.63       1559.30        15.92 o                         
   0   6   6         27.25         36.91         2.19 o                         
   1   6   6         88.89         79.72         2.82 o                         
   2   6   6         33.66         23.55         1.67 o                         
   3   6   6        917.16        968.97        18.74 o                         
   4   6   6          0.23          2.14         3.73 o                         
   5   6   6        160.18        126.12        12.02 o                         
   6   6   6         55.46         40.31         7.84 o                         
   7   6   6         90.87         95.74         5.20 o                         
   8   6   6         75.30         69.62         7.49 o                         
   9   6   6        180.06        183.31        10.93 o                         
  10   6   6         41.25         34.43         6.73 o                         
  11   6   6        184.39        207.37        15.93 o                         
 -12   7   6          6.15          4.17         3.11 o                         
 -11   7   6          2.04          4.35         3.49 o                         
 -10   7   6        231.93        228.98        13.05 o                         
  -9   7   6          7.14          9.68         3.75 o                         
  -8   7   6         78.10         52.79         8.43 o                         
  -7   7   6         42.71         43.09         7.75 o                         
  -6   7   6        681.05        729.49        28.59 o                         
  -5   7   6        168.91        161.40        13.78 o                         
  -4   7   6          0.12         10.90         5.97 o                         
  -3   7   6        307.22        287.02         5.51 o                         
  -2   7   6         40.07         39.13         2.35 o                         
  -1   7   6        427.01        409.02         7.06 o                         
   0   7   6        734.24        696.99         9.56 o                         
   1   7   6       2060.85       1979.10        14.67 o                         
   2   7   6         71.74         79.61         3.49 o                         
   3   7   6       1990.15       1862.39        31.39 o                         
   4   7   6        206.78        200.55        14.94 o                         
   5   7   6        338.45        366.71        21.23 o                         
   6   7   6         46.45         52.25         8.98 o                         
   7   7   6         21.87         21.02         6.60 o                         
   8   7   6         11.35         16.85         3.79 o                         
   9   7   6        186.36        202.44        11.36 o                         
  10   7   6         17.80          9.32         3.53 o                         
  11   7   6        291.35        296.51        18.32 o                         
 -11   8   6         63.35         61.35         7.34 o                         
 -10   8   6          1.79          3.02         4.37 o                         
  -9   8   6        521.74        555.19        26.54 o                         
  -8   8   6         53.50         41.83         7.78 o                         
  -7   8   6        256.71        264.73        17.93 o                         
  -6   8   6         69.39         56.52         8.81 o                         
  -5   8   6       1658.70       1665.31        44.12 o                         
  -4   8   6        312.94        359.62        20.64 o                         
  -3   8   6          0.11          3.08         4.40 o                         
  -2   8   6       1072.79       1038.44        25.21 o                         
  -1   8   6        125.28        120.05         4.14 o                         
   0   8   6        684.84        675.46        10.03 o                         
   1   8   6       1793.83       1763.98        14.82 o                         
   2   8   6         99.18         95.73         4.27 o                         
   3   8   6        650.76        661.57        10.00 o                         
   4   8   6         25.57         27.93         6.47 o                         
   5   8   6         24.13         26.10         6.04 o                         
   6   8   6          0.26         -0.33         4.28 o                         
   7   8   6         45.41         48.91         9.29 o                         
   8   8   6        243.10        272.19        12.90 o                         
   9   8   6         98.27        107.32         8.81 o                         
  10   8   6         47.67         46.04         7.29 o                         
 -11   9   6         49.14         52.95         9.28 o                         
 -10   9   6          9.32          2.44         4.34 o                         
  -9   9   6         17.88         21.17         6.61 o                         
  -8   9   6         81.79         65.56         9.51 o                         
  -7   9   6         33.64         29.29         6.55 o                         
  -6   9   6         58.98         80.07        10.89 o                         
  -5   9   6        141.08        122.75        13.20 o                         
  -4   9   6        161.67        161.27         5.03 o                         
  -3   9   6        117.63        120.08         5.55 o                         
  -2   9   6        126.73        122.10         4.21 o                         
  -1   9   6         42.22         39.63         2.58 o                         
   0   9   6        126.25        134.55         4.79 o                         
   1   9   6       3828.53       3621.75        27.20 o                         
   2   9   6         58.50         47.90         2.96 o                         
   3   9   6         86.63         77.13         3.80 o                         
   4   9   6        118.39        114.47         8.12 o                         
   5   9   6         93.13         91.00        11.49 o                         
   6   9   6        120.66        110.97        13.04 o                         
   7   9   6        517.35        506.01        28.33 o                         
   8   9   6         46.07         39.94         5.48 o                         
   9   9   6         65.97         93.47         8.12 o                         
 -10  10   6         16.89         16.51         6.35 o                         
  -9  10   6         27.12         34.82         8.02 o                         
  -8  10   6        102.71        107.64        12.94 o                         
  -7  10   6        151.91        178.63        16.38 o                         
  -6  10   6        112.41        108.15        13.01 o                         
  -5  10   6        954.48        900.11        35.71 o                         
  -4  10   6         54.83         57.30         9.43 o                         
  -3  10   6          1.72          4.45         1.40 o                         
  -2  10   6        133.09        140.17         5.24 o                         
  -1  10   6        527.64        499.02        13.89 o                         
   0  10   6        913.97        894.95        12.50 o                         
   1  10   6       1270.07       1285.29        15.58 o                         
   2  10   6          0.98         -0.26         1.81 o                         
   3  10   6          1.05         -2.34         2.42 o                         
   4  10   6        148.75        142.66        14.12 o                         
   5  10   6         99.69         81.73        11.06 o                         
   6  10   6         95.87         93.93        12.52 o                         
   7  10   6        225.01        226.14        19.87 o                         
   8  10   6        203.67        242.90        14.85 o                         
   9  10   6         16.97         15.29         4.40 o                         
  -9  11   6          0.58         -2.94         5.60 o                         
  -8  11   6          0.30          3.82         5.63 o                         
  -7  11   6        208.56        264.23        20.47 o                         
  -6  11   6        105.40        127.36        14.47 o                         
  -5  11   6          0.02         -3.93         5.13 o                         
  -4  11   6        529.89        505.73        27.56 o                         
  -3  11   6         80.88         96.12         8.25 o                         
  -2  11   6         79.40         85.00         7.86 o                         
  -1  11   6         58.45         44.21         5.88 o                         
   0  11   6         91.87         97.79         5.65 o                         
   1  11   6        474.27        467.37        13.26 o                         
   2  11   6        172.33        162.66         8.00 o                         
   3  11   6        278.49        245.43         9.66 o                         
   4  11   6        219.17        207.09        17.53 o                         
   5  11   6         50.65         39.63         8.35 o                         
   6  11   6          8.49          5.72         5.40 o                         
   7  11   6         82.93         93.62        13.22 o                         
  -8  12   6        262.13        281.39        22.15 o                         
  -7  12   6         43.05         60.43        10.98 o                         
  -6  12   6        248.76        282.89        21.80 o                         
  -5  12   6         22.40         15.12         6.43 o                         
  -4  12   6         13.15         12.83         5.55 o                         
  -3  12   6         13.63          3.49         3.48 o                         
  -2  12   6         14.35         17.65         4.43 o                         
  -1  12   6          0.04          1.45         2.31 o                         
   0  12   6        534.76        508.42        12.90 o                         
   1  12   6         12.91          6.59         2.34 o                         
   2  12   6        149.79        162.20         8.24 o                         
   3  12   6         97.32         94.88         6.43 o                         
   4  12   6        111.85         95.69         8.97 o                         
   5  12   6          0.43         -0.61         5.29 o                         
   6  12   6        323.33        318.34        24.15 o                         
  -7  13   6        125.87        130.04        15.77 o                         
  -6  13   6        409.50        488.62        29.17 o                         
  -5  13   6          0.02          5.58         4.53 o                         
  -4  13   6        255.86        257.60        21.25 o                         
  -3  13   6        168.97        188.23        12.71 o                         
  -2  13   6        262.01        308.71        15.74 o                         
  -1  13   6         39.22         45.24         6.34 o                         
   0  13   6          0.28         -0.89         2.62 o                         
   1  13   6         67.49         56.55         6.81 o                         
   2  13   6        236.86        250.49        10.82 o                         
   3  13   6        168.06        155.33        11.53 o                         
   4  13   6        179.89        181.90        12.69 o                         
   5  13   6         37.57         61.92        12.21 o                         
  -5  14   6         85.72        108.66        14.37 o                         
  -4  14   6         37.54         20.22         6.79 o                         
  -3  14   6         11.98         10.09         5.75 o                         
  -2  14   6          0.22         -4.05         4.05 o                         
  -1  14   6         44.73         38.39         7.59 o                         
   0  14   6        119.81        116.69         9.44 o                         
   1  14   6         34.03         41.08         4.94 o                         
   2  14   6         23.65         21.96         3.99 o                         
   3  14   6         44.41         32.81         4.78 o                         
   4  14   6        404.15        410.26        27.13 o                         
  -2  15   6        291.07        307.74        22.36 o                         
  -1  15   6         32.39         40.62         8.45 o                         
   0  15   6         68.20         62.47         9.80 o                         
   1  15   6         72.08         79.64        11.06 o                         
   2  15   6         17.49         15.58         3.97 o                         
   3  15   6        245.68        277.14        13.55 o                         
 -11   0   7        106.93        108.02        12.24 o                         
  -9   0   7       1633.42       1638.64        23.84 o                         
  -7   0   7       2130.54       2079.87        26.22 o                         
  -5   0   7        149.30        118.89         7.04 o                         
  -3   0   7       2092.20       2040.88        34.47 o                         
  -1   0   7        186.61        156.92         8.18 o                         
   1   0   7       3490.37       3296.10       111.27 o                         
   3   0   7        678.07        752.13        23.30 o                         
   5   0   7          9.99         10.64         2.23 o                         
   7   0   7         87.00        100.88         6.50 o                         
   9   0   7       1676.09       1713.83        45.38 o                         
  11   0   7        187.35        199.42        17.53 o                         
 -12   1   7          6.52         12.72         4.43 o                         
 -11   1   7         16.94         20.93         6.57 o                         
 -10   1   7        202.80        200.80        15.84 o                         
  -9   1   7       1252.54       1284.29        15.88 o                         
  -8   1   7         43.71         41.78         3.44 o                         
  -7   1   7        116.70        107.50         4.48 o                         
  -6   1   7        196.38        156.60         5.26 o                         
  -5   1   7        785.39        823.44        16.19 o                         
  -4   1   7        283.77        289.86         6.93 o                         
  -3   1   7        312.60        409.51        10.80 o                         
  -2   1   7        583.81        708.85        11.28 o                         
  -1   1   7        610.75        588.04         8.97 o                         
   0   1   7       1014.38       1017.27         9.24 o                         
   1   1   7        262.50        225.75         5.53 o                         
   2   1   7        493.34        500.15         4.74 o                         
   3   1   7       3762.69       4085.28        35.90 o                         
   4   1   7        161.44        163.86         6.18 o                         
   5   1   7       3358.15       3203.22        27.42 o                         
   6   1   7        417.13        410.37         8.63 o                         
   7   1   7       2235.57       2270.90        30.23 o                         
   8   1   7         66.49         72.78         5.23 o                         
   9   1   7        138.61        126.19         9.15 o                         
  10   1   7          0.04          2.10         3.33 o                         
  11   1   7         40.16         29.80         5.79 o                         
  12   1   7         19.85         27.77         7.92 o                         
 -12   2   7         34.55         35.64         8.00 o                         
 -11   2   7         93.22         92.26        11.01 o                         
 -10   2   7        170.91        159.95        13.93 o                         
  -9   2   7        246.52        255.85        10.36 o                         
  -8   2   7        550.81        558.64        13.28 o                         
  -7   2   7        692.95        657.83         9.81 o                         
  -6   2   7         88.99         99.28         3.82 o                         
  -5   2   7       3786.86       3838.17        23.76 o                         
  -4   2   7        801.12        825.79        15.28 o                         
  -3   2   7          0.27          4.10         2.27 o                         
  -2   2   7        647.33        787.74        14.38 o                         
  -1   2   7        225.01        264.35         4.64 o                         
   0   2   7          0.03         -1.42         1.42 o                         
   1   2   7       2908.44       3189.61        33.20 o                         
   2   2   7         42.98         34.46         2.02 o                         
   3   2   7          5.00          2.14         1.34 o                         
   4   2   7        707.53        755.97        14.72 o                         
   5   2   7          1.65          3.89         1.18 o                         
   6   2   7        423.11        434.27         7.67 o                         
   7   2   7          0.07          1.69         2.28 o                         
   8   2   7        416.07        410.19        15.71 o                         
   9   2   7        737.46        726.82        33.00 o                         
  10   2   7         77.85         58.50        16.13 o                         
  11   2   7        366.04        390.01        17.21 o                         
  12   2   7          0.13          2.13         4.87 o                         
 -12   3   7         58.25         56.11         9.20 o                         
 -11   3   7         94.61         98.12        11.71 o                         
 -10   3   7        632.94        592.08        26.01 o                         
  -9   3   7        326.02        323.57        18.79 o                         
  -8   3   7        817.42        807.68        28.63 o                         
  -7   3   7        227.51        215.12         9.72 o                         
  -6   3   7        105.10        113.62         9.61 o                         
  -5   3   7       1406.75       1528.31        58.33 o                         
  -4   3   7        157.15        191.94         3.73 o                         
  -3   3   7          3.19          0.72         0.75 o                         
  -2   3   7         27.79         21.75         3.56 o                         
  -1   3   7       3766.76       3799.80        22.60 o                         
   0   3   7        442.50        486.70         6.22 o                         
   1   3   7       1772.14       1733.32        16.79 o                         
   2   3   7          2.01          3.37         1.10 o                         
   3   3   7         57.08         46.16         4.58 o                         
   4   3   7        546.90        515.64        13.89 o                         
   5   3   7        483.54        447.80        16.69 o                         
   6   3   7        718.45        761.72        10.50 o                         
   7   3   7       1474.59       1391.35        27.94 o                         
   8   3   7        267.56        269.89         6.92 o                         
   9   3   7         49.42         48.46         6.12 o                         
  10   3   7         63.71         67.67        10.66 o                         
  11   3   7         19.02         13.85         8.46 o                         
  12   3   7          5.42          1.27         4.47 o                         
 -12   4   7         10.29          6.42         4.23 o                         
 -11   4   7        142.55        147.37        13.86 o                         
 -10   4   7         32.04         24.88         6.12 o                         
  -9   4   7        285.80        254.34        16.92 o                         
  -8   4   7          1.32          1.23         4.46 o                         
  -7   4   7          9.46         42.12         6.64 o                         
  -6   4   7         92.84         96.81         6.83 o                         
  -5   4   7       1003.84       1242.23        23.31 o                         
  -4   4   7        287.69        288.05         9.59 o                         
  -3   4   7        335.74        352.02         6.35 o                         
  -2   4   7        158.65        207.96         5.69 o                         
  -1   4   7         81.68         85.28         3.48 o                         
   0   4   7       1709.82       1716.89        15.51 o                         
   1   4   7        217.44        185.37         3.44 o                         
   2   4   7          1.06          5.55         3.00 o                         
   3   4   7        171.50        176.41         5.53 o                         
   4   4   7        502.16        502.36        14.49 o                         
   5   4   7        277.01        264.50        11.06 o                         
   6   4   7          2.77          4.02         1.67 o                         
   7   4   7         76.96         60.63         3.73 o                         
   8   4   7          8.16          5.73         4.28 o                         
   9   4   7         70.07         70.68         6.91 o                         
  10   4   7         87.62         79.05         7.78 o                         
  11   4   7        131.07        118.10        12.31 o                         
  12   4   7          0.30          0.18         4.99 o                         
 -12   5   7         28.01         34.91         8.52 o                         
 -11   5   7          1.54          4.94         4.61 o                         
 -10   5   7       1201.39       1213.22        38.32 o                         
  -9   5   7         86.82        109.79        11.95 o                         
  -8   5   7         32.88         50.85         8.39 o                         
  -7   5   7          0.40         -3.63         4.48 o                         
  -6   5   7         73.54         72.26         9.14 o                         
  -5   5   7        433.29        544.88        23.49 o                         
  -4   5   7        418.33        457.32        16.33 o                         
  -3   5   7        309.14        307.87         7.32 o                         
  -2   5   7        522.50        537.32         9.91 o                         
  -1   5   7        525.32        499.72         9.85 o                         
   0   5   7          3.36          6.80         1.78 o                         
   1   5   7       2272.45       2230.68        48.76 o                         
   2   5   7        131.35        120.57         3.27 o                         
   3   5   7         67.02         51.76         3.26 o                         
   4   5   7         99.25         83.21         6.31 o                         
   5   5   7         10.04         10.04         4.57 o                         
   6   5   7        647.89        699.80        28.84 o                         
   7   5   7          5.55          2.49         2.77 o                         
   8   5   7         37.60         30.39         4.48 o                         
   9   5   7        101.06        102.53         8.44 o                         
  10   5   7        380.71        403.68        20.57 o                         
  11   5   7        144.44        151.59        14.43 o                         
  12   5   7         99.05         93.79        12.11 o                         
 -12   6   7         47.75         53.22         9.19 o                         
 -11   6   7        112.17        113.86        12.58 o                         
 -10   6   7         75.06         74.13        10.51 o                         
  -9   6   7         46.48         44.53         8.22 o                         
  -8   6   7         10.59         15.03         4.96 o                         
  -7   6   7        291.85        262.80        17.65 o                         
  -6   6   7        352.63        351.93        19.93 o                         
  -5   6   7         82.31         86.93        10.40 o                         
  -4   6   7        253.62        259.30        16.81 o                         
  -3   6   7         14.15         10.43         3.36 o                         
  -2   6   7       1420.17       1378.15        29.37 o                         
  -1   6   7        452.05        470.34         8.01 o                         
   0   6   7       2400.31       2395.51        19.47 o                         
   1   6   7         13.07         13.04         1.46 o                         
   2   6   7        723.84        646.69         9.04 o                         
   3   6   7         63.01         55.43         7.47 o                         
   4   6   7         21.17         27.19         5.63 o                         
   5   6   7        385.30        381.96        21.02 o                         
   6   6   7          7.26          9.37         4.10 o                         
   7   6   7         22.86         18.30         3.89 o                         
   8   6   7          0.03          0.94         4.19 o                         
   9   6   7          3.15         -1.06         3.69 o                         
  10   6   7         76.61         75.57         7.79 o                         
  11   6   7          5.74          5.82         4.18 o                         
 -11   7   7          7.05          1.43         5.01 o                         
 -10   7   7       1142.18       1203.86        39.99 o                         
  -9   7   7        120.79        130.04        13.34 o                         
  -8   7   7         14.11          6.78         3.53 o                         
  -7   7   7         90.32         85.99        10.61 o                         
  -6   7   7          1.61          2.88         4.07 o                         
  -5   7   7         24.91         28.06         6.71 o                         
  -4   7   7        981.94        952.29        32.45 o                         
  -3   7   7        110.63        116.22         5.40 o                         
  -2   7   7          8.19         10.51         1.41 o                         
  -1   7   7        213.55        201.06         5.66 o                         
   0   7   7       3102.72       3049.08        32.36 o                         
   1   7   7         68.47         72.41         4.10 o                         
   2   7   7        131.88        128.62         4.15 o                         
   3   7   7        409.17        408.56        20.28 o                         
   4   7   7        197.66        204.51        15.34 o                         
   5   7   7        203.28        165.31        14.73 o                         
   6   7   7        850.52        873.51        34.39 o                         
   7   7   7        235.12        239.09        11.83 o                         
   8   7   7         12.02         22.14         4.40 o                         
   9   7   7         35.96         35.44         8.56 o                         
  10   7   7        211.46        242.36        17.14 o                         
  11   7   7         40.78         33.80         7.06 o                         
 -11   8   7          0.20          0.69         4.03 o                         
 -10   8   7        209.11        198.80        17.15 o                         
  -9   8   7         42.95         32.38         6.49 o                         
  -8   8   7         77.06         83.71        10.69 o                         
  -7   8   7        242.41        237.63        17.87 o                         
  -6   8   7         14.74         19.49         6.12 o                         
  -5   8   7          2.87          5.08         5.17 o                         
  -4   8   7        103.62        115.64        12.87 o                         
  -3   8   7       2304.49       2317.36        35.16 o                         
  -2   8   7       2385.73       2285.50        19.72 o                         
  -1   8   7        253.92        248.99         6.60 o                         
   0   8   7       1020.65       1020.75        12.27 o                         
   1   8   7        530.19        518.66         7.85 o                         
   2   8   7        828.61        811.43        11.45 o                         
   3   8   7         47.13         45.37         2.41 o                         
   4   8   7          8.64          8.52         3.50 o                         
   5   8   7        131.94        119.37        12.48 o                         
   6   8   7          0.11         -0.85         4.38 o                         
   7   8   7         15.22          3.85         4.98 o                         
   8   8   7         55.23         64.18         6.64 o                         
   9   8   7         79.40        100.21         8.67 o                         
  10   8   7         12.81          8.13         4.32 o                         
 -10   9   7        272.96        279.51        20.34 o                         
  -9   9   7          7.04          3.78         5.87 o                         
  -8   9   7        652.19        763.83        32.60 o                         
  -7   9   7         58.92         55.86         9.34 o                         
  -6   9   7        119.64        137.96        14.19 o                         
  -5   9   7         40.31         31.82         8.00 o                         
  -4   9   7        209.40        252.21        18.72 o                         
  -3   9   7        359.62        349.31         8.95 o                         
  -2   9   7         11.68         11.32         1.52 o                         
  -1   9   7        113.26        118.25         4.32 o                         
   0   9   7        185.15        176.43         5.34 o                         
   1   9   7       1498.30       1442.44        15.61 o                         
   2   9   7       1456.75       1426.82        16.52 o                         
   3   9   7        222.04        209.80         8.85 o                         
   4   9   7        540.69        535.52        25.97 o                         
   5   9   7         13.61          8.70         5.64 o                         
   6   9   7        317.67        279.82        20.82 o                         
   7   9   7         63.93         82.15        12.34 o                         
   8   9   7        183.77        220.69        12.15 o                         
   9   9   7          4.05          6.59         3.40 o                         
  10   9   7         63.60         62.69         8.78 o                         
 -10  10   7          0.84          4.29         5.14 o                         
  -9  10   7        113.46         94.71        12.23 o                         
  -8  10   7         24.16         30.56         8.13 o                         
  -7  10   7         16.30         13.38         5.71 o                         
  -6  10   7         16.87         19.52         7.51 o                         
  -5  10   7        279.21        269.03        20.38 o                         
  -4  10   7        229.71        234.86        19.06 o                         
  -3  10   7        340.28        311.66        21.43 o                         
  -2  10   7        770.53        769.28        14.69 o                         
  -1  10   7        285.41        267.00         8.07 o                         
   0  10   7        234.27        235.27         7.64 o                         
   1  10   7        428.27        445.74         9.07 o                         
   2  10   7          1.32          1.83         2.49 o                         
   3  10   7        328.40        335.05        10.47 o                         
   4  10   7        278.63        278.72        19.61 o                         
   5  10   7        388.81        360.51        23.11 o                         
   6  10   7         65.60         65.26        11.29 o                         
   7  10   7         28.09         24.76         8.52 o                         
   8  10   7        145.88        165.48        13.37 o                         
   9  10   7        256.59        272.90        16.55 o                         
  -9  11   7         24.28         16.50         6.32 o                         
  -8  11   7        412.75        482.81        28.11 o                         
  -7  11   7          0.57          5.97         6.67 o                         
  -6  11   7        885.96       1012.54        40.88 o                         
  -5  11   7        111.30        115.86        14.31 o                         
  -4  11   7         20.00         22.47         7.12 o                         
  -3  11   7        579.19        565.51        30.07 o                         
  -2  11   7         11.41         10.68         2.59 o                         
  -1  11   7        215.18        212.65        14.34 o                         
   0  11   7         21.18         19.12         3.37 o                         
   1  11   7        123.65        122.87         6.24 o                         
   2  11   7        252.95        247.48         9.65 o                         
   3  11   7          2.59          8.08         3.17 o                         
   4  11   7         19.55         10.20         3.30 o                         
   5  11   7        596.48        585.84        30.88 o                         
   6  11   7        129.37        140.61        16.20 o                         
   7  11   7         97.41         86.91        13.34 o                         
  -7  12   7        630.31        693.04        35.43 o                         
  -6  12   7         22.80         19.91         7.53 o                         
  -5  12   7        145.59        130.54        15.80 o                         
  -4  12   7         11.30         21.06         8.99 o                         
  -3  12   7        103.17         90.06        12.59 o                         
  -2  12   7         78.75         99.65        12.77 o                         
  -1  12   7          1.96         -0.28         2.39 o                         
   0  12   7          7.27          3.59         2.16 o                         
   1  12   7          0.89         -2.13         2.33 o                         
   2  12   7          0.02          0.26         2.18 o                         
   3  12   7         29.72         35.62         3.95 o                         
   4  12   7        198.79        195.08        12.65 o                         
   5  12   7          0.83          7.34         4.77 o                         
   6  12   7         28.57         33.36         9.49 o                         
  -6  13   7        137.68        184.67        18.98 o                         
  -5  13   7        427.73        440.98        28.98 o                         
  -4  13   7         77.74         68.17        11.27 o                         
  -3  13   7          3.17          7.42         5.53 o                         
  -2  13   7         37.60         35.56         6.04 o                         
  -1  13   7        101.58        111.89        10.02 o                         
   0  13   7         21.39         11.34         3.40 o                         
   1  13   7         99.20        101.00         6.87 o                         
   2  13   7         31.00         34.72         4.30 o                         
   3  13   7         52.26         68.76         6.04 o                         
   4  13   7          2.09          1.48         3.14 o                         
   5  13   7        682.40        721.87        36.51 o                         
  -2  14   7         10.32          7.10         5.34 o                         
  -1  14   7         53.12         48.00         7.73 o                         
   0  14   7         25.77         21.37         6.76 o                         
   1  14   7          0.08          4.23         4.96 o                         
   2  14   7         22.52         15.87         6.67 o                         
   3  14   7         15.83         21.14         6.96 o                         
   4  14   7         24.04         30.28         8.04 o                         
  -2  15   7         13.70         10.96         4.24 o                         
   0  15   7         13.98          4.11         4.85 o                         
   1  15   7        462.24        502.46        24.56 o                         
   3  15   7        110.53        119.73        14.36 o                         
 -12   0   8        349.39        412.73        25.48 o                         
 -10   0   8         36.77         29.16         6.61 o                         
  -8   0   8         12.50          8.71         2.69 o                         
  -6   0   8       2346.40       2325.60        28.02 o                         
  -4   0   8       1812.04       1992.29        36.68 o                         
  -2   0   8         21.48          9.98         2.62 o                         
   0   0   8         19.33         14.42         1.57 o                         
   2   0   8        127.50        134.57         4.16 o                         
   4   0   8         10.52          5.48         1.07 o                         
   6   0   8        562.85        605.52        13.93 o                         
   8   0   8        232.06        250.16        17.46 o                         
  10   0   8        974.29        968.60        37.47 o                         
 -12   1   8        166.99        163.25        11.47 o                         
 -11   1   8         18.47         22.73         4.97 o                         
 -10   1   8         17.13         22.43         6.78 o                         
  -9   1   8         55.62         53.86         5.90 o                         
  -8   1   8       2803.22       2892.12        42.30 o                         
  -7   1   8        747.28        719.38        13.47 o                         
  -6   1   8        385.91        363.36         8.42 o                         
  -5   1   8         70.54         80.15         3.54 o                         
  -4   1   8       1435.75       1505.47        18.32 o                         
  -3   1   8        170.16        185.74        15.64 o                         
  -2   1   8         39.38         43.72         3.52 o                         
  -1   1   8          1.53          8.47         3.46 o                         
   0   1   8          6.94         11.12         0.95 o                         
   1   1   8        583.83        716.07        10.45 o                         
   2   1   8         34.21         41.99         1.75 o                         
   3   1   8          9.10         15.85         1.14 o                         
   4   1   8        489.08        450.06         9.92 o                         
   5   1   8        967.63        929.00        16.36 o                         
   6   1   8         61.29         61.48         3.12 o                         
   7   1   8        538.95        568.51        15.04 o                         
   8   1   8       3418.18       3553.50        45.89 o                         
   9   1   8         26.25         23.31         4.75 o                         
  10   1   8        428.21        452.37        19.49 o                         
  11   1   8         67.77         59.13        15.30 o                         
 -12   2   8         49.92         42.71         8.39 o                         
 -11   2   8         30.26         30.12         7.53 o                         
 -10   2   8          8.26         16.95         5.58 o                         
  -9   2   8       1360.31       1356.46        38.69 o                         
  -8   2   8         51.33         48.51         2.88 o                         
  -7   2   8         34.16         32.77         2.72 o                         
  -6   2   8       3450.31       3522.53        24.16 o                         
  -5   2   8       3029.21       3000.10        23.02 o                         
  -4   2   8         64.16         61.82         4.86 o                         
  -3   2   8        255.09        252.16         9.15 o                         
  -2   2   8        195.13        178.71         4.92 o                         
  -1   2   8        226.18        258.83         4.80 o                         
   0   2   8        211.93        228.22         5.89 o                         
   1   2   8        508.72        532.83         7.98 o                         
   2   2   8         55.92         53.31         1.97 o                         
   3   2   8          8.40         10.40         1.82 o                         
   4   2   8         12.45          5.77         2.57 o                         
   5   2   8        746.06        754.50        13.92 o                         
   6   2   8        208.63        192.42         5.27 o                         
   7   2   8        596.47        603.75         9.38 o                         
   8   2   8         19.10         27.93         4.92 o                         
   9   2   8        293.21        308.77        14.31 o                         
  10   2   8        600.09        607.68        20.92 o                         
  11   2   8          0.52         -2.45         5.06 o                         
 -12   3   8        402.66        437.09        25.11 o                         
 -11   3   8          1.43          1.04         4.65 o                         
 -10   3   8        127.31        130.45        12.97 o                         
  -9   3   8        186.68        192.50        15.05 o                         
  -8   3   8        220.36        217.36        15.42 o                         
  -7   3   8       1335.99       1255.90        23.88 o                         
  -6   3   8        582.81        604.18        16.21 o                         
  -5   3   8          5.07          6.20         0.75 o                         
  -4   3   8          6.02          8.14         1.47 o                         
  -3   3   8        253.26        272.48         6.46 o                         
  -2   3   8        378.83        357.71         8.44 o                         
  -1   3   8        247.10        224.36         4.67 o                         
   0   3   8        570.99        654.80        10.38 o                         
   1   3   8       1340.64       1292.78         9.87 o                         
   2   3   8        107.15        109.13         3.97 o                         
   3   3   8          7.37          7.49         1.59 o                         
   4   3   8         40.39         26.52         3.46 o                         
   5   3   8         35.75         39.87         3.55 o                         
   6   3   8         94.26         89.59         3.85 o                         
   7   3   8         92.64        116.75         8.23 o                         
   8   3   8        147.78        163.30        10.20 o                         
   9   3   8         33.44         35.15         5.54 o                         
  10   3   8        298.74        327.67        23.14 o                         
  11   3   8         21.28         20.46         6.87 o                         
 -12   4   8         79.65         63.94        10.55 o                         
 -11   4   8        427.46        436.00        24.49 o                         
 -10   4   8        165.13        150.15        14.10 o                         
  -9   4   8        538.09        485.22        24.26 o                         
  -8   4   8         69.76         46.51         7.50 o                         
  -7   4   8        572.08        588.51        25.13 o                         
  -6   4   8        764.96        779.61        28.43 o                         
  -5   4   8          1.97          2.38         2.07 o                         
  -4   4   8          1.26          0.76         0.72 o                         
  -3   4   8         98.42         96.71         3.29 o                         
  -2   4   8        923.15        969.27        11.50 o                         
  -1   4   8        583.78        587.00        11.25 o                         
   0   4   8       1817.92       1757.62        15.87 o                         
   1   4   8          0.65          6.07         0.86 o                         
   2   4   8        112.90        112.30         4.39 o                         
   3   4   8        294.60        276.11         7.10 o                         
   4   4   8        461.81        405.92        13.05 o                         
   5   4   8        506.70        522.02        15.52 o                         
   6   4   8        322.04        282.81        11.95 o                         
   7   4   8        923.24        970.33        23.08 o                         
   8   4   8        119.75        105.56         8.04 o                         
   9   4   8        313.77        346.48        19.61 o                         
  10   4   8         23.96         14.94         4.87 o                         
  11   4   8        115.58        122.99        13.44 o                         
 -12   5   8        574.94        596.80        29.92 o                         
 -11   5   8          0.47          4.96         4.60 o                         
 -10   5   8          1.10          9.05         4.97 o                         
  -9   5   8        463.93        453.47        23.86 o                         
  -8   5   8          0.37          3.45         3.79 o                         
  -7   5   8        102.18        115.71        11.88 o                         
  -6   5   8         31.48         43.73         7.61 o                         
  -5   5   8        271.05        277.46        17.31 o                         
  -4   5   8          0.01          0.40         0.47 o                         
  -3   5   8        128.26         99.52         4.21 o                         
  -2   5   8        142.26        128.59         5.16 o                         
  -1   5   8       2488.53       2556.62        25.49 o                         
   0   5   8          2.81          1.44         1.34 o                         
   1   5   8       1233.38       1306.23        19.99 o                         
   2   5   8        881.77        845.19         9.06 o                         
   3   5   8        321.56        292.75         7.78 o                         
   4   5   8         17.62         19.88         5.26 o                         
   5   5   8       1646.56       1576.26        41.78 o                         
   6   5   8         82.98         80.40         6.90 o                         
   7   5   8         57.78         53.02         8.08 o                         
   8   5   8         56.63         50.84         5.79 o                         
   9   5   8         20.74         11.05         3.56 o                         
  10   5   8          1.09         -2.20         5.06 o                         
  11   5   8         69.79         80.86        10.99 o                         
 -11   6   8        656.87        668.04        30.83 o                         
 -10   6   8          0.90         -0.47         4.28 o                         
  -9   6   8        346.14        364.13        21.65 o                         
  -8   6   8          9.46         19.32         6.07 o                         
  -7   6   8          3.83          3.58         3.87 o                         
  -6   6   8         10.43         -1.61         4.69 o                         
  -5   6   8         61.81         51.68         8.23 o                         
  -4   6   8        277.40        311.02        18.93 o                         
  -3   6   8        103.62         98.02         4.90 o                         
  -2   6   8        564.42        513.12        46.25 o                         
  -1   6   8         40.81         56.93         3.80 o                         
   0   6   8         23.94         24.18         2.18 o                         
   1   6   8        287.38        277.19         4.91 o                         
   2   6   8        618.50        580.97        13.08 o                         
   3   6   8       1603.05       1546.00        22.98 o                         
   4   6   8        160.29        142.21        12.45 o                         
   5   6   8        281.97        270.67        17.84 o                         
   6   6   8         24.27         30.65         7.09 o                         
   7   6   8         38.69         41.50         5.25 o                         
   8   6   8         13.65          5.56         3.15 o                         
   9   6   8          3.59          4.70         6.06 o                         
  10   6   8          9.54          5.45         4.92 o                         
  11   6   8        377.72        415.88        23.25 o                         
 -11   7   8         22.70         11.25         6.48 o                         
 -10   7   8        230.84        268.52        19.17 o                         
  -9   7   8          2.02         -0.17         3.77 o                         
  -8   7   8          0.39         -2.65         5.12 o                         
  -7   7   8         39.27         57.14         9.17 o                         
  -6   7   8        574.31        584.47        27.68 o                         
  -5   7   8         14.23         16.00         6.30 o                         
  -4   7   8       2174.81       2173.43        50.66 o                         
  -3   7   8        434.91        394.55        41.69 o                         
  -2   7   8         75.93         76.93         5.17 o                         
  -1   7   8       4134.35       4042.95        28.88 o                         
   0   7   8         64.24         62.47         2.95 o                         
   1   7   8       1410.72       1364.48        11.76 o                         
   2   7   8         28.33         29.17         1.54 o                         
   3   7   8        581.82        560.49        16.62 o                         
   4   7   8         68.45         53.43         8.21 o                         
   5   7   8        547.58        565.17        26.74 o                         
   6   7   8        118.84         99.53        12.59 o                         
   7   7   8         77.69         80.36         7.42 o                         
   8   7   8          4.69          3.07         3.23 o                         
   9   7   8          9.48          0.76         3.19 o                         
  10   7   8         28.89         26.37         6.59 o                         
  11   7   8        109.60        151.94        13.84 o                         
 -10   8   8          0.23          0.49         4.89 o                         
  -9   8   8         58.25         52.81         9.59 o                         
  -8   8   8         62.17         48.76         9.10 o                         
  -7   8   8          5.11          9.11         4.91 o                         
  -6   8   8         38.04         44.13         8.43 o                         
  -5   8   8        109.03         94.85        11.46 o                         
  -4   8   8          4.15         -0.09         4.74 o                         
  -3   8   8        483.05        490.72        11.99 o                         
  -2   8   8          5.24          6.36         1.79 o                         
  -1   8   8        623.42        626.27        12.61 o                         
   0   8   8       1069.89       1074.93        12.50 o                         
   1   8   8         56.57         53.77         2.88 o                         
   2   8   8        242.06        227.08         4.95 o                         
   3   8   8        751.45        709.72        19.58 o                         
   4   8   8         24.26         22.25         6.13 o                         
   5   8   8        524.79        494.38        25.83 o                         
   6   8   8         70.53         86.76        11.67 o                         
   7   8   8         17.29         29.33         7.02 o                         
   8   8   8         15.11          6.94         3.46 o                         
   9   8   8          4.86          0.53         4.27 o                         
  10   8   8          8.79          3.66         4.25 o                         
 -10   9   8          7.04          8.99         5.81 o                         
  -9   9   8         19.43         16.69         5.40 o                         
  -8   9   8         53.31         56.79         9.68 o                         
  -7   9   8         98.82        117.42        13.39 o                         
  -6   9   8        153.83        150.58        15.60 o                         
  -5   9   8         90.06        131.81        14.48 o                         
  -4   9   8        339.57        355.41        22.62 o                         
  -3   9   8        383.85        385.05        16.13 o                         
  -2   9   8          7.55          5.59         1.75 o                         
  -1   9   8        913.25        893.88        16.00 o                         
   0   9   8        303.02        274.70         6.52 o                         
   1   9   8         91.39         83.71         3.74 o                         
   2   9   8        390.05        418.83        10.18 o                         
   3   9   8        729.08        722.13        17.75 o                         
   4   9   8          3.45         -2.56         3.50 o                         
   5   9   8         37.74         36.08         7.52 o                         
   6   9   8         56.98         58.73        10.28 o                         
   7   9   8         46.21         48.72         9.75 o                         
   8   9   8         24.73         33.91         9.72 o                         
   9   9   8        111.90        112.09        11.47 o                         
  10   9   8         49.24         49.12         7.97 o                         
  -9  10   8        130.30        143.43        15.77 o                         
  -8  10   8        160.85        169.24        16.86 o                         
  -7  10   8         68.55         71.53        11.60 o                         
  -6  10   8        107.72        117.80        14.09 o                         
  -5  10   8         87.88         93.91        12.90 o                         
  -4  10   8        197.09        204.89        18.28 o                         
  -3  10   8         78.93         74.44        11.26 o                         
  -2  10   8        242.64        241.44        10.01 o                         
  -1  10   8        618.43        607.38         9.77 o                         
   0  10   8        110.77        114.86         5.42 o                         
   1  10   8        162.72        168.14         6.95 o                         
   2  10   8        597.04        603.23        12.73 o                         
   3  10   8          5.38         12.25         2.67 o                         
   4  10   8          3.22          2.94         3.16 o                         
   5  10   8        657.63        658.48        31.82 o                         
   6  10   8        522.71        540.40        30.12 o                         
   7  10   8        388.36        406.29        27.23 o                         
   8  10   8          4.57          4.82         4.40 o                         
   9  10   8        212.25        230.59        15.70 o                         
  -8  11   8          5.93          5.97         5.48 o                         
  -7  11   8        181.82        207.82        19.53 o                         
  -6  11   8          6.35         15.72         7.81 o                         
  -5  11   8         97.91        133.39        15.59 o                         
  -4  11   8         33.71         22.45         6.97 o                         
  -3  11   8        156.54        194.20        18.38 o                         
  -2  11   8         82.12         89.15         5.90 o                         
  -1  11   8          0.12          1.85         2.37 o                         
   0  11   8         32.47         23.59         2.88 o                         
   1  11   8        107.82        107.25         5.78 o                         
   2  11   8        129.36        114.13         6.65 o                         
   3  11   8        149.41        164.29         7.79 o                         
   4  11   8         28.52         32.38         4.97 o                         
   5  11   8         18.80         10.87         5.73 o                         
   6  11   8         17.14         13.92         6.32 o                         
  -7  12   8         27.25         29.23         8.47 o                         
  -6  12   8        315.01        326.34        25.40 o                         
  -5  12   8        159.02        197.87        19.47 o                         
  -4  12   8        770.55        868.59        40.23 o                         
  -3  12   8         64.54         68.62        12.04 o                         
  -2  12   8          3.44          5.87         3.76 o                         
  -1  12   8          2.15          2.73         2.17 o                         
   0  12   8         25.68         34.19         3.68 o                         
   1  12   8          3.71          5.63         2.10 o                         
   2  12   8        223.08        218.43         9.40 o                         
   3  12   8         11.25         17.37         3.09 o                         
   4  12   8        270.70        298.66        15.67 o                         
   5  12   8        297.25        274.33        15.45 o                         
   6  12   8        192.78        172.14        17.37 o                         
  -4  13   8          0.27         -3.30         7.30 o                         
  -3  13   8         29.40         29.29         9.35 o                         
  -2  13   8          5.65         14.43         4.36 o                         
  -1  13   8         85.64        106.72         7.73 o                         
   0  13   8         12.11         12.16         3.37 o                         
   1  13   8        148.96        144.97         8.13 o                         
   2  13   8          0.61         -1.64         2.73 o                         
   3  13   8          2.55         -0.09         3.70 o                         
   4  13   8         97.21        101.27         9.71 o                         
   5  13   8          0.95          6.82         6.68 o                         
  -1  14   8          2.55         -6.08         6.08 o                         
   0  14   8        460.51        493.45        24.67 o                         
   1  14   8         21.93         14.17         4.78 o                         
   2  14   8          0.43         -1.52         4.22 o                         
   3  14   8         19.20         29.57         7.96 o                         
   4  14   8        152.59        141.82        16.32 o                         
  -1  15   8          9.10          3.17         5.64 o                         
   0  15   8         31.61         20.18         4.24 o                         
 -11   0   9       1084.26       1249.24        42.92 o                         
  -9   0   9          9.65          7.34         3.97 o                         
  -7   0   9       2450.87       2353.36        29.65 o                         
  -5   0   9         51.17         28.57         3.52 o                         
  -3   0   9       2727.90       2612.15        41.87 o                         
  -1   0   9         33.80         48.04         3.17 o                         
   1   0   9         45.38         43.33         3.02 o                         
   3   0   9       2925.93       2806.31        59.56 o                         
   5   0   9        879.41        899.32        20.43 o                         
   7   0   9        287.65        298.23        18.35 o                         
   9   0   9       1989.28       1992.68        51.85 o                         
 -12   1   9          0.61          5.72         3.57 o                         
 -11   1   9         13.94         13.50         3.87 o                         
 -10   1   9          0.08         -1.86         3.08 o                         
  -9   1   9         11.74         25.36         6.46 o                         
  -8   1   9        643.77        607.85        14.82 o                         
  -7   1   9        917.40        852.11        12.17 o                         
  -6   1   9         14.41         17.77         2.07 o                         
  -5   1   9       5220.21       5052.53        47.82 o                         
  -4   1   9          5.38          1.79         1.89 o                         
  -3   1   9       1770.71       1768.50        57.77 o                         
  -2   1   9        454.46        472.17         9.14 o                         
  -1   1   9          0.60          2.99         1.01 o                         
   0   1   9        107.10        155.07         4.01 o                         
   1   1   9        113.88        105.50         3.54 o                         
   2   1   9        137.84        126.74         3.14 o                         
   3   1   9         24.17         35.50         1.48 o                         
   4   1   9          5.66          5.26         0.86 o                         
   5   1   9       3012.91       2980.19        26.55 o                         
   6   1   9         20.65         22.60         2.11 o                         
   7   1   9          0.14          2.03         2.99 o                         
   8   1   9         29.64         35.70         7.20 o                         
   9   1   9         91.57        123.61         9.83 o                         
  10   1   9          8.84         11.90         5.66 o                         
  11   1   9        495.14        437.54        26.58 o                         
 -12   2   9          9.77          7.14         6.03 o                         
 -11   2   9        216.40        225.78        17.62 o                         
 -10   2   9         23.46         20.71         6.13 o                         
  -9   2   9         61.07         54.31         8.65 o                         
  -8   2   9        110.60         98.60         4.09 o                         
  -7   2   9         93.01        123.80         5.19 o                         
  -6   2   9        579.70        583.84        10.46 o                         
  -5   2   9          9.91          7.04         2.62 o                         
  -4   2   9        248.33        298.00         8.78 o                         
  -3   2   9        381.19        404.76         9.34 o                         
  -2   2   9        544.43        559.12         9.00 o                         
  -1   2   9          9.92         16.35         1.37 o                         
   0   2   9         10.04         15.97         1.49 o                         
   1   2   9        604.57        584.67         9.83 o                         
   2   2   9        212.58        198.11         3.98 o                         
   3   2   9       1506.37       1546.78        15.59 o                         
   4   2   9        319.27        311.26         6.72 o                         
   5   2   9       1343.76       1327.63        20.74 o                         
   6   2   9        293.15        305.60         9.49 o                         
   7   2   9        300.28        316.35        14.65 o                         
   8   2   9          3.52          1.98         3.07 o                         
   9   2   9        585.45        581.32        20.17 o                         
  10   2   9        325.08        281.16        14.96 o                         
  11   2   9         19.45         35.84         9.30 o                         
 -12   3   9        110.84        116.19        13.86 o                         
 -11   3   9          0.69         -2.86         5.39 o                         
 -10   3   9         81.75         68.90         9.92 o                         
  -9   3   9         14.29         11.20         4.77 o                         
  -8   3   9        477.98        406.94        21.62 o                         
  -7   3   9        113.50        111.78        11.12 o                         
  -6   3   9        154.87        124.39         2.89 o                         
  -5   3   9       1034.78        980.55        18.92 o                         
  -4   3   9         38.49         42.28         3.01 o                         
  -3   3   9        555.99        604.38        31.70 o                         
  -2   3   9        251.17        283.91         5.81 o                         
  -1   3   9         66.78         50.05         2.41 o                         
   0   3   9        858.51        964.25        15.11 o                         
   1   3   9       2570.99       2522.10        14.68 o                         
   2   3   9        337.22        324.64         8.70 o                         
   3   3   9        201.63        174.84         5.27 o                         
   4   3   9        145.33        158.97         5.86 o                         
   5   3   9         12.47          6.85         1.74 o                         
   6   3   9         49.01         57.09         4.76 o                         
   7   3   9          0.74          0.69         3.06 o                         
   8   3   9        138.21        142.22         9.77 o                         
   9   3   9         11.41          5.56         3.70 o                         
  10   3   9          1.25          7.98         4.19 o                         
  11   3   9         65.60         67.34        10.43 o                         
 -11   4   9         25.60         30.93         7.60 o                         
 -10   4   9         65.84         74.38        10.61 o                         
  -9   4   9         23.82         20.16         5.87 o                         
  -8   4   9        367.25        340.33        20.18 o                         
  -7   4   9        436.99        444.53        22.66 o                         
  -6   4   9          0.13          2.92         4.29 o                         
  -5   4   9        124.27        132.27        12.20 o                         
  -4   4   9         29.88         24.33         2.69 o                         
  -3   4   9          4.72          5.34         1.30 o                         
  -2   4   9        209.60        183.60         5.31 o                         
  -1   4   9        421.27        426.27        13.76 o                         
   0   4   9       2561.19       2688.60        42.87 o                         
   1   4   9        390.76        374.78         5.91 o                         
   2   4   9         59.98         66.40         3.50 o                         
   3   4   9        979.63        924.58        13.06 o                         
   4   4   9          8.35          9.69         3.54 o                         
   5   4   9        171.74        164.32        13.55 o                         
   6   4   9         34.31         30.48         4.42 o                         
   7   4   9        314.63        331.27        16.97 o                         
   8   4   9        255.36        269.90        14.58 o                         
   9   4   9          3.11          0.09         3.70 o                         
  10   4   9          0.96         -3.75         6.22 o                         
 -11   5   9        481.91        462.87        25.91 o                         
 -10   5   9        508.14        515.59        26.64 o                         
  -9   5   9        100.10        114.04        12.61 o                         
  -8   5   9          3.68         -0.02         3.79 o                         
  -7   5   9          4.75         15.05         5.41 o                         
  -6   5   9         77.90         97.38        11.27 o                         
  -5   5   9         78.45         93.73        10.67 o                         
  -4   5   9        286.15        272.25         7.10 o                         
  -3   5   9         84.88        114.84         5.43 o                         
  -2   5   9        148.86        147.42         5.74 o                         
  -1   5   9        166.88        179.62         7.92 o                         
   0   5   9         36.22         26.38         2.68 o                         
   1   5   9        470.72        425.62         5.60 o                         
   2   5   9       1611.73       1628.94        20.91 o                         
   3   5   9         12.80          8.05         2.65 o                         
   4   5   9        225.63        208.25         9.56 o                         
   5   5   9        202.07        163.16        13.98 o                         
   6   5   9         13.30         19.89         3.73 o                         
   7   5   9        174.96        175.01        10.35 o                         
   8   5   9        183.53        183.73        11.06 o                         
   9   5   9        188.59        194.20        12.00 o                         
  10   5   9         28.80         28.76         7.39 o                         
 -11   6   9          0.97         -0.02         4.38 o                         
 -10   6   9         97.10        125.06        13.58 o                         
  -9   6   9          5.46          1.41         4.52 o                         
  -8   6   9        310.09        321.19        20.46 o                         
  -7   6   9        148.23        154.41        14.60 o                         
  -6   6   9         12.27         18.05         5.69 o                         
  -5   6   9          0.21         -2.64         4.54 o                         
  -4   6   9         44.44         34.36         8.01 o                         
  -3   6   9          9.97         12.48         2.16 o                         
  -2   6   9       1355.09       1405.78        44.24 o                         
  -1   6   9        791.88        782.49        17.20 o                         
   0   6   9        946.85        921.24        15.58 o                         
   1   6   9          1.31          6.78         1.16 o                         
   2   6   9        930.94        962.80        16.16 o                         
   3   6   9        368.00        325.12        10.23 o                         
   4   6   9         43.13         34.96         7.77 o                         
   5   6   9         72.52         70.11         9.45 o                         
   6   6   9         97.57         79.67        11.01 o                         
   7   6   9          4.11         -0.62         3.21 o                         
   8   6   9        143.01        158.71        10.57 o                         
   9   6   9          9.07          6.79         3.55 o                         
  10   6   9         80.02         82.82        11.16 o                         
 -10   7   9        400.07        415.04        24.92 o                         
  -9   7   9          1.21         -4.84         6.52 o                         
  -8   7   9         27.87         33.88         8.27 o                         
  -7   7   9          7.43          4.55         4.39 o                         
  -6   7   9          0.30          2.03         4.32 o                         
  -5   7   9        318.61        259.86        19.35 o                         
  -4   7   9         57.96         45.16        10.28 o                         
  -3   7   9        239.64        251.12         8.60 o                         
  -2   7   9         10.51         10.00         6.71 o                         
  -1   7   9        207.28        199.67         7.81 o                         
   0   7   9       1686.11       1699.27        27.34 o                         
   1   7   9         33.91         30.02         2.02 o                         
   2   7   9         58.76         48.16         3.04 o                         
   3   7   9          0.07         -2.88         2.88 o                         
   4   7   9        194.47        181.67         9.90 o                         
   5   7   9         88.95         64.95         9.44 o                         
   6   7   9         72.27         78.67        10.81 o                         
   7   7   9          6.64          5.64         3.41 o                         
   8   7   9        198.87        214.11        12.46 o                         
   9   7   9         11.58         10.69         4.76 o                         
  10   7   9        290.78        336.93        21.14 o                         
 -10   8   9         47.74         60.94        10.40 o                         
  -9   8   9          1.37         -6.91         6.91 o                         
  -8   8   9        944.38       1071.99        40.19 o                         
  -7   8   9         57.43         59.80         9.73 o                         
  -6   8   9        166.99        219.04        18.15 o                         
  -5   8   9         13.77          6.26         5.93 o                         
  -4   8   9         11.63         15.96         5.77 o                         
  -3   8   9        104.21         97.32         5.69 o                         
  -2   8   9       1394.21       1495.52        24.84 o                         
  -1   8   9          0.95          2.39         1.46 o                         
   0   8   9       1144.52       1152.06        16.52 o                         
   1   8   9          1.78          1.82         1.58 o                         
   2   8   9         43.31         38.93         1.82 o                         
   3   8   9         20.72         16.26         3.62 o                         
   4   8   9         60.91         58.56         6.13 o                         
   5   8   9          0.20         14.48         6.28 o                         
   6   8   9          7.93         10.40         5.62 o                         
   7   8   9         82.24        101.35        13.62 o                         
   8   8   9         49.81         41.24         6.14 o                         
   9   8   9         55.22         54.09         8.63 o                         
  -9   9   9         22.39         31.08         8.27 o                         
  -8   9   9         73.80         81.39        12.11 o                         
  -7   9   9        191.81        162.20        16.05 o                         
  -6   9   9        610.78        701.09        33.76 o                         
  -5   9   9        559.66        577.47        30.45 o                         
  -4   9   9         12.26         13.87         6.32 o                         
  -3   9   9         21.95         16.70         6.97 o                         
  -2   9   9        663.86        646.91        21.61 o                         
  -1   9   9        394.71        386.20         7.59 o                         
   0   9   9        192.58        191.79         6.60 o                         
   1   9   9         24.57         17.81         2.33 o                         
   2   9   9          1.26          2.10         1.76 o                         
   3   9   9        475.67        452.90        16.43 o                         
   4   9   9        224.09        222.74        12.11 o                         
   5   9   9         74.66         54.65         6.35 o                         
   6   9   9        305.35        342.21        23.26 o                         
   7   9   9         94.34         86.29        12.32 o                         
   8   9   9        174.88        214.42        15.73 o                         
   9   9   9          0.01         -5.84         5.84 o                         
  -8  10   9        702.87        726.74        35.58 o                         
  -7  10   9         37.45         46.64         9.76 o                         
  -6  10   9         40.86         56.16        10.84 o                         
  -5  10   9          0.06         12.20         7.25 o                         
  -4  10   9         40.80         56.19        10.52 o                         
  -3  10   9          6.95          6.99         5.08 o                         
  -2  10   9        238.65        238.45        10.88 o                         
  -1  10   9        165.04        161.84         8.02 o                         
   0  10   9       1080.27       1115.88        50.26 o                         
   1  10   9          0.75         -2.44         2.44 o                         
   2  10   9         64.33         57.00         4.03 o                         
   3  10   9        219.00        244.83        12.78 o                         
   4  10   9        290.13        286.02        14.17 o                         
   5  10   9         40.96         52.78         6.81 o                         
   6  10   9          8.80          7.07         5.13 o                         
   7  10   9          6.98         -2.15         6.89 o                         
   8  10   9        142.10        150.67        13.51 o                         
  -7  11   9        448.78        462.02        29.50 o                         
  -6  11   9        192.12        184.22        18.56 o                         
  -5  11   9        314.37        335.22        25.58 o                         
  -4  11   9          2.92          3.96         6.65 o                         
  -3  11   9        165.18        145.08        16.49 o                         
  -2  11   9        130.44        127.94        15.57 o                         
  -1  11   9        157.30        154.81         8.18 o                         
   0  11   9          5.15          5.75         2.05 o                         
   1  11   9          1.62         -2.26         2.26 o                         
   2  11   9         24.95         20.29         2.87 o                         
   3  11   9        498.62        501.04        18.91 o                         
   4  11   9          9.04          1.31         3.97 o                         
   5  11   9          0.91         -2.53         3.91 o                         
   6  11   9        562.43        567.29        22.05 o                         
  -5  12   9        242.79        288.56        24.15 o                         
  -4  12   9        343.79        389.22        27.64 o                         
  -3  12   9        193.07        223.43        21.14 o                         
  -2  12   9         47.81         52.27        11.55 o                         
  -1  12   9          6.56          3.70         3.97 o                         
   0  12   9          0.37         -0.75         2.12 o                         
   1  12   9          7.86          8.80         2.02 o                         
   2  12   9         24.02         22.45         4.72 o                         
   3  12   9        422.82        442.30        18.57 o                         
   4  12   9         50.37         43.27         6.16 o                         
   5  12   9        152.66        140.31        10.92 o                         
  -2  13   9          6.60         13.05         8.52 o                         
  -1  13   9         44.58         31.76         5.32 o                         
   0  13   9          1.59         -0.72         2.84 o                         
   1  13   9         63.50         68.95         7.28 o                         
   2  13   9          8.17          4.10         4.03 o                         
   3  13   9          2.38          1.70         2.90 o                         
   4  13   9         39.44         42.08         8.69 o                         
  -1  14   9         28.23         13.90         4.60 o                         
   3  14   9        195.48        235.93        19.79 o                         
 -10   0  10        150.13        205.17        17.81 o                         
  -8   0  10        329.31        367.23        12.13 o                         
  -6   0  10       7800.85       7768.76       322.73 o                         
  -4   0  10       2534.98       2414.94        43.68 o                         
  -2   0  10        185.49        187.45        11.00 o                         
   0   0  10        413.75        401.84         8.58 o                         
   2   0  10        510.82        527.38         9.10 o                         
   4   0  10       1518.40       1492.94        18.97 o                         
   6   0  10       1141.54       1235.26        36.80 o                         
   8   0  10       1095.21       1172.28        38.96 o                         
  10   0  10       1030.60       1116.53        42.34 o                         
 -11   1  10        122.80        132.91        10.22 o                         
 -10   1  10         55.17         46.42         6.07 o                         
  -9   1  10          0.03         -0.94         3.40 o                         
  -8   1  10         40.65         39.99         3.63 o                         
  -7   1  10       1010.94       1002.23        13.64 o                         
  -6   1  10        351.00        330.90         7.92 o                         
  -5   1  10         25.80         16.88         2.23 o                         
  -4   1  10        240.80        229.69         9.62 o                         
  -3   1  10        166.80        146.76        13.90 o                         
  -2   1  10        337.62        347.54         8.17 o                         
  -1   1  10        208.11        206.40         5.19 o                         
   0   1  10         58.86         63.23         2.32 o                         
   1   1  10         73.29         86.25         3.99 o                         
   2   1  10        126.24        136.20         4.17 o                         
   3   1  10        344.13        351.47         5.68 o                         
   4   1  10        251.77        238.58         3.82 o                         
   5   1  10        139.88        144.31         4.05 o                         
   6   1  10         26.94         27.89         2.93 o                         
   7   1  10        200.96        201.33        11.24 o                         
   8   1  10          5.44         12.78         4.13 o                         
   9   1  10          0.72          3.47         3.84 o                         
  10   1  10        751.08        784.58        25.16 o                         
 -11   2  10         62.59         71.20         7.92 o                         
 -10   2  10        118.03        122.81         9.46 o                         
  -9   2  10        105.46        110.28         8.45 o                         
  -8   2  10        492.87        510.96        17.21 o                         
  -7   2  10        217.93        220.18         7.67 o                         
  -6   2  10       2880.21       2861.06        39.84 o                         
  -5   2  10       1198.52       1057.30        26.43 o                         
  -4   2  10        634.70        643.88        16.17 o                         
  -3   2  10        453.02        488.57        10.68 o                         
  -2   2  10         74.65         84.32         3.17 o                         
  -1   2  10         42.94         54.46         2.51 o                         
   0   2  10        202.96        229.89         4.16 o                         
   1   2  10          1.12          0.32         0.97 o                         
   2   2  10        246.84        273.79         6.53 o                         
   3   2  10         72.89         60.58         2.82 o                         
   4   2  10         60.41         53.82         3.00 o                         
   5   2  10        212.25        209.23         5.72 o                         
   6   2  10        120.15        127.19         6.14 o                         
   7   2  10         62.41         68.38         6.85 o                         
   8   2  10        279.69        316.32        14.77 o                         
   9   2  10        677.21        698.03        22.70 o                         
  10   2  10        390.88        387.40        24.54 o                         
 -11   3  10        156.12        175.44        16.58 o                         
 -10   3  10         41.38         36.45         7.62 o                         
  -9   3  10         17.86         19.42         5.40 o                         
  -8   3  10        192.05        218.02        16.51 o                         
  -7   3  10       1347.23       1083.46        71.76 o                         
  -6   3  10       2316.38       2169.05        14.58 o                         
  -5   3  10        965.98        906.21        10.43 o                         
  -4   3  10        376.02        378.18         8.14 o                         
  -3   3  10        718.99        657.63        11.02 o                         
  -2   3  10        228.92        242.22         8.41 o                         
  -1   3  10       1122.73       1096.69        12.65 o                         
   0   3  10        335.65        323.74         6.57 o                         
   1   3  10          4.10          3.35         1.04 o                         
   2   3  10        828.64        757.01        17.05 o                         
   3   3  10         53.92         60.38         3.17 o                         
   4   3  10        821.17        801.51        12.83 o                         
   5   3  10        134.17        156.45         5.41 o                         
   6   3  10          0.43          0.41         3.02 o                         
   7   3  10        249.49        245.59        12.37 o                         
   8   3  10          0.26         -3.51         3.55 o                         
   9   3  10         34.34         30.87         5.48 o                         
  10   3  10         48.02         56.52        10.41 o                         
 -11   4  10         24.40         25.70         5.87 o                         
 -10   4  10         74.68         59.42        10.40 o                         
  -9   4  10          0.73         10.54         5.08 o                         
  -8   4  10        496.88        490.30        25.04 o                         
  -7   4  10         24.01         23.19         6.64 o                         
  -6   4  10          6.52          3.16         4.80 o                         
  -5   4  10          4.09          2.52         0.70 o                         
  -4   4  10         17.93         17.36         2.63 o                         
  -3   4  10         64.96         52.57         3.26 o                         
  -2   4  10          9.55          8.31         1.59 o                         
  -1   4  10       1060.30        951.39        24.56 o                         
   0   4  10        320.42        342.36         6.85 o                         
   1   4  10        141.61        143.14         3.63 o                         
   2   4  10         33.71         33.05         2.51 o                         
   3   4  10       1239.21       1218.98        14.94 o                         
   4   4  10        193.24        179.08         8.21 o                         
   5   4  10         13.67         10.08         2.37 o                         
   6   4  10        140.96        122.22        13.80 o                         
   7   4  10        275.83        289.82        13.50 o                         
   8   4  10          6.01          4.02         3.19 o                         
   9   4  10        390.21        391.88        17.41 o                         
  10   4  10         59.55         64.22        10.30 o                         
 -11   5  10        145.05        150.33        15.68 o                         
 -10   5  10        165.96        185.15        16.54 o                         
  -9   5  10        109.68        134.36        13.86 o                         
  -8   5  10         61.66         57.42         9.60 o                         
  -7   5  10        109.17         95.17        11.57 o                         
  -6   5  10        110.93        111.34        12.37 o                         
  -5   5  10         73.33         80.66        10.75 o                         
  -4   5  10          5.28          5.42         1.32 o                         
  -3   5  10        789.15        821.96        15.39 o                         
  -2   5  10        343.15        357.71        14.44 o                         
  -1   5  10       1905.33       1915.60        34.96 o                         
   0   5  10        315.45        317.64         7.48 o                         
   1   5  10        160.70        151.05         3.23 o                         
   2   5  10        306.38        277.44         8.65 o                         
   3   5  10        594.24        564.04        12.78 o                         
   4   5  10       1221.79       1169.87        28.69 o                         
   5   5  10         42.09         44.03         4.68 o                         
   6   5  10         22.55         27.69         4.52 o                         
   7   5  10          9.19          3.26         3.27 o                         
   8   5  10          9.20         11.68         3.89 o                         
   9   5  10         82.65         87.01         8.58 o                         
 -10   6  10        128.16        136.76        14.95 o                         
  -9   6  10         55.88         50.51         9.23 o                         
  -8   6  10         49.84         63.61         9.93 o                         
  -7   6  10          4.25          0.54         4.35 o                         
  -6   6  10          4.91          1.84         4.51 o                         
  -5   6  10         11.33          7.91         4.82 o                         
  -4   6  10         74.68         57.21         8.72 o                         
  -3   6  10       1146.55       1174.10       229.80 o                         
  -2   6  10         65.62         57.44         4.80 o                         
  -1   6  10        167.74        145.61         7.73 o                         
   0   6  10          0.03          0.43         1.14 o                         
   1   6  10       2238.38       2162.29        11.54 o                         
   2   6  10          0.27         -2.29         2.29 o                         
   3   6  10       1648.12       1590.76        22.58 o                         
   4   6  10         67.12         43.18         4.55 o                         
   5   6  10        389.70        400.04        14.41 o                         
   6   6  10         51.72         35.96         7.47 o                         
   7   6  10        225.88        212.55        11.68 o                         
   8   6  10          1.09         -3.92         5.06 o                         
   9   6  10        240.51        292.88        19.91 o                         
 -10   7  10          1.00         -6.02         6.91 o                         
  -9   7  10        189.77        208.04        18.05 o                         
  -8   7  10         32.44         40.84         7.94 o                         
  -7   7  10         50.30         47.24         9.20 o                         
  -6   7  10        134.05        121.74        13.99 o                         
  -5   7  10        264.48        223.74        17.94 o                         
  -4   7  10         14.76         17.74         2.06 o                         
  -3   7  10        138.99        138.51        27.23 o                         
  -2   7  10       1022.75       1001.84        33.62 o                         
  -1   7  10       2113.44       2265.00        96.25 o                         
   0   7  10        790.04        791.39        12.08 o                         
   1   7  10         51.71         50.48         2.12 o                         
   2   7  10         75.76         83.66         3.68 o                         
   3   7  10          2.90         -2.58         2.58 o                         
   4   7  10         36.74         24.07         3.53 o                         
   5   7  10         69.52         73.19         6.83 o                         
   6   7  10          0.00         -6.72         6.72 o                         
   7   7  10          6.77          6.33         3.05 o                         
   8   7  10          4.84          2.85         3.26 o                         
   9   7  10         17.59         22.31         6.54 o                         
  -9   8  10        259.76        290.52        21.97 o                         
  -8   8  10         28.49         25.19         7.67 o                         
  -7   8  10          8.30          6.37         5.55 o                         
  -6   8  10        205.49        212.48        18.23 o                         
  -5   8  10         73.49         95.61        13.34 o                         
  -4   8  10         32.16         13.31         5.21 o                         
  -3   8  10        785.57        797.65        17.55 o                         
  -2   8  10       1274.51       1303.97        35.26 o                         
  -1   8  10        275.42        253.75         8.40 o                         
   0   8  10       1016.38        996.50        14.21 o                         
   1   8  10        845.88        869.12        19.27 o                         
   2   8  10         12.63         13.14         1.93 o                         
   3   8  10        191.03        200.23        10.49 o                         
   4   8  10          9.39         -1.27         6.17 o                         
   5   8  10       1203.77       1156.02        29.56 o                         
   6   8  10        142.51        124.32        12.37 o                         
   7   8  10        570.88        632.87        22.24 o                         
   8   8  10          4.87          2.37         4.43 o                         
  -8   9  10         34.51         41.69        10.03 o                         
  -7   9  10         59.75         83.08        12.39 o                         
  -6   9  10          6.77          9.25         6.60 o                         
  -5   9  10         22.21         47.01         9.89 o                         
  -4   9  10         39.61         47.88         9.73 o                         
  -3   9  10         55.70         56.52        10.57 o                         
  -2   9  10        502.03        513.39        15.77 o                         
  -1   9  10       1494.95       1449.96        29.63 o                         
   0   9  10         64.89         70.61         5.42 o                         
   1   9  10          5.21          4.47         1.74 o                         
   2   9  10        310.37        334.92         8.78 o                         
   3   9  10         65.01         67.02         6.62 o                         
   4   9  10        585.44        600.17        19.71 o                         
   5   9  10          1.35          3.16         6.94 o                         
   6   9  10          6.07          3.18         7.50 o                         
   7   9  10        121.12        102.16        13.73 o                         
   8   9  10         51.19         63.24         9.80 o                         
  -7  10  10         29.70         34.62         8.72 o                         
  -6  10  10          0.37          5.83         5.51 o                         
  -5  10  10        123.72        142.49        16.30 o                         
  -4  10  10          1.27          0.14         5.43 o                         
  -3  10  10         87.96        108.16        14.22 o                         
  -2  10  10          6.93         13.81         7.50 o                         
  -1  10  10        397.35        424.33        15.79 o                         
   0  10  10          1.64          2.25         2.21 o                         
   1  10  10         17.86         13.78         2.16 o                         
   2  10  10        160.94        166.32         8.80 o                         
   3  10  10         52.16         54.19         6.48 o                         
   4  10  10        290.32        299.06        14.71 o                         
   5  10  10        237.02        238.68        13.72 o                         
   6  10  10         34.44         20.23         4.86 o                         
   7  10  10        447.97        420.33        24.41 o                         
  -6  11  10         27.06         26.89         8.61 o                         
  -5  11  10        148.77        169.83        18.71 o                         
  -4  11  10        107.79        124.35        16.04 o                         
  -3  11  10        436.98        518.87        31.36 o                         
  -2  11  10         73.11         75.49        12.42 o                         
  -1  11  10        268.77        284.03        14.60 o                         
   0  11  10        132.51        139.41         7.29 o                         
   1  11  10         84.83         70.08         4.73 o                         
   2  11  10        280.53        305.01        12.38 o                         
   3  11  10         12.04         13.39         4.17 o                         
   4  11  10        348.97        350.79        16.31 o                         
   5  11  10          7.88          3.04         5.05 o                         
   6  11  10          7.05         14.89         6.35 o                         
   7  11  10        263.44        277.16        19.88 o                         
  -4  12  10        375.37        415.03        29.25 o                         
  -3  12  10        117.60        119.85        16.54 o                         
  -2  12  10        142.27        162.04        19.02 o                         
  -1  12  10         14.66         12.17         4.40 o                         
   0  12  10         40.14         40.51         4.63 o                         
   1  12  10          0.59          1.14         2.92 o                         
   2  12  10         17.50         19.11         4.69 o                         
   3  12  10         91.45         87.00         8.46 o                         
   4  12  10         73.84         84.37         8.58 o                         
   5  12  10         54.14         52.44         9.02 o                         
  -1  13  10          4.78          5.05         3.57 o                         
   0  13  10          0.52          7.88         5.10 o                         
   1  13  10         21.97         29.28         7.63 o                         
   2  13  10        131.34        148.30        15.18 o                         
   3  13  10          0.17         -4.57         5.07 o                         
   4  13  10        140.37        137.70        15.35 o                         
 -11   0  11          4.43          7.41         6.12 o                         
  -9   0  11          0.11         -3.60         5.67 o                         
  -7   0  11        366.26        370.01        12.15 o                         
  -5   0  11        181.82        183.29         8.52 o                         
  -3   0  11       3540.82       3512.74        52.24 o                         
  -1   0  11       2917.13       2751.66        93.57 o                         
   1   0  11          9.52          8.58         1.86 o                         
   3   0  11       3459.74       3440.55        50.88 o                         
   5   0  11          4.21          4.67         3.50 o                         
   7   0  11        367.16        374.60        21.88 o                         
   9   0  11         73.83         83.59        12.44 o                         
 -11   1  11         80.67         96.24         9.14 o                         
 -10   1  11         19.80         11.90         3.35 o                         
  -9   1  11        340.84        348.12        27.65 o                         
  -8   1  11        200.40        212.87        11.86 o                         
  -7   1  11        334.76        321.75         7.99 o                         
  -6   1  11       1094.15       1035.37        14.30 o                         
  -5   1  11        717.27        681.09        13.14 o                         
  -4   1  11        317.59        305.48        11.24 o                         
  -3   1  11         20.40         29.06         2.93 o                         
  -2   1  11         67.71         60.99         3.68 o                         
  -1   1  11         18.35         22.09         1.81 o                         
   0   1  11        233.56        254.04         4.78 o                         
   1   1  11        160.15        153.81         4.71 o                         
   2   1  11        100.96        117.57         4.07 o                         
   3   1  11        448.06        457.03        12.58 o                         
   4   1  11         34.66         40.39         2.21 o                         
   5   1  11        448.77        479.27        10.61 o                         
   6   1  11          0.01          0.52         2.74 o                         
   7   1  11        539.88        580.47        22.62 o                         
   8   1  11         40.06         33.69         5.82 o                         
   9   1  11        322.78        359.53        16.88 o                         
 -11   2  11         46.65         50.09         6.73 o                         
 -10   2  11          3.02          0.13         3.09 o                         
  -9   2  11         36.71         31.66        11.36 o                         
  -8   2  11         46.92         25.99         4.71 o                         
  -7   2  11        193.93        181.76        10.29 o                         
  -6   2  11        600.15        543.98        11.58 o                         
  -5   2  11         92.63         81.56         4.10 o                         
  -4   2  11        143.91        141.27         6.26 o                         
  -3   2  11       3716.09       3658.38        37.70 o                         
  -2   2  11        631.61        651.40         8.92 o                         
  -1   2  11        535.85        577.65         9.96 o                         
   0   2  11        365.39        352.94         8.63 o                         
   1   2  11        168.71        136.67         5.54 o                         
   2   2  11          3.52          3.27         1.08 o                         
   3   2  11       1649.14       1581.76        25.94 o                         
   4   2  11        279.89        274.43         5.80 o                         
   5   2  11        165.67        157.38         4.63 o                         
   6   2  11         18.69         16.05         3.96 o                         
   7   2  11        193.56        187.04        16.58 o                         
   8   2  11         44.08         34.54         6.11 o                         
   9   2  11         24.52         33.44         6.19 o                         
 -11   3  11        199.24        238.64        13.90 o                         
 -10   3  11         53.55         48.74         6.37 o                         
  -9   3  11         55.31         70.22         7.30 o                         
  -8   3  11         11.90         10.74         5.16 o                         
  -7   3  11       1042.39       1061.64        24.61 o                         
  -6   3  11        187.18        171.64         7.33 o                         
  -5   3  11         11.51         10.98         2.57 o                         
  -4   3  11        239.43        246.51         6.83 o                         
  -3   3  11         99.27         88.54         3.83 o                         
  -2   3  11        731.40        719.53        11.74 o                         
  -1   3  11         69.99         69.10         3.33 o                         
   0   3  11        243.52        229.22         5.81 o                         
   1   3  11          4.06          4.11         1.11 o                         
   2   3  11         11.50          8.53         1.01 o                         
   3   3  11        134.87        134.30         4.56 o                         
   4   3  11          9.70         12.43         1.93 o                         
   5   3  11        104.38        115.85         5.41 o                         
   6   3  11          0.78         -1.49         2.69 o                         
   7   3  11        316.65        323.75        19.78 o                         
   8   3  11        117.19        140.58        10.40 o                         
   9   3  11        211.88        225.04        13.53 o                         
 -10   4  11        140.06        145.28        15.09 o                         
  -9   4  11          8.74         20.07         6.79 o                         
  -8   4  11        172.19        160.69        15.05 o                         
  -7   4  11        226.29        196.07        15.87 o                         
  -6   4  11        303.20        242.64         9.50 o                         
  -5   4  11         59.68         68.13         3.00 o                         
  -4   4  11        376.94        362.85        14.61 o                         
  -3   4  11        157.72        159.08         5.73 o                         
  -2   4  11        368.84        328.26         9.61 o                         
  -1   4  11        152.84        151.12         5.57 o                         
   0   4  11          5.12          5.09         1.41 o                         
   1   4  11        478.15        443.27         8.06 o                         
   2   4  11         27.94         31.86         2.89 o                         
   3   4  11        899.09        867.31        20.67 o                         
   4   4  11         68.00         70.86         5.90 o                         
   5   4  11        114.39        115.79         5.87 o                         
   6   4  11         24.47         21.93         2.93 o                         
   7   4  11        141.58        151.10        10.12 o                         
   8   4  11          7.34          4.65         3.14 o                         
   9   4  11         13.14          8.28         6.02 o                         
 -10   5  11          8.00          3.16         4.54 o                         
  -9   5  11         14.15         11.72         5.68 o                         
  -8   5  11        158.62        140.70        14.30 o                         
  -7   5  11         32.22         47.82         8.89 o                         
  -6   5  11        248.21        234.77        17.86 o                         
  -5   5  11         27.20         16.63         4.08 o                         
  -4   5  11         75.48         88.17         6.70 o                         
  -3   5  11        110.21        106.20        11.12 o                         
  -2   5  11         62.42         73.36         4.88 o                         
  -1   5  11         21.59         26.90         2.62 o                         
   0   5  11        186.06        187.99         5.98 o                         
   1   5  11        164.00        142.45         3.29 o                         
   2   5  11        928.06        905.98        17.33 o                         
   3   5  11         23.08         17.06         2.63 o                         
   4   5  11         40.38         48.39         5.24 o                         
   5   5  11        242.10        240.93        10.72 o                         
   6   5  11          6.06          3.03         2.40 o                         
   7   5  11          7.11          5.11         5.36 o                         
   8   5  11        558.65        621.56        21.40 o                         
   9   5  11         35.42         28.11         6.92 o                         
 -10   6  11        244.08        266.07        20.88 o                         
  -9   6  11          0.32          6.44         4.72 o                         
  -8   6  11        117.46        142.11        15.18 o                         
  -7   6  11         74.45         79.20        10.78 o                         
  -6   6  11        320.29        323.07        21.66 o                         
  -5   6  11          9.97         -1.51         5.82 o                         
  -4   6  11        129.92        129.21         8.49 o                         
  -3   6  11        483.63        451.51        44.53 o                         
  -2   6  11        833.67        811.78        17.85 o                         
  -1   6  11        156.25        164.41         6.19 o                         
   0   6  11          5.56          2.22         1.95 o                         
   1   6  11        493.39        443.69         7.78 o                         
   2   6  11        668.41        611.33        13.74 o                         
   3   6  11        207.42        182.75         7.79 o                         
   4   6  11         21.95         26.68         3.90 o                         
   5   6  11          0.09         -2.91         3.20 o                         
   6   6  11        213.71        212.37        11.73 o                         
   7   6  11          0.59         -4.12         4.12 o                         
   8   6  11        118.29        133.95        10.23 o                         
  -9   7  11        241.53        274.04        21.36 o                         
  -8   7  11         16.82         22.90         6.62 o                         
  -7   7  11          0.09         -1.81         4.78 o                         
  -6   7  11          7.36          0.37         5.92 o                         
  -5   7  11          0.04         -0.90         5.52 o                         
  -4   7  11         68.84         80.24        11.24 o                         
  -3   7  11          8.15          0.59         2.13 o                         
  -2   7  11         40.32         37.14         4.73 o                         
  -1   7  11        240.27        258.33        11.23 o                         
   0   7  11        451.61        449.34        19.61 o                         
   1   7  11        395.40        393.69         5.67 o                         
   2   7  11       1512.14       1493.59        29.10 o                         
   3   7  11         23.52         20.08         3.13 o                         
   4   7  11        293.17        287.40        12.34 o                         
   5   7  11         62.82         53.60         8.39 o                         
   6   7  11         61.90         63.41         6.61 o                         
   7   7  11         48.77         52.40         6.71 o                         
   8   7  11         74.77         85.12        11.30 o                         
  -8   8  11        323.48        360.30        25.13 o                         
  -7   8  11          0.04         -3.23         6.00 o                         
  -6   8  11        221.92        271.77        21.07 o                         
  -5   8  11         43.87         50.56        10.39 o                         
  -4   8  11         33.04         29.64         7.71 o                         
  -3   8  11          4.25          2.18         3.80 o                         
  -2   8  11        476.12        474.64        20.60 o                         
  -1   8  11         29.21         28.29         5.99 o                         
   0   8  11        138.38        166.65         7.79 o                         
   1   8  11          2.48          5.48         1.82 o                         
   2   8  11        859.49        832.24        17.71 o                         
   3   8  11         95.82        110.09         6.82 o                         
   4   8  11        289.04        289.89        13.15 o                         
   5   8  11         76.39         72.83         7.01 o                         
   6   8  11        105.19        126.94         9.49 o                         
   7   8  11          3.78         12.63         4.27 o                         
  -7   9  11          9.12         18.20         7.31 o                         
  -6   9  11        140.07        188.49        19.07 o                         
  -5   9  11         47.56         72.21        12.23 o                         
  -4   9  11          0.63         -0.09         5.43 o                         
  -3   9  11          0.40         -0.21         6.08 o                         
  -2   9  11        512.23        586.58        38.85 o                         
  -1   9  11          6.61         10.00         3.38 o                         
   0   9  11        105.36        105.48         6.58 o                         
   1   9  11          6.75          6.08         2.59 o                         
   2   9  11        286.27        277.48        16.44 o                         
   3   9  11         68.97         65.61         6.56 o                         
   4   9  11        103.54        107.37         8.60 o                         
   5   9  11        182.29        182.88        11.33 o                         
   6   9  11        453.92        469.25        18.58 o                         
  -6  10  11        242.77        304.59        24.54 o                         
  -5  10  11         44.55         55.98        11.33 o                         
  -4  10  11         64.32         77.19        13.06 o                         
  -3  10  11         85.66         79.51        13.30 o                         
  -2  10  11         52.24         64.66        12.59 o                         
  -1  10  11         64.97         89.54         7.82 o                         
   0  10  11          0.96          1.97         1.90 o                         
   1  10  11        421.65        447.18        14.15 o                         
   2  10  11        102.41         94.91         6.85 o                         
   3  10  11        101.74        102.15         8.42 o                         
   4  10  11         86.61         77.72         7.69 o                         
   5  10  11        691.46        742.35        39.95 o                         
   6  10  11          1.77         -2.86         4.93 o                         
  -5  11  11        147.97        166.49        19.25 o                         
  -4  11  11        281.83        364.45        27.46 o                         
  -3  11  11         39.85         40.90        10.31 o                         
  -2  11  11        402.57        428.39        28.72 o                         
  -1  11  11          6.43          8.59         7.14 o                         
   0  11  11          0.04          3.62         3.20 o                         
   1  11  11         46.77         51.64         5.19 o                         
   2  11  11         17.36         17.85         3.84 o                         
   3  11  11          2.24          2.73         6.71 o                         
   4  11  11          7.63          7.24         3.10 o                         
   5  11  11          0.63         -4.11         4.11 o                         
   6  11  11        157.58        166.51        15.06 o                         
   0  12  11        107.55        116.10        13.14 o                         
   1  12  11          3.27          2.25         4.11 o                         
   2  12  11         42.07         40.28         9.60 o                         
   3  12  11        137.35        163.68        11.15 o                         
   4  12  11         21.57         16.64         5.96 o                         
 -10   0  12        230.02        238.87        18.99 o                         
  -8   0  12        445.88        428.38        22.81 o                         
  -6   0  12        151.49        155.88         8.12 o                         
  -4   0  12       4224.59       4166.15        62.53 o                         
  -2   0  12        127.36        108.35         5.77 o                         
   0   0  12        159.09        135.12         9.52 o                         
   2   0  12        276.72        257.39         7.74 o                         
   4   0  12        464.76        449.36        20.98 o                         
   6   0  12        711.95        743.29        30.12 o                         
   8   0  12        620.95        673.33        31.42 o                         
 -10   1  12         83.72         77.51         7.96 o                         
  -9   1  12          7.54          1.40         3.20 o                         
  -8   1  12        228.22        212.71        11.66 o                         
  -7   1  12         10.93         10.46         3.31 o                         
  -6   1  12        536.88        536.67        12.67 o                         
  -5   1  12        577.80        559.87        11.09 o                         
  -4   1  12       1700.16       1669.72        27.22 o                         
  -3   1  12          0.00         -0.95         1.72 o                         
  -2   1  12        121.47        120.04         5.21 o                         
  -1   1  12         55.43         58.08         4.34 o                         
   0   1  12         46.58         45.60         2.34 o                         
   1   1  12         33.43         32.49         2.42 o                         
   2   1  12        471.85        445.49        10.86 o                         
   3   1  12        250.82        249.04         6.52 o                         
   4   1  12        180.98        181.06         9.61 o                         
   5   1  12        162.70        155.95         9.33 o                         
   6   1  12          7.42          3.01         3.43 o                         
   7   1  12         22.98         25.21         4.95 o                         
   8   1  12         15.24         19.18         5.12 o                         
 -10   2  12        160.31        168.43        11.40 o                         
  -9   2  12        221.03        228.24        12.84 o                         
  -8   2  12        747.74        726.03        21.42 o                         
  -7   2  12         83.80         73.89         7.03 o                         
  -6   2  12         70.50         60.54         5.94 o                         
  -5   2  12        626.10        572.43        16.64 o                         
  -4   2  12       1034.52       1024.19        21.45 o                         
  -3   2  12       3378.59       3351.74        23.79 o                         
  -2   2  12         20.78         23.33         2.19 o                         
  -1   2  12          0.03          2.45         1.34 o                         
   0   2  12          4.25          6.55         0.91 o                         
   1   2  12        229.49        231.93         5.94 o                         
   2   2  12         15.74         16.89         1.74 o                         
   3   2  12        430.27        456.91        10.50 o                         
   4   2  12        124.85        129.13         5.81 o                         
   5   2  12          3.67          2.86         3.78 o                         
   6   2  12        524.76        562.64        18.45 o                         
   7   2  12         19.64         26.64         8.43 o                         
   8   2  12        427.90        515.55        19.86 o                         
 -10   3  12          7.01          7.03         6.95 o                         
  -9   3  12         14.37         21.22         5.10 o                         
  -8   3  12        825.35        869.49        23.69 o                         
  -7   3  12         28.29         25.13         4.98 o                         
  -6   3  12         77.27         86.92         3.97 o                         
  -5   3  12        497.17        465.34         9.59 o                         
  -4   3  12        212.24        193.59         6.50 o                         
  -3   3  12          4.98          3.58         2.38 o                         
  -2   3  12        298.08        283.10         6.86 o                         
  -1   3  12        374.68        368.26         8.97 o                         
   0   3  12         18.01         17.16         1.62 o                         
   1   3  12        492.25        451.37        16.36 o                         
   2   3  12        173.47        172.28         4.31 o                         
   3   3  12         30.77         29.90         4.16 o                         
   4   3  12        907.44        889.00        27.29 o                         
   5   3  12         66.53         80.00         7.11 o                         
   6   3  12         47.12         55.89        11.47 o                         
   7   3  12         87.53        102.28         8.63 o                         
   8   3  12         77.53         66.53         7.49 o                         
 -10   4  12        142.19        178.83        12.06 o                         
  -9   4  12        120.73        123.37        14.05 o                         
  -8   4  12        939.73        882.45        35.36 o                         
  -7   4  12          0.47          2.15         4.51 o                         
  -6   4  12          4.89          6.54         3.29 o                         
  -5   4  12        906.82        838.43        12.60 o                         
  -4   4  12         45.83         30.79         2.64 o                         
  -3   4  12       1126.96       1074.53        18.67 o                         
  -2   4  12         61.99         58.75         3.56 o                         
  -1   4  12        350.80        313.98         8.28 o                         
   0   4  12          9.80         10.68         2.48 o                         
   1   4  12        243.21        197.33         5.77 o                         
   2   4  12         80.88         87.78         8.87 o                         
   3   4  12        313.52        308.35         8.67 o                         
   4   4  12        359.87        373.62        11.30 o                         
   5   4  12          5.79          0.89         2.94 o                         
   6   4  12        869.68        893.00        23.72 o                         
   7   4  12         35.08         54.52         6.51 o                         
   8   4  12          0.58         -4.77         4.77 o                         
  -9   5  12         92.03        105.34        13.25 o                         
  -8   5  12          1.06         -2.92         5.04 o                         
  -7   5  12         21.84         19.03         6.60 o                         
  -6   5  12         29.10         39.26         8.37 o                         
  -5   5  12         14.74         15.38         5.92 o                         
  -4   5  12        513.72        466.84        14.07 o                         
  -3   5  12          0.79          1.67         1.55 o                         
  -2   5  12        147.57        151.37         6.91 o                         
  -1   5  12         24.33         18.73         2.97 o                         
   0   5  12         99.55         92.36         4.33 o                         
   1   5  12        135.31        118.48         4.99 o                         
   2   5  12        300.47        262.09        11.82 o                         
   3   5  12        135.09        156.54         6.84 o                         
   4   5  12          0.08         -1.63         2.35 o                         
   5   5  12        689.00        735.27        31.02 o                         
   6   5  12          2.38          4.24         3.57 o                         
   7   5  12        145.94        164.87        11.03 o                         
   8   5  12          3.30         -3.37         5.35 o                         
  -9   6  12         28.83         37.65         8.68 o                         
  -8   6  12         22.40         17.56         6.75 o                         
  -7   6  12         32.47         31.47         7.95 o                         
  -6   6  12         47.02         48.91         9.11 o                         
  -5   6  12         21.48         23.36         6.59 o                         
  -4   6  12         57.13         69.87         4.84 o                         
  -3   6  12        481.24        507.66        13.88 o                         
  -2   6  12        105.26        113.40         5.47 o                         
  -1   6  12        937.25        911.77        25.72 o                         
   0   6  12         28.86         34.57         2.75 o                         
   1   6  12        875.45        856.83        21.57 o                         
   2   6  12        961.68        945.31        22.38 o                         
   3   6  12        418.75        408.33        11.52 o                         
   4   6  12        151.53        148.24         8.56 o                         
   5   6  12         44.12         49.22         7.30 o                         
   6   6  12        273.21        272.35        13.62 o                         
   7   6  12          2.47          8.36         3.89 o                         
  -8   7  12          4.70          2.95         5.29 o                         
  -7   7  12        313.42        354.46        24.36 o                         
  -6   7  12         20.82         10.16         5.53 o                         
  -5   7  12         83.87         62.60         9.90 o                         
  -4   7  12        132.40        126.99        14.52 o                         
  -3   7  12          2.09          2.76         3.45 o                         
  -2   7  12        245.11        231.17        15.71 o                         
  -1   7  12        275.92        283.08         8.43 o                         
   0   7  12        168.30        168.25         5.89 o                         
   1   7  12          8.82          9.12         2.52 o                         
   2   7  12          8.75         11.64         3.29 o                         
   3   7  12       1060.89        986.34        26.50 o                         
   4   7  12        542.55        553.04        23.42 o                         
   5   7  12        135.44        139.86         9.11 o                         
   6   7  12          1.33          3.13         5.08 o                         
   7   7  12        181.69        189.12        15.90 o                         
  -7   8  12         96.00        108.52        14.74 o                         
  -6   8  12          5.39          8.53         6.43 o                         
  -5   8  12        131.40        133.41        16.30 o                         
  -4   8  12        299.45        311.05        23.43 o                         
  -3   8  12        693.57        738.74        34.88 o                         
  -2   8  12        142.23        147.64         8.91 o                         
  -1   8  12        581.34        601.76        27.31 o                         
   0   8  12        198.67        205.45        15.10 o                         
   1   8  12        905.41        893.01        18.21 o                         
   2   8  12        470.47        443.03        13.15 o                         
   3   8  12         99.10        104.89         7.89 o                         
   4   8  12        200.89        185.13        10.79 o                         
   5   8  12          2.84          0.57         3.07 o                         
   6   8  12         71.98         88.23        12.56 o                         
  -6   9  12          0.78         -6.86         6.86 o                         
  -5   9  12         16.53         18.26         7.62 o                         
  -4   9  12         52.44         53.92        10.83 o                         
  -3   9  12         12.42         10.27         5.87 o                         
  -2   9  12        202.58        207.84        19.40 o                         
  -1   9  12         34.09         30.46         6.25 o                         
   0   9  12          0.16         -0.27         2.58 o                         
   1   9  12        101.40         90.51         6.38 o                         
   2   9  12        344.22        353.02        12.44 o                         
   3   9  12        130.08        124.21         9.35 o                         
   4   9  12        177.23        195.87        11.45 o                         
   5   9  12         37.90         43.44         5.86 o                         
  -5  10  12        455.42        471.03        30.74 o                         
  -4  10  12          4.37         -5.35         8.30 o                         
  -3  10  12        484.67        508.76        31.52 o                         
  -2  10  12          1.38         -0.01         5.55 o                         
  -1  10  12         61.84         56.07        10.78 o                         
   0  10  12        184.10        196.77        22.67 o                         
   1  10  12        268.55        274.00        11.31 o                         
   2  10  12          0.79         -0.28         2.86 o                         
   3  10  12         58.97         50.64         6.25 o                         
   4  10  12          4.96          3.29         7.73 o                         
   5  10  12         25.33         20.13         5.67 o                         
  -3  11  12          0.08          3.75         7.01 o                         
  -2  11  12          8.70          8.90         7.82 o                         
  -1  11  12         62.47         67.57        13.23 o                         
   0  11  12        144.02        171.04        19.03 o                         
   1  11  12         26.28         24.94         4.00 o                         
   2  11  12        398.64        423.33        14.62 o                         
   3  11  12         13.50         21.30         4.52 o                         
   4  11  12        113.09        118.10        13.94 o                         
   1  12  12         25.07         17.38         6.02 o                         
   2  12  12          0.69          2.66         4.95 o                         
   3  12  12          6.53          4.68         5.01 o                         
  -9   0  13        691.66        726.78        31.81 o                         
  -7   0  13       1123.84       1068.63        35.46 o                         
  -5   0  13        508.16        491.75        14.78 o                         
  -3   0  13        223.62        219.71         8.61 o                         
  -1   0  13        997.03        962.75        16.28 o                         
   1   0  13       1174.43       1146.15        37.00 o                         
   3   0  13        730.04        708.42        25.98 o                         
   5   0  13        214.11        215.84        15.96 o                         
   7   0  13        418.11        441.56        25.31 o                         
 -10   1  13         46.36         47.35         6.57 o                         
  -9   1  13          1.35          0.68         5.16 o                         
  -8   1  13         19.15         16.76         4.02 o                         
  -7   1  13         81.52         72.48         8.06 o                         
  -6   1  13          2.84          1.23         2.53 o                         
  -5   1  13        188.42        183.45         9.67 o                         
  -4   1  13        181.85        170.00         8.97 o                         
  -3   1  13        164.42        156.05         6.33 o                         
  -2   1  13        158.93        150.00         4.86 o                         
  -1   1  13       1917.49       1905.70        15.71 o                         
   0   1  13        125.68        108.10         5.19 o                         
   1   1  13       1102.62       1122.65        18.15 o                         
   2   1  13         28.33         24.77         2.01 o                         
   3   1  13        375.54        361.15        10.19 o                         
   4   1  13         12.83         15.63         3.64 o                         
   5   1  13        359.42        377.92        14.83 o                         
   6   1  13        181.61        186.77        11.07 o                         
   7   1  13        153.45        178.01        11.52 o                         
 -10   2  13         28.93         24.09         5.21 o                         
  -9   2  13        836.50        863.84        24.93 o                         
  -8   2  13         58.02         48.53         6.27 o                         
  -7   2  13        276.53        292.21        13.41 o                         
  -6   2  13          1.78          0.47         2.90 o                         
  -5   2  13        406.54        419.75        19.53 o                         
  -4   2  13        230.51        208.80        10.04 o                         
  -3   2  13         47.39         48.78         3.30 o                         
  -2   2  13       1084.91       1046.20        13.43 o                         
  -1   2  13        837.57        817.28        10.49 o                         
   0   2  13          3.94          3.46         1.46 o                         
   1   2  13        946.38        948.72        12.49 o                         
   2   2  13         24.65         17.63         1.82 o                         
   3   2  13        352.18        356.57        10.49 o                         
   4   2  13         39.95         32.61         4.38 o                         
   5   2  13         58.83         57.35         5.98 o                         
   6   2  13          0.21          3.92         4.74 o                         
   7   2  13        427.86        453.03        18.04 o                         
 -10   3  13         23.19         17.68         6.36 o                         
  -9   3  13        195.98        229.45        13.18 o                         
  -8   3  13          2.65          6.13         3.83 o                         
  -7   3  13         63.76         74.44        20.00 o                         
  -6   3  13          5.57          5.72         3.81 o                         
  -5   3  13        276.09        262.14         7.63 o                         
  -4   3  13        822.94        747.80        13.09 o                         
  -3   3  13        156.48        155.95         6.15 o                         
  -2   3  13       1085.73       1078.75        15.80 o                         
  -1   3  13        369.03        376.47         9.43 o                         
   0   3  13        302.15        280.15         8.04 o                         
   1   3  13        257.82        242.71         7.20 o                         
   2   3  13         16.18         13.87         3.03 o                         
   3   3  13        381.41        358.96        13.40 o                         
   4   3  13         33.44         39.43         4.99 o                         
   5   3  13        480.86        493.75        17.18 o                         
   6   3  13         56.70         70.23         7.35 o                         
   7   3  13        146.71        161.78        11.34 o                         
  -9   4  13       1195.53       1242.01        60.05 o                         
  -8   4  13          8.01          3.94         5.93 o                         
  -7   4  13         18.71         11.99         4.14 o                         
  -6   4  13        143.46        132.11         9.08 o                         
  -5   4  13        349.90        351.87        14.06 o                         
  -4   4  13         66.97         66.79         4.09 o                         
  -3   4  13          5.75          0.05         1.69 o                         
  -2   4  13         23.05         24.69         2.66 o                         
  -1   4  13        132.23        137.55         5.73 o                         
   0   4  13        177.25        200.56        12.90 o                         
   1   4  13        119.77        123.48         4.74 o                         
   2   4  13        476.34        475.09        15.74 o                         
   3   4  13        104.17         99.55         7.61 o                         
   4   4  13         15.20         13.97         5.26 o                         
   5   4  13          3.90          2.48         2.79 o                         
   6   4  13        359.63        395.29        16.34 o                         
   7   4  13        121.55        115.89         9.48 o                         
  -9   5  13        331.58        374.03        16.92 o                         
  -8   5  13          1.60         -2.64         6.86 o                         
  -7   5  13         43.07         51.71         7.25 o                         
  -6   5  13         35.71         38.26         5.43 o                         
  -5   5  13          0.25          4.32         2.98 o                         
  -4   5  13       1447.98       1437.27        20.75 o                         
  -3   5  13         96.29         95.33         5.00 o                         
  -2   5  13        273.52        263.50         8.10 o                         
  -1   5  13        195.64        193.65         6.87 o                         
   0   5  13         35.41         40.00         3.10 o                         
   1   5  13        206.38        177.43         9.74 o                         
   2   5  13        265.39        265.12        12.29 o                         
   3   5  13        193.24        191.31        14.66 o                         
   4   5  13          2.95         -3.86         5.01 o                         
   5   5  13         81.55         87.72         9.36 o                         
   6   5  13         47.62         43.05         6.17 o                         
   7   5  13        178.87        169.61        17.05 o                         
  -8   6  13         36.39         22.75         7.27 o                         
  -7   6  13          0.01         -0.35         4.99 o                         
  -6   6  13          2.09         -1.05         5.15 o                         
  -5   6  13        155.80        181.92        17.07 o                         
  -4   6  13        247.69        272.31        12.33 o                         
  -3   6  13          0.78         -0.63         1.72 o                         
  -2   6  13        130.72        120.58         5.71 o                         
  -1   6  13         30.51         23.02         2.59 o                         
   0   6  13        170.94        173.09         9.65 o                         
   1   6  13         71.96         70.34         6.53 o                         
   2   6  13        200.26        182.78        10.52 o                         
   3   6  13          9.09         11.43         2.51 o                         
   4   6  13        871.96        869.95        33.83 o                         
   5   6  13         16.21          9.89         5.46 o                         
   6   6  13        340.62        377.05        16.50 o                         
  -7   7  13          0.15         -6.12         8.44 o                         
  -6   7  13         80.45         89.88        12.63 o                         
  -5   7  13         86.44        101.73        14.03 o                         
  -4   7  13       1722.44       1833.60        54.98 o                         
  -3   7  13          2.69          1.71         2.25 o                         
  -2   7  13          4.29          8.79         3.15 o                         
  -1   7  13        121.55        122.44         8.25 o                         
   0   7  13         12.12          6.65         2.69 o                         
   1   7  13         37.56         43.17         5.57 o                         
   2   7  13         10.49         12.58         3.73 o                         
   3   7  13          3.30          7.73         2.65 o                         
   4   7  13         50.74         56.32         9.75 o                         
   5   7  13        146.30        151.59        15.45 o                         
   6   7  13         26.63         22.58         6.67 o                         
  -6   8  13         64.96         71.36        12.48 o                         
  -5   8  13         18.05         21.44         8.13 o                         
  -4   8  13         75.02         82.43        13.48 o                         
  -3   8  13          4.65          5.02         6.79 o                         
  -2   8  13         39.73         38.36         9.40 o                         
  -1   8  13         47.70         55.75         6.19 o                         
   0   8  13          2.36          3.95         3.34 o                         
   1   8  13        245.91        227.42        12.43 o                         
   2   8  13        162.25        150.19         7.86 o                         
   3   8  13        186.24        192.34        10.54 o                         
   4   8  13       1179.64       1201.44        41.29 o                         
   5   8  13         65.95         75.18        11.68 o                         
  -5   9  13          0.83          5.13         5.85 o                         
  -4   9  13        643.01        702.27        37.77 o                         
  -3   9  13         10.31          0.27         6.93 o                         
  -2   9  13        344.02        387.98        26.63 o                         
  -1   9  13          5.96         -4.49         7.34 o                         
   0   9  13          9.89         13.21         3.44 o                         
   1   9  13          0.99          1.60         3.02 o                         
   2   9  13         37.04         37.59         4.62 o                         
   3   9  13        115.73        129.44         9.08 o                         
   4   9  13         43.25         40.73         9.37 o                         
   5   9  13        220.08        257.58        20.94 o                         
  -3  10  13          2.85          2.47         7.25 o                         
  -2  10  13         14.89         -0.61         8.76 o                         
  -1  10  13         62.04         58.15        11.25 o                         
   0  10  13          5.78          4.93         6.54 o                         
   1  10  13         13.34         14.42         4.00 o                         
   2  10  13        156.60        169.50         9.03 o                         
   3  10  13         21.31         13.05         3.96 o                         
   4  10  13        365.85        382.51        24.31 o                         
   1  11  13         11.06         18.04         5.96 o                         
   2  11  13          7.73          5.72         4.74 o                         
   3  11  13        171.66        187.90        11.30 o                         
  -8   0  14          1.03          2.99         4.76 o                         
  -6   0  14         77.19         67.53         9.44 o                         
  -4   0  14         29.38         40.52         6.69 o                         
  -2   0  14          9.86          7.14         2.09 o                         
   0   0  14        474.04        508.23        17.15 o                         
   2   0  14        124.87        122.96         7.11 o                         
   4   0  14        170.81        196.82        14.78 o                         
   6   0  14        581.17        632.12        29.66 o                         
  -9   1  14         34.71         36.35         6.06 o                         
  -8   1  14        626.14        650.96        21.89 o                         
  -7   1  14          1.73         -0.39         4.68 o                         
  -6   1  14        271.08        249.69        12.05 o                         
  -5   1  14        342.22        344.47        13.52 o                         
  -4   1  14         42.82         41.01         4.84 o                         
  -3   1  14        160.52        139.58         6.05 o                         
  -2   1  14       1214.41       1168.58        16.78 o                         
  -1   1  14        408.61        444.66        12.73 o                         
   0   1  14        103.65        107.07         5.41 o                         
   1   1  14        116.21        130.16         5.96 o                         
   2   1  14        500.48        514.05        10.92 o                         
   3   1  14        252.86        233.15        10.98 o                         
   4   1  14        243.78        257.59        12.14 o                         
   5   1  14          0.55         -1.57         3.85 o                         
   6   1  14        104.25        108.47         8.92 o                         
  -9   2  14        181.89        183.12        12.00 o                         
  -8   2  14        361.42        346.11        15.58 o                         
  -7   2  14         39.43         36.73         5.39 o                         
  -6   2  14         59.59         58.24         6.26 o                         
  -5   2  14         16.70         15.05         2.75 o                         
  -4   2  14        109.79        118.34         5.59 o                         
  -3   2  14       1837.39       1807.53        21.59 o                         
  -2   2  14          5.28          6.73         1.72 o                         
  -1   2  14          0.01          2.17         2.54 o                         
   0   2  14       1109.52       1107.46        29.34 o                         
   1   2  14         34.34         36.47         3.67 o                         
   2   2  14          2.25          0.76         3.78 o                         
   3   2  14          2.05          2.27         2.17 o                         
   4   2  14        206.68        216.05        11.05 o                         
   5   2  14          9.36          9.16         3.17 o                         
   6   2  14        417.71        433.90        17.30 o                         
  -9   3  14          7.32          6.70         4.08 o                         
  -8   3  14        193.82        198.89        12.25 o                         
  -7   3  14         55.98         45.39         6.17 o                         
  -6   3  14        298.70        294.13        13.40 o                         
  -5   3  14         21.54         24.78         3.85 o                         
  -4   3  14         30.89         21.16         2.67 o                         
  -3   3  14         92.40         87.25         6.38 o                         
  -2   3  14          6.41         11.41         2.28 o                         
  -1   3  14       1027.78       1036.82        16.34 o                         
   0   3  14        419.51        396.32        11.43 o                         
   1   3  14          5.47         -3.48         3.48 o                         
   2   3  14         33.86         35.35         4.43 o                         
   3   3  14        227.53        203.92        22.84 o                         
   4   3  14        116.84        136.63         9.05 o                         
   5   3  14         36.57         36.35         5.28 o                         
   6   3  14         40.90         37.42         6.13 o                         
  -9   4  14         29.20         40.83         9.26 o                         
  -8   4  14        149.86        131.29        10.32 o                         
  -7   4  14         84.86         87.79         8.09 o                         
  -6   4  14         65.34         60.17         6.58 o                         
  -5   4  14        165.49        166.59        10.02 o                         
  -4   4  14        227.01        214.16         8.18 o                         
  -3   4  14       1027.48        942.55        15.65 o                         
  -2   4  14         13.72         11.01         2.06 o                         
  -1   4  14          8.45          7.90         1.84 o                         
   0   4  14        317.05        304.81         8.55 o                         
   1   4  14         15.30         12.29         3.93 o                         
   2   4  14         14.36         12.11         4.96 o                         
   3   4  14        144.30        163.63         9.82 o                         
   4   4  14        230.70        268.84        12.81 o                         
   5   4  14          4.06          3.14         3.02 o                         
   6   4  14        184.53        197.21        16.65 o                         
  -9   5  14         14.00         14.35         6.73 o                         
  -8   5  14        236.49        279.91        14.68 o                         
  -7   5  14         12.73          7.11         3.65 o                         
  -6   5  14         99.99        101.46         9.46 o                         
  -5   5  14         12.40          8.01         3.06 o                         
  -4   5  14         65.46         68.47         6.38 o                         
  -3   5  14        206.26        189.66         7.21 o                         
  -2   5  14         71.71         68.10         4.40 o                         
  -1   5  14        890.28        851.99        14.65 o                         
   0   5  14          9.81          5.82         3.40 o                         
   1   5  14        678.58        634.74        18.77 o                         
   2   5  14         52.04         39.44         5.21 o                         
   3   5  14          3.42          1.58         3.26 o                         
   4   5  14        247.91        249.59        18.51 o                         
   5   5  14        355.08        369.95        15.83 o                         
   6   5  14          1.39          6.87         5.76 o                         
  -8   6  14          4.50         10.77         6.07 o                         
  -7   6  14        128.93        136.60        10.17 o                         
  -6   6  14          1.61         -3.41         3.62 o                         
  -5   6  14        881.14        947.76        36.95 o                         
  -4   6  14          7.08          6.79         3.32 o                         
  -3   6  14          4.45          6.43         2.58 o                         
  -2   6  14          0.68         -1.09         1.62 o                         
  -1   6  14          1.59         -0.22         3.47 o                         
   0   6  14         10.09         13.67         3.41 o                         
   1   6  14          1.10          1.04         2.67 o                         
   2   6  14         16.29         20.90         4.27 o                         
   3   6  14         18.85         11.97         3.99 o                         
   4   6  14        125.83        120.43        13.58 o                         
   5   6  14         35.52         38.72         8.91 o                         
  -6   7  14          0.01         -2.17         6.87 o                         
  -5   7  14         97.74         88.51         8.14 o                         
  -4   7  14          0.37         -0.18         2.73 o                         
  -3   7  14          0.15          1.50         2.57 o                         
  -2   7  14          0.02          5.21         5.12 o                         
  -1   7  14        296.70        304.27        13.04 o                         
   0   7  14        578.67        558.85        26.92 o                         
   1   7  14        421.90        402.90        15.99 o                         
   2   7  14        338.70        302.62        14.36 o                         
   3   7  14        298.87        303.71        17.45 o                         
   4   7  14        241.71        187.63        16.58 o                         
   5   7  14        599.75        656.16        31.84 o                         
  -5   8  14        416.56        423.86        29.13 o                         
  -4   8  14        140.38        136.29        16.37 o                         
  -3   8  14        190.12        224.65        20.54 o                         
  -2   8  14         34.60         32.73         8.83 o                         
  -1   8  14          4.36          3.25         5.19 o                         
   0   8  14         40.30         46.98         6.11 o                         
   1   8  14          2.98          1.16         2.89 o                         
   2   8  14         27.77         24.98         9.13 o                         
   3   8  14        117.57        120.62        13.01 o                         
   4   8  14         16.33         22.59         7.44 o                         
  -4   9  14         13.21         17.53         9.02 o                         
  -3   9  14        158.29        177.03        19.19 o                         
  -2   9  14         38.98         21.99         7.40 o                         
  -1   9  14          8.79         -1.59         6.10 o                         
   0   9  14        387.36        355.12        25.83 o                         
   1   9  14        227.30        224.46        13.44 o                         
   2   9  14         23.88         27.29         5.95 o                         
   3   9  14        553.11        578.91        28.92 o                         
   4   9  14         97.67        106.55        13.61 o                         
   0  10  14         84.20         79.18        12.97 o                         
   2  10  14         98.16         92.30        11.46 o                         
   3  10  14         14.49          9.08         3.85 o                         
  -9   0  15         51.97         48.88         9.60 o                         
  -7   0  15        124.83        121.62        13.40 o                         
  -5   0  15        226.35        204.74        15.21 o                         
  -3   0  15         38.28         29.73         6.04 o                         
  -1   0  15         78.81         76.53         8.61 o                         
   1   0  15        425.33        415.77        13.33 o                         
   3   0  15        445.26        430.48        21.37 o                         
   5   0  15         41.77         50.01         8.00 o                         
  -9   1  15          0.80          5.35         5.04 o                         
  -8   1  15         98.57         89.88         8.55 o                         
  -7   1  15       1035.92       1040.38        26.24 o                         
  -6   1  15          1.67         -0.22         4.01 o                         
  -5   1  15         46.48         52.81         7.28 o                         
  -4   1  15         21.04         21.20         3.94 o                         
  -3   1  15        277.81        261.09        11.36 o                         
  -2   1  15        227.44        232.17         8.26 o                         
  -1   1  15        885.10        864.54        15.62 o                         
   0   1  15          1.55          5.08         2.17 o                         
   1   1  15       2159.84       2068.26        24.10 o                         
   2   1  15         46.06         58.56         4.61 o                         
   3   1  15        215.13        220.27        10.99 o                         
   4   1  15          5.20         -1.24         3.25 o                         
   5   1  15          3.28          8.79         2.88 o                         
  -9   2  15        400.96        406.14        24.58 o                         
  -8   2  15          8.63          5.49         3.58 o                         
  -7   2  15        143.68        157.92        10.57 o                         
  -6   2  15         20.52         17.75         5.37 o                         
  -5   2  15        176.91        171.46         7.02 o                         
  -4   2  15         99.55         98.60         5.47 o                         
  -3   2  15         33.62         31.18         3.43 o                         
  -2   2  15        362.59        359.79        10.09 o                         
  -1   2  15         88.64         88.26         5.16 o                         
   0   2  15        965.18        996.50        22.39 o                         
   1   2  15         11.99         14.86         3.48 o                         
   2   2  15         71.29         68.16         5.01 o                         
   3   2  15         76.29         62.78        12.67 o                         
   4   2  15         85.26         97.18         7.95 o                         
   5   2  15          2.53         -3.04         3.35 o                         
  -9   3  15         19.45          6.10         4.96 o                         
  -8   3  15         59.50         44.72         6.34 o                         
  -7   3  15        128.41        133.85         9.81 o                         
  -6   3  15         56.48         51.47         6.25 o                         
  -5   3  15        274.14        304.86        13.56 o                         
  -4   3  15        179.45        164.76         6.91 o                         
  -3   3  15        372.76        379.46        10.37 o                         
  -2   3  15        362.55        346.78         9.94 o                         
  -1   3  15         50.98         51.05         4.18 o                         
   0   3  15         48.19         49.77         5.58 o                         
   1   3  15        306.68        297.64        12.91 o                         
   2   3  15          2.41         -0.72         3.21 o                         
   3   3  15        223.20        210.61         8.88 o                         
   4   3  15         20.71         25.50         4.89 o                         
   5   3  15         86.88         75.61         7.46 o                         
  -8   4  15         37.64         32.08         7.84 o                         
  -7   4  15        696.48        736.74        22.66 o                         
  -6   4  15        168.35        159.02        10.42 o                         
  -5   4  15          3.23         -1.66         3.12 o                         
  -4   4  15         74.68         81.50        13.06 o                         
  -3   4  15         90.94         88.65         5.20 o                         
  -2   4  15        596.66        562.35        13.21 o                         
  -1   4  15          2.07         -0.94         2.85 o                         
   0   4  15        501.59        498.38        16.36 o                         
   1   4  15         13.20         13.40         9.28 o                         
   2   4  15         11.50         14.92         3.23 o                         
   3   4  15         43.43         35.33         4.92 o                         
   4   4  15        147.23        159.23        13.85 o                         
   5   4  15         78.70         72.91        11.14 o                         
  -8   5  15        232.28        265.78        19.89 o                         
  -7   5  15        153.57        149.67        11.67 o                         
  -6   5  15        262.33        257.07        13.36 o                         
  -5   5  15         58.49         45.36         8.21 o                         
  -4   5  15        457.92        489.83        54.47 o                         
  -3   5  15        126.16        120.95         8.09 o                         
  -2   5  15         43.73         35.83         3.37 o                         
  -1   5  15          2.46          1.07         2.71 o                         
   0   5  15        105.99        105.05         7.88 o                         
   1   5  15          4.76          6.59         3.08 o                         
   2   5  15          0.38          0.16         2.89 o                         
   3   5  15         12.92         11.17         4.16 o                         
   4   5  15          0.02          5.06         4.43 o                         
   5   5  15        126.21        116.09        13.91 o                         
  -8   6  15         30.38         25.94         7.12 o                         
  -7   6  15        569.39        656.62        29.36 o                         
  -6   6  15        235.19        257.60        13.77 o                         
  -5   6  15          1.47          7.05         3.59 o                         
  -4   6  15         10.41         17.43         4.05 o                         
  -3   6  15         82.53         98.51         7.34 o                         
  -2   6  15        186.66        189.74        17.77 o                         
  -1   6  15          0.19          1.90         2.46 o                         
   0   6  15         77.04         78.47         6.90 o                         
   1   6  15        106.06        100.22         8.04 o                         
   2   6  15         26.92         27.89         4.76 o                         
   3   6  15          0.14          1.25         3.14 o                         
   4   6  15        179.45        185.15        16.87 o                         
  -8   7  15        396.25        475.92        25.13 o                         
  -7   7  15          7.16         11.14         5.32 o                         
  -6   7  15        125.34        124.15        12.42 o                         
  -5   7  15         84.07         87.05         7.96 o                         
  -4   7  15        520.19        539.82        31.31 o                         
  -3   7  15         50.15         57.79        11.30 o                         
  -2   7  15         55.97         44.47         9.28 o                         
  -1   7  15        222.60        225.30        20.13 o                         
   0   7  15          1.37          3.47         2.82 o                         
   1   7  15          2.31          1.17         2.87 o                         
   2   7  15        150.64        158.28        10.79 o                         
   3   7  15         14.61          8.07         4.58 o                         
   4   7  15         27.92         25.52         6.48 o                         
  -7   8  15         66.73         61.31         9.16 o                         
  -6   8  15         91.09         88.60        10.12 o                         
  -4   8  15          4.41         -1.09         6.73 o                         
  -3   8  15         13.40          2.90         6.26 o                         
  -2   8  15        440.62        482.33        30.08 o                         
  -1   8  15          6.66          5.42         6.09 o                         
   0   8  15         36.52         47.74        10.28 o                         
   1   8  15          6.08         -0.13         3.01 o                         
   2   8  15         11.79         11.33         3.66 o                         
   3   8  15        168.93        145.37        14.51 o                         
   4   8  15        262.33        289.83        20.86 o                         
  -1   9  15          7.66          2.22         6.71 o                         
   0   9  15          4.34         -7.04         8.28 o                         
   1   9  15         24.57         18.93         6.86 o                         
   2   9  15          5.71          9.61         3.82 o                         
   3   9  15          3.27         11.61         6.27 o                         
  -8   0  16         50.59         62.72        10.44 o                         
  -6   0  16         71.70         79.52        10.81 o                         
  -4   0  16         38.78         48.40         8.25 o                         
  -2   0  16        173.07        169.48        13.33 o                         
   0   0  16       3258.61       3285.72       127.95 o                         
   2   0  16         60.16         58.61         8.41 o                         
   4   0  16         40.98         38.67         8.13 o                         
  -8   1  16        371.34        418.48        32.97 o                         
  -7   1  16         44.13         46.48         6.53 o                         
  -6   1  16        247.16        237.44        12.52 o                         
  -5   1  16         30.23         28.58         4.68 o                         
  -4   1  16         67.97         70.28         6.65 o                         
  -3   1  16         38.41         43.64         4.02 o                         
  -2   1  16        137.69        132.47         6.56 o                         
  -1   1  16         78.09         86.59         6.74 o                         
   0   1  16         27.48         18.10         3.85 o                         
   1   1  16          1.24         30.15         6.63 o                         
   2   1  16        363.24        387.10        14.57 o                         
   3   1  16          0.39          0.95         5.61 o                         
   4   1  16        241.39        232.44        12.08 o                         
  -8   2  16         23.18         18.17         6.16 o                         
  -7   2  16         37.50         42.56         6.06 o                         
  -6   2  16         30.85         35.20         9.92 o                         
  -5   2  16         18.54         19.56        10.02 o                         
  -4   2  16         16.97         14.50         2.59 o                         
  -3   2  16         45.31         48.34         4.17 o                         
  -2   2  16        352.34        350.40        15.37 o                         
  -1   2  16        177.09        169.01         7.23 o                         
   0   2  16        587.13        589.96        17.63 o                         
   1   2  16       1807.57       1721.44        82.18 o                         
   2   2  16        472.51        502.81        16.65 o                         
   3   2  16          0.06          2.11         3.48 o                         
   4   2  16         23.75         21.27         5.01 o                         
  -8   3  16         84.10         94.60        11.70 o                         
  -7   3  16         22.65         13.43         4.23 o                         
  -6   3  16         37.25         42.92         5.95 o                         
  -5   3  16        185.93        179.82        10.77 o                         
  -4   3  16          3.89          6.07         4.08 o                         
  -3   3  16          0.05          0.89         1.77 o                         
  -2   3  16        301.29        307.64         9.83 o                         
  -1   3  16        406.55        409.19        14.71 o                         
   0   3  16        546.13        570.30        19.70 o                         
   1   3  16         74.01         81.54        10.99 o                         
   2   3  16        193.34        218.84        11.47 o                         
   3   3  16          3.58          9.45         3.85 o                         
   4   3  16        183.06        191.05        15.15 o                         
  -8   4  16         16.11         16.40         5.92 o                         
  -7   4  16         49.47         49.47         6.52 o                         
  -6   4  16         78.84         78.41         7.66 o                         
  -5   4  16         40.17         43.09         5.60 o                         
  -4   4  16         45.73         36.29         4.84 o                         
  -3   4  16          3.73          0.44         2.49 o                         
  -2   4  16        204.37        204.30        10.32 o                         
  -1   4  16         89.19         84.77         7.06 o                         
   0   4  16          4.32          3.10         2.97 o                         
   1   4  16        125.46        124.72         8.91 o                         
   2   4  16        140.47        126.77         9.11 o                         
   3   4  16         47.88         46.40         8.20 o                         
   4   4  16         12.30         12.89         4.80 o                         
  -8   5  16         12.86         12.51         6.06 o                         
  -7   5  16        721.19        793.96        31.93 o                         
  -6   5  16         97.56        130.97         9.74 o                         
  -5   5  16        142.05        142.86        12.28 o                         
  -4   5  16          0.65          4.54         5.69 o                         
  -3   5  16         35.69         26.53         7.58 o                         
  -2   5  16         46.66         57.61        10.14 o                         
  -1   5  16        257.48        247.44        11.90 o                         
   0   5  16          0.06          1.92         2.82 o                         
   1   5  16        120.23        113.45         8.62 o                         
   2   5  16          3.83          4.54         3.27 o                         
   3   5  16          0.16          0.35         3.85 o                         
   4   5  16         71.68         73.04        10.82 o                         
  -7   6  16          7.73         19.63         6.58 o                         
  -6   6  16          0.06          1.41         3.49 o                         
  -5   6  16        495.10        467.26        17.42 o                         
  -4   6  16         85.32         90.14        13.00 o                         
  -3   6  16          4.64          3.49         4.49 o                         
  -2   6  16          5.68          6.03         5.93 o                         
  -1   6  16         83.56         69.24        11.52 o                         
   0   6  16          9.90          9.92         6.02 o                         
   1   6  16          0.40          2.42         2.58 o                         
   2   6  16        215.93        201.71        12.00 o                         
   3   6  16        189.23        177.94        15.76 o                         
   4   6  16         10.74          6.90         5.15 o                         
  -7   7  16        503.53        595.81        27.25 o                         
  -4   7  16         22.67         33.49         8.93 o                         
  -3   7  16        392.53        425.51        28.23 o                         
  -2   7  16          2.11          1.58         4.93 o                         
  -1   7  16        151.01        154.53        17.17 o                         
   0   7  16         40.54         42.61         9.40 o                         
   1   7  16          5.18          1.58         2.91 o                         
   2   7  16        130.84        122.55         9.61 o                         
   3   7  16         51.98         46.85         8.57 o                         
  -2   8  16          7.71         -4.24         7.26 o                         
  -1   8  16         12.94          4.58         5.44 o                         
   0   8  16          2.67         -1.45         6.78 o                         
   1   8  16        173.40        146.12        16.47 o                         
   2   8  16        170.57        138.07        12.12 o                         
   3   8  16        153.59        148.97        14.84 o                         
  -7   0  17          9.71         10.65         5.49 o                         
  -5   0  17        430.21        395.42        22.38 o                         
  -3   0  17         47.79         46.35         7.71 o                         
  -1   0  17        201.85        192.24         9.90 o                         
   1   0  17         63.04         57.48         8.56 o                         
   3   0  17        413.04        412.13        22.84 o                         
  -7   1  17         44.59         39.35         5.77 o                         
  -6   1  17         17.84         18.15         4.84 o                         
  -5   1  17        184.89        204.13        11.60 o                         
  -4   1  17          1.72          1.45         1.90 o                         
  -3   1  17        250.87        243.42         9.12 o                         
  -2   1  17        178.58        186.42         9.40 o                         
  -1   1  17        795.20        795.15        20.37 o                         
   0   1  17         17.79         12.68         4.58 o                         
   1   1  17        219.25        214.26        10.82 o                         
   2   1  17        130.84        148.02         9.54 o                         
   3   1  17          1.42          2.37         4.02 o                         
  -7   2  17          3.04          0.61         4.94 o                         
  -6   2  17         88.55         84.07         9.51 o                         
  -5   2  17         42.57         41.39         5.61 o                         
  -4   2  17         29.79         20.51         3.92 o                         
  -3   2  17         17.19         23.21         3.12 o                         
  -2   2  17        125.86        127.22        10.38 o                         
  -1   2  17         18.01         15.34         3.71 o                         
   0   2  17        105.20        106.79         8.35 o                         
   1   2  17         13.68         40.44         5.67 o                         
   2   2  17         20.40         32.29         5.28 o                         
   3   2  17        720.37        720.21        30.82 o                         
  -7   3  17        109.90        121.05        12.85 o                         
  -6   3  17         11.57          3.46         3.87 o                         
  -5   3  17        272.57        290.29        13.72 o                         
  -4   3  17         31.74         27.15         4.41 o                         
  -3   3  17        284.33        272.26        20.08 o                         
  -2   3  17        105.90        114.68         8.00 o                         
  -1   3  17        469.97        504.36        16.81 o                         
   0   3  17         70.66         79.34         7.27 o                         
   1   3  17         34.29         36.31         7.44 o                         
   2   3  17        446.87        456.83        20.62 o                         
   3   3  17        105.90        129.43        13.82 o                         
  -7   4  17        117.37        111.65        12.35 o                         
  -6   4  17        112.34        109.00         9.03 o                         
  -5   4  17          4.19          3.81         2.96 o                         
  -4   4  17        291.64        260.95        20.56 o                         
  -3   4  17         15.78         12.19         5.74 o                         
  -2   4  17         83.01         83.67        11.99 o                         
  -1   4  17          5.45          6.20         2.92 o                         
   0   4  17        424.63        415.58        17.61 o                         
   1   4  17          0.12          2.28         6.84 o                         
   2   4  17          0.08          2.38         4.34 o                         
   3   4  17        189.14        184.07        16.25 o                         
  -7   5  17          0.13          2.39         4.06 o                         
  -6   5  17        170.25        178.97        14.44 o                         
  -5   5  17        858.65        938.98        39.68 o                         
  -4   5  17         16.29         15.67         6.00 o                         
  -3   5  17          7.18          4.27         4.83 o                         
  -2   5  17         32.99         26.69         8.15 o                         
  -1   5  17         61.41         57.26        10.84 o                         
   0   5  17        177.46        170.53        18.81 o                         
   1   5  17         30.28         19.38         4.00 o                         
   2   5  17        319.47        339.18        21.16 o                         
   3   5  17          6.51          3.00         3.86 o                         
  -4   6  17         56.77         73.84        11.90 o                         
  -3   6  17          5.44          9.99         5.68 o                         
  -2   6  17        119.38        124.53        15.22 o                         
  -1   6  17         51.26         52.55        10.66 o                         
   0   6  17         18.62         16.83         6.29 o                         
   1   6  17         55.86         40.61         5.66 o                         
   2   6  17          9.22          6.70         3.02 o                         
   3   6  17         54.08         56.54         9.65 o                         
  -2   7  17         43.07         33.31         9.27 o                         
  -1   7  17        102.11         98.54        13.87 o                         
   0   7  17        136.83        131.96        15.46 o                         
   1   7  17         12.55         14.86         7.01 o                         
   2   7  17        118.20        134.12        10.00 o                         
  -6   0  18        157.18        140.03        14.27 o                         
  -4   0  18         72.98         58.97         8.97 o                         
  -2   0  18          7.28          4.91         3.58 o                         
   0   0  18         47.73         48.03         8.16 o                         
   2   0  18         23.84         26.66         7.34 o                         
  -6   1  18        157.95        149.16        10.14 o                         
  -5   1  18          0.06          1.28         5.52 o                         
  -4   1  18         67.32         66.84         9.77 o                         
  -3   1  18          1.54          1.22         2.25 o                         
  -2   1  18        203.22        196.39        10.39 o                         
  -1   1  18         93.24        112.38         7.98 o                         
   0   1  18        132.15        139.55         8.84 o                         
   1   1  18         37.98         40.16         5.29 o                         
   2   1  18       1363.26       1442.51        41.87 o                         
  -7   2  18          1.67         -5.23         5.23 o                         
  -6   2  18         80.78         89.79         9.32 o                         
  -5   2  18         20.56         25.18         4.44 o                         
  -4   2  18         31.32         32.71         6.41 o                         
  -3   2  18          7.17          4.47         4.87 o                         
  -2   2  18        164.66        166.35         9.69 o                         
  -1   2  18         51.29         44.43         7.59 o                         
   0   2  18         15.77         18.92         4.25 o                         
   1   2  18        195.51        190.71        10.81 o                         
   2   2  18         29.35         27.70         6.84 o                         
  -7   3  18          5.50          9.69         5.42 o                         
  -6   3  18         28.63         28.09         6.29 o                         
  -5   3  18         71.42         49.53         9.21 o                         
  -4   3  18         44.54         44.32         9.02 o                         
  -3   3  18         29.67         27.80         7.20 o                         
  -2   3  18        167.96        171.87        16.15 o                         
  -1   3  18        178.79        176.33        10.36 o                         
   0   3  18        421.49        427.87        21.73 o                         
   1   3  18         34.57         18.19         5.68 o                         
   2   3  18          1.27          2.56         4.64 o                         
  -4   4  18        187.74        214.74        18.77 o                         
  -3   4  18        121.24        132.71        14.74 o                         
  -2   4  18        148.34        143.23        15.47 o                         
  -1   4  18         66.29         66.20        10.70 o                         
   0   4  18          1.79         11.54         5.74 o                         
   1   4  18         74.01         80.74        10.18 o                         
   2   4  18          2.04          2.46         3.48 o                         
  -3   5  18         46.84         36.98         9.23 o                         
  -2   5  18         65.68         58.25        10.11 o                         
  -1   5  18         24.69         13.64         6.83 o                         
   0   5  18          1.60         -0.16         5.20 o                         
   1   5  18          0.02          1.56         3.42 o                         
   2   5  18         26.04         28.49         7.14 o                         
  -2   6  18          3.07         -6.43         7.61 o                         
  -1   6  18        180.09        160.04        16.71 o                         
   0   6  18         28.83         23.36         6.23 o                         
  -5   0  19         40.70         36.85         7.03 o                         
  -1   0  19        386.03        427.67        21.16 o                         
  -5   1  19          3.68          2.60         4.17 o                         
  -4   1  19          7.98          1.77         4.39 o                         
  -2   1  19          8.74          5.59         5.81 o                         
  -1   1  19        437.38        400.83        14.64 o                         
   0   1  19        188.39        188.76        14.79 o                         
  -5   2  19         46.65         43.87         8.10 o                         
  -4   2  19          0.07          1.76         3.99 o                         
  -3   2  19        471.84        454.84        24.90 o                         
  -1   2  19         10.70          9.43         3.06 o                         
   0   2  19         72.84         72.05         9.45 o                         
  -4   3  19         78.12         70.61        10.43 o                         
  -3   3  19        211.33        211.72        17.93 o                         
   0   3  19         73.05         86.36        10.26 o                         
  -3   4  19        477.08        461.64        26.70 o                         
  -2   4  19         43.87         34.53         8.18 o                         
                                                                                
